# Supplementary material for: Association between dietary vitamin B6 intake and endometriosis risk: evidence from the national health and nutrition examination survey
Source: Front Nutr. 2024 Oct 3;11:1407099. doi: 10.3389/fnut.2024.1407099 (PMC11483862; doi:10.3389/fnut.2024.1407099)
Supplement: Supplementary file 2 [file Data_Sheet_1.CSV]

SEQN	TKCAL	TPROT	TCARB	TSUGR	TFIBE	TTFAT	TSFAT	TMFAT	TPFAT	TCHOL	TATOC	TATOA	TRET	TVARA	TACAR	TBCAR	TCRYP	TLYCO	TLZ	TVB1	TVB2	TNIAC	TVB6	TFOLA	TFA	TFF	TFDFE	TCHL	TVB12	TB12A	TVC	TVK	TCALC	TPHOS	TMAGN	TIRON	TZINC	TCOPP	TSODI	TPOTA	TSELE	TCAFF	TTHEO	TALCO	Smoked	Vigorous activity	Moderate activity	?dietary supplements taken	Gender
20847	456	0.54	116.64	116.64	0	0	0	0	0	0	0	NA	0	0	0	0	0	0	0	0	0	0	0	0	0	0	0	NA	0	NA	0	0	33	141	11	0.22	0.11	0.109	43	11	1.1	109	0	0	1	2	2	2	2
12668	367	7.56	65.37	60.16	0.4	10.05	2.642	2.567	1.797	21	0.39	NA	3	5	5	25	0	129	23	0.061	0.229	1.601	0.126	23	9	14	29	NA	0.63	NA	0.9	3.4	41	130	19	1.1	1.56	0.097	199	263	7.9	153	0	0	1	3	3	1	2
33280	973	16	137.77	75.35	14.1	42.6	8.229	14.807	17.622	15	4.53	0	39	124	109	949	3	1158	2014	0.391	0.221	2.157	0.279	88	0	88	88	38.2	0.21	0	12.4	93.8	264	408	162	3.72	4.01	0.597	1582	674	9.9	59	0	0	2	2	2	1	2
18882	690	23.32	88.66	29.28	6.4	30.02	12.672	5.247	3.95	372	2.07	NA	165	170	4	51	9	0	482	0.504	1.255	5.401	0.282	204	78	126	258	NA	0.99	NA	84.9	12.3	248	437	88	6.18	2.42	0.449	1043	1099	46.7	303	6	0	1	2	1	2	2
39378	1228	38.01	171.52	86.31	5.8	44.29	18.653	14.839	6.801	82	2.74	0	129	147	0	195	0	10415	72	0.971	1.629	11.182	0.338	170	82	88	227	90.2	1.12	0	9	19.5	582	665	117	8.14	4.66	0.508	2073	1164	58.4	496	0	0	1	2	2	2	2
6510	1199.95	35.61	168.76	NA	5.78	44.8	13.84	19.93	8.39	43.54	NA	NA	NA	NA	NA	NA	NA	NA	NA	0.72	0.66	12.15	0.36	143.89	NA	NA	NA	NA	0.65	NA	8.08	NA	450.85	555.98	133.64	6.29	4.07	0.42	1815.41	962.48	48.02	291.62	0	0	1	2	1	1	2
31131	1458	27.43	233.73	146.01	6.4	50.86	18.274	20.745	7.641	48	2.34	0	114	120	0	76	0	3477	85	0.752	0.886	8.369	0.385	299	75	224	352	91.6	1.03	0	47.3	23.4	401	483	144	7.04	3.43	0.68	1426	1565	36	13	139	0	2	2	2	2	2
34152	1819	32.37	272.65	162.54	7.3	72.3	15.519	27.987	22.372	122	5.37	0	284	378	2	1114	2	7605	1393	0.849	0.81	8.24	0.397	249	140	108	347	122.6	0.32	0	10.1	141.1	284	694	184	11.23	4.88	1.271	2607	880	66.1	127	6	0	1	2	1	1	2
26519	1332	19.64	220.57	136.83	3	43.95	11.67	17.649	11.571	119	2.29	0	141	149	11	91	2	1386	111	0.551	0.82	5.332	0.398	116	74	41	168	NA	0.76	0	6.3	17.9	308	486	66	5.74	2.56	0.297	1123	709	33.8	166	0	0	1	2	2	2	2
15807	1197	18.83	199.51	105.55	7.8	38.55	9.067	18.588	7.729	218	3.13	NA	82	107	20	225	170	116	612	0.519	0.628	4.927	0.417	163	76	87	217	NA	0.55	NA	35.5	11.9	369	639	118	5.39	2.23	0.641	1307	709	45.7	4	0	0	2	2	1	1	2
26757	912	23.47	138.16	88.36	6.3	32.76	12.426	10.786	6.907	52	4.24	0	122	217	134	1064	11	11375	1109	0.276	0.613	3.524	0.419	89	29	59	109	NA	0.64	0	13.7	64	511	489	136	5.01	3.85	0.636	1784	1013	29.4	104	19	0	2	2	1	1	2
30179	804	25.58	86.39	49.83	3.1	40.52	14.061	18.578	3.87	296	1.91	0	138	176	121	396	10	1	305	0.419	0.823	5.01	0.438	102	41	62	131	NA	2.08	0	8.3	18.2	110	364	61	3.87	4.04	0.313	880	838	42.9	173	20	0	2	2	1	2	2
13716	965	26.14	113.98	38.27	6.9	46.49	15.01	17.094	11.395	42	5.64	NA	78	211	452	1334	31	1827	537	0.968	0.651	7.535	0.449	198	98	100	266	NA	0.5	NA	19	61	187	398	69	5.32	3.18	0.448	2537	808	31.8	0	0	0	2	1	1	2	2
34283	1045	40.37	98.43	51.68	3.9	40.36	19.257	14.633	4.456	123	1.13	0	368	380	4	157	3	1749	92	0.92	1.593	6.913	0.455	139	88	51	201	156.8	4.2	0	3.2	22.9	838	773	117	6.96	6.08	0.439	1667	1306	49.6	88	0	18.6	1	2	1	1	2
14604	764	16.27	119.42	59.2	11.2	26	13.84	6.558	1.586	76	1.57	NA	322	605	55	3364	3	0	722	0.69	0.654	6.337	0.455	268	68	200	316	NA	0.18	NA	120.1	50.3	274	275	107	5.33	2.38	0.363	1341	1109	29.5	14	8	0	2	1	1	1	2
34591	752	5.88	161.77	130.73	7.1	12.55	6.744	2.892	2.388	1	1.73	0	2	49	13	494	118	289	396	0.329	0.232	2.705	0.463	85	13	72	94	27.6	0.05	0	29.5	24.5	172	120	80	2.61	1.15	0.602	555	805	9.9	0	0	0	2	2	1	1	2
17444	1181	31.07	161.73	109.83	1.9	48.13	17.513	18.739	6.041	101	1.45	NA	156	175	13	102	231	0	304	0.953	1.015	6.678	0.469	110	59	51	151	NA	1.35	NA	53.5	10.7	498	620	80	4.73	4.4	0.409	2245	909	27.1	4	0	0	1	2	2	1	2
31101	1079	31.89	154.7	118.6	5.3	38.65	15.743	16.058	3.374	124	1.68	0	80	111	37	348	0	5671	234	0.262	0.496	5.903	0.469	71	30	41	92	NA	2.54	0	10.2	12.6	354	604	62	6.22	6.2	0.376	1835	748	29.1	93	63	0	1	2	1	2	2
7325	1086.66	35.43	152.07	NA	9.48	38.16	12.88	14.52	7.49	70.11	NA	NA	NA	NA	NA	NA	NA	NA	NA	0.73	0.67	10.06	0.48	176.77	NA	NA	NA	NA	2.02	NA	3.59	NA	315.36	607.53	179.22	7.9	6.22	0.62	1345.42	1711.74	57.18	482.97	14.08	0	2	1	1	2	2
1617	813.31	42.52	95.2	NA	3.04	29.64	12.15	9.51	5.62	242.67	NA	NA	NA	NA	NA	NA	NA	NA	NA	0.52	1.35	7.73	0.48	119.07	NA	NA	NA	NA	2.3	NA	8.56	NA	735.52	742.58	152.14	3.73	4.44	0.33	1039.94	1588.59	53.2	427.71	8.44	0	2	2	1	2	2
16305	1427	38.19	188.38	148.62	3.6	64.09	21.699	17.575	11.513	104	2.76	NA	54	60	2	60	5	1105	64	0.29	1.155	7.556	0.487	117	61	56	160	NA	2.97	NA	1.4	17	276	629	98	6.82	7.51	0.528	1484	1298	35.6	533	237	0	1	2	1	2	2
16796	1403	33.49	174.36	86.16	9.9	21.55	6.173	8.236	5.397	119	3.56	NA	83	130	86	532	0	0	903	0.688	0.726	9.336	0.49	231	141	95	329	NA	1.11	NA	21.6	24.1	299	585	183	10.32	3.91	0.712	3385	1208	76.8	62	0	57.6	2	2	2	1	2
13149	958	28.7	110.95	50.13	5	39.03	15.365	15.194	5.972	78	3.08	NA	28	39	0	126	1	1943	209	0.679	0.651	9.661	0.492	150	54	95	188	NA	3.21	NA	63	28.7	256	732	97	6.41	18.74	1.164	2087	880	50.6	81	0	9.6	1	2	1	1	2
4257	1675.5	41.33	277.52	NA	5.38	47.37	22.25	14.58	7.2	151.54	NA	NA	NA	NA	NA	NA	NA	NA	NA	1.13	1.63	10.25	0.52	229.16	NA	NA	NA	NA	2.34	NA	42.35	NA	782.63	773.03	149.24	8.16	5.33	0.65	3597.15	1409.33	70.67	167.4	0	0	1	2	1	1	2
12225	816	31.4	113.72	52.7	7.1	27.38	9.559	11.584	4.248	47	2.6	NA	199	866	2812	6480	255	0	667	0.529	0.992	7.501	0.54	135	87	47	197	NA	2.36	NA	13.3	23.3	461	567	100	5.29	5.27	0.446	803	1244	37.7	7	50	0	2	1	1	1	2
39569	579	15.63	111.89	111.37	0	8.36	3.071	2.089	2.538	18	5.09	4.99	406	406	0	6	0	0	0	0.461	0.85	5.664	0.543	110	0	110	110	76	2.03	0	14.9	93.5	403	367	125	4.65	4.32	0.514	643	867	11.1	199	71	0	1	2	2	2	2
646	1176.56	34.13	159.31	NA	8.49	46.28	21.03	15.39	7.13	89	NA	NA	NA	NA	NA	NA	NA	NA	NA	1.02	1.43	8.15	0.56	205.16	NA	NA	NA	NA	1.89	NA	29.15	NA	865.03	815.08	175.29	7.32	4.6	0.81	1614.11	1618.4	55.99	174.02	79.47	0	1	2	1	2	2
28991	1108	33.61	166.83	123.1	3.2	35.85	13.492	12.015	7.048	402	3	0	242	276	84	264	167	0	611	0.338	0.99	6.76	0.561	195	29	166	215	NA	1.91	0	38.6	17.7	276	424	127	5.71	4.84	0.578	2293	1459	57.3	395	37	0	1	3	3	2	2
2347	1372.86	32.33	241.1	NA	15.7	34.93	7.29	11.05	14.4	18.88	NA	NA	NA	NA	NA	NA	NA	NA	NA	1.08	1.52	12.33	0.57	335.77	NA	NA	NA	NA	0.99	NA	58.05	NA	484.88	685.96	225.48	9.99	4.46	0.8	2527.53	1586.17	42.45	257.52	0	0	2	1	1	1	2
16844	582	29.75	37.89	16.13	2.1	34.35	11.791	13.886	5.644	110	1.15	NA	129	131	0	14	0	0	1	0.114	0.33	7.681	0.582	17	7	10	23	NA	0.56	NA	5.3	2.6	115	277	46	1.75	2.43	0.143	528	617	22.4	0	0	0	2	2	2	2	2
27510	1848	41.66	303.91	216.43	7.3	56.51	19.056	21.858	10.446	465	2.68	0	337	406	204	716	40	0	516	0.891	1.517	9.315	0.589	212	97	112	279	NA	1.92	0	44.1	47.2	501	871	129	11.12	4.98	0.925	3287	1234	83.2	224	41	0	2	2	2	1	2
26500	1939	64.46	232.96	110.23	9.7	85.3	31.978	29.409	17.643	235	3.91	0	364	377	2	147	5	0	154	1.009	1.517	15.974	0.593	269	173	97	390	NA	1.6	0	3.5	45.3	953	1164	161	8.98	6.74	0.81	3047	1349	96.3	260	192	0	1	2	2	1	2
37261	3038	73.81	370.08	228.14	12.9	140.75	53.396	52.523	19.772	172	7.43	0	147	165	11	212	3	9112	282	1.37	2.288	21.947	0.6	348	163	185	462	215.9	4.26	0	8	26	755	1075	268	15.05	12.22	1.718	4536	2006	79.9	518	161	0	1	1	2	2	2
17591	859	50.53	82.42	30.05	9.6	36.82	16.126	13.578	4.258	107	2.95	NA	293	321	14	325	24	10555	166	0.595	1.321	7.368	0.6	108	27	81	127	NA	3.83	NA	12.6	15.3	884	976	141	6.06	7.65	0.515	2133	1508	45.5	0	0	0	1	2	2	1	2
36496	1717	44.99	246.71	131.78	5.7	62.65	19.845	22.479	15.407	117	3.78	0	72	86	0	164	11	9257	70	1.216	1.17	12.501	0.601	234	131	102	327	110.9	1.42	0	47.7	18.2	673	823	136	11.08	5.42	0.757	3424	1302	64.5	77	7	0	2	2	1	1	2
898	2095.21	56.98	338.35	NA	7.25	59.91	22.82	21.72	10.86	338.38	NA	NA	NA	NA	NA	NA	NA	NA	NA	1.1	2.11	9.35	0.63	284.09	NA	NA	NA	NA	2.71	NA	47	NA	987.45	1069.44	174.74	10.35	5.67	0.74	2781.31	1539.84	101.86	46.5	0	0	2	1	2	2	2
460	883.43	34.14	131.61	NA	3.24	25.51	10.65	9.92	2.82	102.61	NA	NA	NA	NA	NA	NA	NA	NA	NA	0.71	0.54	7.1	0.63	71.52	NA	NA	NA	NA	2.41	NA	10.02	NA	205.53	416.57	75.51	4.64	6.16	0.42	918.98	1036.16	40.99	0	0	0	2	1	2	2	2
29529	1351	78.99	79.29	9.47	3.6	78.75	36.092	28.834	3.944	221	1.52	0	136	146	7	89	0	0	195	1.088	3.159	21.526	0.645	239	118	121	322	NA	7.58	0	20.3	15.8	780	857	179	11.21	13.55	0.838	1533	2147	72.4	1066	0	0	1	2	2	1	2
2443	1648.85	51.89	226.39	NA	16.92	65.33	31.34	20.1	9.63	121.42	NA	NA	NA	NA	NA	NA	NA	NA	NA	0.97	1	6.36	0.65	148.14	NA	NA	NA	NA	1.63	NA	38.55	NA	1200.32	1216.46	191.18	9.15	7.2	0.72	2196.63	1540.94	71.8	46.5	0	0	2	2	2	1	2
34875	1108	51.84	104.45	7.14	6.7	53.01	19.899	18.468	10.244	134	2.88	0	168	258	38	1064	2	7471	1375	1.154	1.142	14.293	0.653	220	149	71	324	109	1.1	0	16.5	64.2	630	688	121	9.74	4.71	0.607	2131	918	66.9	103	0	0	2	2	2	1	2
18328	1711	59.49	211.85	82.04	8.2	69.77	21.203	25.844	16.986	482	3.84	NA	241	275	12	163	60	1587	628	1.313	1.644	12.969	0.655	318	183	134	446	NA	3.36	NA	26.5	39.8	719	850	116	11.73	6.61	0.744	2872	905	108.6	44	0	0	2	2	1	1	2
18026	576	37.3	21.44	4.51	4.4	38.36	8.041	16.556	9.996	581	3.97	NA	240	253	16	110	43	0	670	0.231	0.872	10.871	0.655	99	0	99	99	NA	3.7	NA	6.3	27.9	107	436	61	3.52	2.44	0.238	924	679	100.1	50	0	0	2	1	1	1	2
7729	1343.92	27.76	201.43	NA	19.35	52.38	11.1	13.84	24.16	30.8	NA	NA	NA	NA	NA	NA	NA	NA	NA	1.03	0.57	6.91	0.66	299.42	NA	NA	NA	NA	1.22	NA	58.83	NA	232.18	608.89	237.99	9.81	5.32	0.88	1958.83	1572.01	48.41	82.88	8.29	0.08	1	1	1	1	2
33756	879	41.28	104.16	47.61	4.5	33.81	11.175	12.708	4.843	356	3.09	0	187	207	18	247	10	2574	398	0.432	0.929	8.583	0.66	159	38	120	186	231.8	2.02	0	24	20.3	369	650	141	5.18	5.73	0.537	1358	1120	56.4	271	21	0	2	2	2	1	2
31706	960	26.61	99.11	28.47	5.4	32.35	8.867	10.01	10.821	153	2.37	0	100	143	142	452	2	0	263	0.649	0.842	7.784	0.68	177	91	87	240	139.2	0.88	0	36.6	47.2	335	526	117	7.19	3.35	0.573	1918	1091	33.5	68	7	24.9	2	1	1	1	2
36493	744	32.97	79.63	56.63	4.1	33.75	10.253	13.468	6.79	509	3.04	0	173	201	14	100	466	0	942	0.702	0.824	3.869	0.681	264	0	264	264	312.9	1.97	0	195.8	8.5	842	600	143	3.91	4.06	0.77	1041	1435	49.8	0	0	0	2	2	2	1	2
9435	1134.4	51.6	127.97	NA	6.39	46.03	21.66	17.43	4.29	105.1	NA	NA	NA	NA	NA	NA	NA	NA	NA	1.11	1.83	9.94	0.69	199.39	NA	NA	NA	NA	2.65	NA	12.18	NA	1216.19	1090.72	142.51	10.48	7.67	0.47	1954.8	1347.67	60.86	4.69	53.91	0	1	2	2	2	2
3206	1880.84	57.8	283.33	NA	8.11	58.94	20.34	27.11	6.55	183.86	NA	NA	NA	NA	NA	NA	NA	NA	NA	1.12	1.16	14.49	0.69	260.64	NA	NA	NA	NA	3.49	NA	77.82	NA	312.39	798.49	124.15	10.03	8.7	0.76	2163.83	1236.89	95.73	124	0	0	2	2	2	1	2
36102	1242	59.59	153.01	134.36	7	46.32	19.347	18.766	4.433	148	2.92	0	55	61	0	57	15	0	153	0.482	0.778	7.548	0.695	102	0	102	102	234.7	5.7	0	8.4	7.6	412	847	156	7.61	15.3	0.657	627	1209	46.5	61	32	0	1	2	1	1	2
12045	1325	42.64	143.42	74.71	4	65.21	25.219	27.503	6.508	124	0.78	NA	90	90	0	18	0	0	11	1.341	1.112	9.288	0.697	157	114	43	238	NA	2.92	NA	5.2	8.4	463	663	101	5.6	5.63	0.503	2666	1205	49.1	114	79	0	2	2	2	2	2
38340	1344	42.24	239.58	189.04	3.3	26.39	7.957	10.581	4.735	292	1.85	0	113	129	119	128	22	0	552	1.153	0.92	9.246	0.706	159	53	107	196	234.1	1.63	0	3.5	37.6	315	572	134	6.84	4.85	0.845	1693	995	79.4	236	16	0	1	2	2	2	2
33287	596	14.22	113.14	87.16	1	10.79	5.187	3.607	0.816	35	0.09	0	298	303	5	16	0	0	106	0.519	0.832	7.945	0.713	121	99	21	191	47.1	2.75	1.46	14.6	1.7	238	296	29	6.28	3.74	0.117	424	332	15.5	58	0	0	1	2	2	1	2
27079	2213	46.44	272.44	71.1	9.9	97.48	28.471	38.404	25.282	75	5.22	0	479	525	1	516	76	0	220	1.745	1.653	17.142	0.72	438	284	154	637	NA	1.35	0	106.2	67	883	839	158	14.64	5.56	0.94	4473	1211	84.9	0	0	11.2	1	2	2	1	2
4868	1264.43	42.03	185.17	NA	9.91	42.83	13.58	15.62	10.89	137.23	NA	NA	NA	NA	NA	NA	NA	NA	NA	0.78	0.67	14.81	0.72	145.49	NA	NA	NA	NA	0.79	NA	10.34	NA	301.44	590.65	160.11	6.84	2.63	0.41	1367.06	1455.82	44.6	57.84	0	0	2	2	2	2	2
7805	1299.89	26.78	155.64	NA	3.97	18.41	7.46	7.11	2.52	38.54	NA	NA	NA	NA	NA	NA	NA	NA	NA	0.81	0.84	9.82	0.72	126.45	NA	NA	NA	NA	0.54	NA	95.51	NA	452.46	525.15	121.47	5.19	3.41	0.7	1523.51	839.97	42.71	151.1	2.66	60.96	1	2	1	2	2
840	1062.92	28.21	147.45	NA	7.3	40.87	13.82	16.96	6.71	90.01	NA	NA	NA	NA	NA	NA	NA	NA	NA	0.59	0.51	10.2	0.72	129.99	NA	NA	NA	NA	1.48	NA	70.93	NA	145.21	437.81	111.15	6.09	4.58	0.49	1939.41	1515.38	38.78	218.18	0	0	2	2	2	1	2
41414	1348	37.96	214.44	35.7	13.2	40.68	14.933	13.239	7.804	58	5.17	0	141	187	26	514	40	7740	374	0.931	0.844	10.927	0.726	317	215	103	468	81.6	0.58	0	46.1	31.5	657	784	207	12.12	6.26	0.926	3097	1205	28.7	20	0	0	2	1	1	1	2
21621	2052	58.41	264.55	132.14	8.8	87.08	33.355	29.62	17.133	138	6.53	0	604	637	30	393	0	772	86	1.383	2.984	13.301	0.737	316	166	150	432	NA	2.37	0	11.7	45.3	1321	1295	235	8.68	8.04	0.818	2607	2571	99.7	524	21	0	1	2	1	1	2
22561	727	56.52	55.56	37.97	3.3	30.45	12.365	11.005	5.187	142	1.48	0	111	376	966	2684	34	0	661	0.918	1.222	8.798	0.738	104	6	98	108	NA	2.83	0	30.7	56.3	819	940	107	3.27	7.48	0.286	2158	1540	43.2	0	0	0	2	1	2	1	2
4872	840.66	44.84	100.76	NA	7.31	29.4	13.51	11.65	2.23	115.1	NA	NA	NA	NA	NA	NA	NA	NA	NA	1.22	1.26	7.25	0.74	196.05	NA	NA	NA	NA	2.11	NA	41.88	NA	731.33	787.96	151.72	4.5	4.87	0.4	1026.4	1581.63	49.38	84.35	8.44	0	1	2	1	2	2
12207	1877	55.67	309.1	198.65	8.8	48.81	11.546	19.409	14.663	304	6.19	NA	85	366	1007	2850	54	0	1418	0.868	0.881	14.883	0.741	325	164	163	439	NA	2.06	NA	32.5	71.7	203	858	181	11.07	6.93	0.975	2228	1373	101.5	315	18	0	1	2	2	2	2
26509	833	33.75	114.65	60.79	4.8	27.82	11.164	10.138	4.123	87	1.24	0	206	220	1	156	0	567	84	0.309	0.603	7.089	0.748	90	15	75	101	NA	1.96	0	15.3	21.1	240	436	91	6.03	6.23	0.406	1303	1305	32.9	62	6	0	1	1	1	1	2
9525	1410.22	37.73	197.08	NA	4.28	53.94	23.32	17.31	9.3	200.49	NA	NA	NA	NA	NA	NA	NA	NA	NA	1.07	0.96	10.41	0.75	201.98	NA	NA	NA	NA	1.96	NA	141.77	NA	363.83	606.46	142.97	6.65	5.44	0.53	1384.73	1985.18	48.83	76.95	0	0	2	1	1	2	2
9865	1425.89	46.14	101.64	NA	3.25	66.06	20.62	28.87	12.52	320.35	NA	NA	NA	NA	NA	NA	NA	NA	NA	0.77	1.48	15.89	0.75	190.19	NA	NA	NA	NA	2.69	NA	9.97	NA	502.84	860.17	199.2	8.43	7.25	0.68	2944.68	1786.46	76.58	693.38	0	34.56	1	2	2	2	2
2186	812.94	31.75	128.25	NA	13.36	22.7	9.26	7.73	3.57	119.07	NA	NA	NA	NA	NA	NA	NA	NA	NA	0.54	1.13	5.95	0.75	228.3	NA	NA	NA	NA	2.1	NA	103.76	NA	696.85	729.15	176.24	4.89	4.49	0.81	2139.33	2470.93	30.36	307.84	13.62	0	1	3	1	1	2
14246	1619	37.01	196.72	63.52	12.9	79.29	20.411	40.22	12.769	73	7.18	NA	57	105	54	546	8	10617	899	0.737	1.081	8.988	0.761	194	72	122	244	NA	1.48	NA	19.8	24.1	543	716	204	8.02	6.38	0.895	2132	1180	46.5	278	15	0	1	3	1	2	2
22055	2281	60.83	322.42	182.25	13.8	88.54	29.557	32.879	19.257	255	6.07	0	407	487	73	922	1	18597	431	1.557	2.361	21.069	0.768	381	226	153	539	NA	1.23	0	24.2	66.7	604	897	244	15.19	7.76	1.433	2950	2258	107.2	452	237	0	1	1	2	2	2
6988	1438.52	38.71	179.66	NA	12.12	66.31	20.53	24.45	16.98	379.96	NA	NA	NA	NA	NA	NA	NA	NA	NA	0.61	1.24	7.57	0.77	237.52	NA	NA	NA	NA	2.4	NA	195.24	NA	287.46	666.09	150.01	7.56	4.46	0.68	2334.53	1667.6	61.79	187.95	41.89	0.02	2	2	3	1	2
9552	2848.53	44.3	386.51	NA	6.23	80.77	25.52	26.03	24.4	129.9	NA	NA	NA	NA	NA	NA	NA	NA	NA	0.87	0.93	7.73	0.77	147.86	NA	NA	NA	NA	1.49	NA	25.57	NA	592.44	970.59	164.03	5.91	7.24	1.01	2264.8	1548.88	63.01	258.84	102.72	64.11	1	1	1	1	2
39165	594	43.14	44.57	31.87	1.5	26.68	9.367	9.393	5.277	126	1.14	0	102	114	0	134	50	0	78	0.353	0.974	14.645	0.771	47	18	31	59	119.7	1.45	0	5	8.9	400	489	105	2.17	2.87	0.457	919	981	41.2	154	0	0	1	2	2	2	2
12669	1157	48.8	128.03	62.09	6.3	57.06	21.385	14.86	4.367	96	2.46	NA	369	387	3	227	10	3419	119	0.679	2.47	7.416	0.775	170	46	124	202	NA	3.19	NA	14.9	20.9	1038	1096	194	5.71	6.25	0.678	1975	2535	43.8	744	57	0	1	2	1	1	2
37136	1305	49.91	122.5	15.76	7.4	68.42	23.681	22.644	15.846	111	4.58	0	209	237	30	335	8	3346	154	1.112	1.32	13.412	0.779	267	150	117	371	110.4	2.45	0	10.9	45.5	928	949	187	9.62	6.89	0.869	2879	1440	86.7	186	0	0	2	2	2	2	2
8109	1389.19	36.83	142.04	NA	9.34	77.05	27.89	36.65	8.23	123.76	NA	NA	NA	NA	NA	NA	NA	NA	NA	0.78	1.28	6.73	0.78	107.17	NA	NA	NA	NA	2.94	NA	28.91	NA	679.33	795.36	169.53	7.43	5.91	0.68	3208.42	1444.17	47.03	31.51	21.08	0	2	1	2	1	2
40226	1266	57.23	138.65	42.65	12	55.61	16.75	18.577	16.272	141	6.25	0	140	156	9	196	1	7983	290	0.841	1.107	19.379	0.793	246	112	134	324	145.8	0.71	0	11.3	21.8	424	751	226	7.76	6.04	0.78	1980	1388	77.5	233	6	0	2	1	1	2	2
35722	1952	30.32	322.02	245.84	8.8	35.65	10.889	11.727	9.101	91	5.63	0	79	129	42	558	3	8985	246	0.71	0.641	10.648	0.805	168	93	76	233	103.8	1.69	0	67.6	65.9	278	584	94	8.15	5.07	0.659	1984	1230	55.3	153	0	37.1	1	3	3	2	2
36963	2530	109.03	205.92	104.08	8.1	140.12	54.774	47.295	23.053	364	6.63	0	204	268	18	727	45	5944	481	1.32	2.061	29.847	0.823	324	148	176	429	333.1	9.04	0	79.9	123.1	891	1334	182	13.29	16.78	0.961	3144	1801	143.5	107	0	0	1	2	2	1	2
23647	2992	46.89	408.21	294.2	15.4	94.38	33.614	39.414	14.242	132	8.22	0	386	411	25	101	343	0	794	1.394	2.136	10.041	0.83	344	106	236	416	NA	3.2	0	148.6	25.5	964	1442	305	11.72	8.03	1.659	1762	2277	38.6	109	379	51.1	1	2	2	2	2
31843	1998	76.91	168.88	102.91	12.4	82.44	35.984	26.539	12.697	337	2.97	0	409	431	0	230	48	0	177	0.62	1.21	6.805	0.854	136	41	95	165	260.6	6.21	0	19.9	34.1	1199	1353	223	6.11	7.69	0.685	2582	1933	104.6	8	35	42.4	1	2	1	1	2
22115	1199	62.7	171.88	37.84	5.1	27.77	7.344	10.702	7.033	95	1.4	0	192	194	0	16	3	0	96	1.803	1.578	19.521	0.861	348	275	73	539	NA	1.97	0	1.8	14.5	667	865	150	13.95	7.2	0.657	2760	1290	94.4	50	95	0	2	2	1	1	2
15051	847	36.94	87.59	30.03	5.9	44	10.851	14.603	9.598	254	2.33	NA	346	438	229	850	70	1756	1075	0.824	1.61	12.471	0.862	251	119	132	334	NA	2.66	NA	17.9	33.2	326	525	105	5.85	3.4	0.432	2126	1419	55.4	291	1	0	1	1	1	2	2
1443	1680.32	40.55	281.06	NA	10.16	45.85	16.42	17.89	8.53	124.27	NA	NA	NA	NA	NA	NA	NA	NA	NA	1.01	0.9	15.75	0.87	238.57	NA	NA	NA	NA	0.92	NA	33.89	NA	360.76	611.4	160.87	9.91	5.66	0.89	2287.2	1582.58	55.99	478.94	60.19	0	2	2	1	1	2
25733	1262	53.76	193.18	139.72	9.7	34.18	12.331	10.716	4.488	151	4.74	0	50	418	0	4442	0	10710	7589	0.508	0.639	17.387	0.871	199	54	144	237	NA	0.93	0	58.3	338.6	278	575	194	8.16	6.53	0.826	1888	1445	60.9	149	21	0	1	1	2	2	2
13555	1419	63.68	128.36	14.1	8	74.06	21.269	33.513	10.784	346	2.08	NA	110	119	6	93	21	1701	258	1.766	1.673	16.295	0.874	229	144	84	330	NA	2.45	NA	3.7	24.6	381	913	193	12.15	7.7	1.444	4120	1288	96.5	262	0	0	2	2	2	2	2
38079	1549	52.34	153.5	61.71	18	89.12	20.859	35.334	23.636	96	14.24	0	28	65	3	444	3	0	606	0.759	1.751	14.08	0.886	249	19	231	263	209.5	0.51	0	37.9	112.5	379	1172	423	11.11	9.09	2.271	1988	2454	56.2	471	204	0	2	1	1	1	2
17960	965	47.82	120.78	32.74	6.9	32.76	14.242	9.174	7.631	75	1.59	NA	476	498	34	231	9	772	171	0.986	1.289	20.188	0.887	262	119	144	347	NA	4.63	NA	17.7	28.8	778	585	104	9.98	4.29	0.564	2034	901	99.8	0	0	0	2	1	2	2	2
30977	1417	55.92	92.06	22.22	5.5	80.9	22.673	29.227	23.333	249	6.67	0	137	275	444	1455	22	3423	672	0.636	0.941	12.634	0.893	204	58	146	244	NA	3.63	0	20.3	84.7	388	626	112	8.43	10.11	0.718	3814	1174	58.5	28	0	14.9	2	1	1	1	2
11289	1232	36.67	140.64	36.5	7.1	66.92	9.97	20.15	17.568	92	3.56	NA	324	355	5	283	7	0	124	0.893	1.765	12.058	0.897	173	72	101	224	NA	0.53	NA	43.6	60.3	251	461	141	5.6	3.39	0.5	2032	2209	56.7	767	0	0	1	2	2	1	2
36907	1069	30.67	150.76	76.55	5.5	18.72	6.435	7.329	3.685	44	2.35	0	103	119	23	141	95	515	243	0.9	1.286	10.956	0.897	235	146	91	338	97.3	3.14	1.49	91.5	9.1	611	590	105	7.71	7.12	0.408	1176	1134	39.2	0	0	27.9	2	1	1	2	2
9277	1150.45	38.77	131.42	NA	6.8	55.1	14.13	17.72	20.17	78.23	NA	NA	NA	NA	NA	NA	NA	NA	NA	0.39	0.51	17.09	0.9	149.16	NA	NA	NA	NA	0.59	NA	27.7	NA	164.84	436.52	114.48	5.7	2.68	0.69	2554.96	1401.8	37.54	262.39	44.92	0	2	2	1	2	2
14621	2021	56.71	175.84	69.29	8.9	109.72	35.283	52.94	12.702	149	3	NA	151	173	48	276	5	1029	386	1.595	1.969	15.554	0.909	270	111	161	348	NA	4.32	NA	8.2	39.1	816	1091	194	9.29	7.91	0.832	2945	1583	101.3	199	0	17.3	2	2	1	2	2
28618	1640	67.64	175.6	100.14	6.9	76.24	24.567	27.289	18.391	422	6.9	0	750	781	7	310	119	0	428	1.007	3.165	11.597	0.92	249	105	144	322	NA	5.89	0	8.2	27.3	1561	1625	221	7.93	8.41	0.759	2836	2647	86.1	151	0	0	2	2	2	1	2
1480	1779.8	55.93	307.57	NA	4.34	37.66	15.34	13.05	5.51	318.44	NA	NA	NA	NA	NA	NA	NA	NA	NA	1.48	1.22	14.19	0.92	162.7	NA	NA	NA	NA	2.92	NA	83.51	NA	455.31	914.05	155.26	8.22	7.78	0.67	2646.5	1593.27	79.82	662.64	0	0	1	1	2	1	2
37078	1122	42.28	158.97	111.14	6.8	38.77	15.748	14.349	6.604	79	4.81	0	371	411	22	157	665	0	545	1.084	3.581	13.44	0.922	242	41	201	271	229.6	2.74	0	157.2	7	1753	1050	357	6.15	5.65	1.102	884	3522	36.7	1001	228	0	1	2	1	2	2
15131	1582	71.73	194.04	68.87	10	57.47	20.932	20.805	7.734	446	5.93	NA	232	324	6	1097	7	30930	755	1.275	1.475	16.086	0.932	322	207	116	466	NA	3.94	NA	21.9	76.4	458	842	162	13.53	10.69	0.895	3196	1591	134.4	69	0	0	2	2	1	1	2
41157	1567	52.32	106.51	29.01	5.2	104.73	19.69	39.068	37.785	208	8.16	0	106	107	0	9	3	0	123	0.804	1.472	17.885	0.94	82	30	52	104	206.7	1.51	0	6.3	68.2	287	1139	144	5.06	4.64	0.879	3519	1766	70.2	312	0	0	2	2	2	2	2
25615	1656	62.43	156.77	67.43	10.3	87.98	28.714	33.887	17.445	574	5.14	0	344	393	112	536	9	2635	572	0.899	1.672	18.232	0.945	208	99	109	278	NA	4.3	0	36	49.6	496	942	201	10.63	9.89	0.896	2457	2521	92.1	93	0	0	1	2	1	2	2
22206	2977	56.2	378.66	296.6	10.5	58.43	18.342	21.619	12.916	143	5	0	133	336	607	2078	54	9632	531	0.782	1.623	13.58	0.947	190	75	116	245	NA	2.69	0	32.2	62.8	619	941	168	11.3	9.79	1.124	3290	1957	59	284	168	111.4	1	1	1	2	2
30885	1296	33.86	180.41	73.58	9.7	53.5	15.7	27.25	7.659	55	1.76	0	46	49	4	37	11	0	103	0.818	0.891	10.443	0.951	152	48	104	186	NA	2.16	0	17	30	461	704	143	6.64	5.48	0.702	1225	1892	34.2	58	79	0	2	2	1	1	2
7043	1418.36	56.44	179.64	NA	12.6	55.17	13.66	21.11	15.98	364.66	NA	NA	NA	NA	NA	NA	NA	NA	NA	1.02	1.03	12.58	0.96	297.15	NA	NA	NA	NA	3.62	NA	280.05	NA	302.48	887.47	276.25	9.26	5.85	0.79	1732.59	2085.65	95.1	0	0	0	2	1	2	1	2
9412	1785.57	76.53	154.26	NA	6.27	94.29	24.17	40.19	23.29	207.54	NA	NA	NA	NA	NA	NA	NA	NA	NA	1.28	1.81	24.48	0.97	280.75	NA	NA	NA	NA	1.11	NA	18.8	NA	603.18	1257.09	211.61	10.04	8.84	0.96	4326.24	1497.22	117.58	672.29	0	0	1	2	1	1	2
13563	987	36.97	161.07	57.3	12.4	23.87	4.065	8.468	9.126	87	2.57	NA	28	447	60	4693	582	0	160	0.77	0.698	11.426	0.973	331	203	127	474	NA	7.21	NA	137.1	25.1	333	709	173	5.63	2.97	0.726	837	1783	34	93	0	0	2	2	2	2	2
34623	1407	24.76	242.06	151.41	1.1	38.49	20.846	11.303	3.311	222	2.54	0	551	567	7	105	188	0	333	1	1.566	9.524	0.993	221	154	67	329	176.5	3.84	1.9	125.5	13.6	462	740	100	5.81	4.43	0.419	1332	915	48	0	0	0	2	1	1	1	2
26572	3473	97.39	518.18	223.63	29.7	117.78	34.34	42.069	31.556	172	10.61	0	412	451	22	435	3	1131	292	2.083	1.783	17.099	1.005	740	388	351	1011	NA	3.51	0	5	103.6	1398	1737	323	23.8	12.84	1.836	4702	2391	136.3	149	0	0	2	2	2	2	2
2479	1056.77	48.74	120.32	NA	4.18	41.89	16.75	16.54	4.19	147.83	NA	NA	NA	NA	NA	NA	NA	NA	NA	0.96	1.29	17.31	1.01	243.47	NA	NA	NA	NA	3.89	NA	20.24	NA	433.54	621.35	126.61	8.7	8.74	0.44	2014.86	1419.74	63.36	346.46	0	0	1	3	3	2	2
10887	1762	37.86	212.58	147.36	8.9	54.3	23.018	17.364	6.896	100	3.53	NA	133	183	41	559	4	9478	224	0.424	1.082	11.196	1.018	200	55	145	239	NA	1.82	NA	18.9	21.9	523	725	206	5.99	6.49	0.982	1188	1352	37.3	283	76	46.1	1	1	2	1	2
25616	2287	62.62	300.34	125.44	11.6	81.85	35.289	28.931	11.945	302	4.98	0	283	314	5	374	10	11659	374	1.575	2.128	16.872	1.018	338	197	140	476	NA	2.47	0	46.6	40.1	862	1101	211	14.94	8.32	1.151	4049	2335	92.8	177	77	15.7	2	1	1	2	2
1869	928.52	41.76	97.32	NA	4.07	41.91	16.35	11.34	10.99	122.81	NA	NA	NA	NA	NA	NA	NA	NA	NA	0.38	0.44	9.75	1.02	32.18	NA	NA	NA	NA	3.09	NA	22.88	NA	101.06	496.43	108.6	4.83	7.68	0.6	1127.54	1598.44	35.44	37.2	0	0	2	1	2	2	2
40004	1044	35.79	117.76	40.43	5.7	30.71	9.055	10.258	8.418	59	2.58	0	30	41	8	104	24	2	103	0.562	1.131	11.402	1.038	177	59	119	218	162.3	1.86	0	91.9	22.4	494	711	137	5.22	5.93	0.567	1918	1535	42.1	201	0	22.3	1	2	2	2	2
18115	2105	55.71	259.22	152.89	13.3	102.62	44.141	33.879	14.078	223	4.29	NA	676	713	21	369	72	174	993	0.656	1.734	10.602	1.041	251	66	184	297	NA	3.53	NA	31.5	34.3	743	1060	237	12.13	9.87	1.17	2220	2768	46.8	253	402	0	1	2	2	2	2
17551	2582	68.14	312.31	216.9	8.1	122.84	37.846	54.145	24.292	198	7.57	NA	253	256	0	33	0	0	23	1.106	1.359	23.908	1.045	213	107	105	288	NA	2.43	NA	4.2	15.9	563	1546	208	7.07	6.57	0.723	3160	1790	71.4	161	0	0	1	2	2	1	2
31208	1257	62.86	124.43	24.73	11.2	56.87	24.692	24.738	6.321	207	2.74	0	155	224	17	821	5	0	912	0.708	1.041	13.575	1.049	201	58	142	242	208.5	5.46	0	82.6	130.2	856	983	192	6.64	8.83	0.801	1861	1792	80	40	32	0	2	1	1	2	2
12665	2456	58.37	204.38	79.46	10.6	60.8	18.485	23.18	9.747	128	3.04	NA	497	660	672	1620	15	1639	573	1.423	1.761	17.239	1.064	301	200	102	442	NA	3.1	NA	13.8	30.6	723	892	175	14.52	9.6	0.927	2187	1630	84.6	42	3	126.9	1	2	2	2	2
1821	1402.46	59.72	223.57	NA	49.24	43.84	17.5	11.47	9.95	77.93	NA	NA	NA	NA	NA	NA	NA	NA	NA	1.75	1.37	11.52	1.07	380.44	NA	NA	NA	NA	0.04	NA	52.41	NA	659.81	1250.84	629.97	18.33	10.23	2.23	2027.69	2024.61	166.56	0	0	0	2	2	2	1	2
28631	1119	36.14	152.94	67.32	11.3	42.75	15.801	17.136	6.913	63	3.05	0	367	707	45	4049	2	9358	4751	1.221	1.511	14.404	1.071	339	171	169	459	NA	3.01	1.5	82.8	40.9	646	701	167	15.62	5.16	0.796	2478	1719	46.4	78	0	0	1	2	1	1	2
12368	1596	65.23	177.94	36.62	15.4	41.97	16.715	13.796	7.546	303	5.98	NA	285	418	23	1508	165	24574	2267	1.378	1.49	16.88	1.071	485	179	308	611	NA	3.49	NA	36.6	78.7	842	1187	252	11.61	6.98	0.987	2670	2538	122.9	56	0	38.4	1	1	2	1	2
38961	1419	71.36	147.18	46.6	9.2	60.42	18.895	21.768	18.09	192	2.58	0	113	372	223	2991	5	854	339	0.927	1.048	21.584	1.072	157	76	83	212	202	4.63	0	5.4	61.8	752	866	215	8.01	8.18	0.819	2388	1264	111.3	16	14	0	2	2	1	2	2
14998	1643	60.07	233.61	62.28	9.3	51.86	16.392	21.438	7.958	171	4.72	NA	72	160	131	936	102	6551	526	1.473	1.142	21.168	1.079	390	296	93	598	NA	2.68	NA	30.3	29.4	383	817	165	13.53	9.68	1.005	2239	1598	92.3	18	0	0	2	1	2	1	2
11041	1148	54.21	129.88	39.37	10.1	46.08	10.999	20.34	10.351	529	5.56	NA	174	209	15	407	10	5371	799	0.889	1.372	15.415	1.086	247	63	184	291	NA	5.99	NA	37.1	47.2	325	834	187	11.83	32.81	2.245	3131	2346	96.1	202	9	0	2	1	1	1	2
29966	2406	60.77	270.91	122.07	11.9	123.24	46.452	47.472	20.209	209	7.34	0	276	298	8	262	9	6903	317	1.166	1.467	14.757	1.098	259	142	119	359	NA	3.55	0	33.7	47.7	842	1129	200	11.92	7.29	1.122	3910	2217	82.8	48	191	0	2	2	2	1	2
26625	1445	54.03	161.37	64	9	64.64	24.009	26.094	8.982	139	4.65	0	172	185	1	151	4	3799	80	0.839	1.097	15.237	1.1	206	93	112	271	NA	3.19	0	19.1	21.3	470	849	186	10.59	10.17	1.104	2536	1713	51	104	67	0	1	2	1	1	2
31089	1593	50.67	168.94	76	10.3	82.42	19.331	32.462	24.176	121	6.43	0	18	178	494	1619	59	1330	1245	0.972	0.944	13.053	1.102	149	56	93	188	NA	2.49	0	28.2	69.9	290	681	198	9.94	11.58	0.925	2318	1951	52.7	36	0	0	1	2	2	2	2
10128	1483	57.25	173.23	81.18	6.9	64.12	17.326	27.662	10.746	129	2.98	NA	509	512	4	58	5	4	66	1.012	2.622	15.022	1.104	120	43	76	150	NA	3.85	NA	14.2	16.7	977	1581	188	7.47	6.18	0.558	1770	2519	55.5	196	11	0	2	1	1	2	2
10624	1001	31.29	144.24	75.39	13.5	39.14	12.494	13.622	3.383	66	2.29	NA	38	80	78	332	304	515	432	0.558	1.056	8.368	1.109	194	41	152	223	NA	1.81	NA	159.9	11.1	318	483	135	4.59	5.33	0.515	871	2194	29.1	345	0	0	1	1	2	1	2
24	1677.59	34.59	227.03	NA	9.28	28.33	7.9	6.95	11.58	33.5	NA	NA	NA	NA	NA	NA	NA	NA	NA	0.61	1.27	15.33	1.11	285.41	NA	NA	NA	NA	1.56	NA	15.65	NA	247.45	602.85	287.8	6.89	5.34	1.26	2811.52	2563.35	52.68	852.43	33.74	57.6	1	2	2	2	2
35255	1834	77.52	198.63	68.31	18.9	83.39	22.146	25.095	28.625	228	5.19	0	278	440	70	1858	130	2906	1992	1.42	1.574	20.668	1.111	314	125	190	401	261.3	2.04	0	147.3	37.5	720	1235	263	11.39	9.65	0.894	2193	2207	90.9	95	0	0	2	1	1	2	2
37326	1513	76.72	145.63	40.03	11.9	68.2	15.41	23.806	22.445	163	5.09	0	16	216	797	1977	43	6012	857	0.991	1.504	18.798	1.116	197	95	102	263	261.2	3.36	0	25	24.1	447	870	219	11.45	13.18	1.051	2934	1969	69.8	199	0	0	1	2	2	1	2
40882	2061	104.17	59.95	21.33	3.7	155.2	62.44	59.303	18.853	731	3.52	0	561	584	4	285	10	1670	446	1.142	1.8	16.062	1.124	100	10	90	107	431.8	8.75	0	15.1	34.5	1674	1673	217	8.52	14.09	1.638	4567	1515	130.3	0	0	0	1	1	1	1	2
20944	1273	45.35	178.46	108.82	11.7	43.99	19.143	12.838	8.875	137	4.54	NA	277	367	20	1086	0	545	1724	0.528	0.877	11.734	1.126	144	6	138	148	NA	1.44	NA	73.8	130.5	569	923	186	4.65	5.26	0.574	1587	1481	43.8	87	0	0.3	2	2	1	1	2
39204	1889	76.65	189	105.45	7.6	94.12	49.685	30.105	8.285	180	2.25	0	291	295	0	64	2	39	82	1.499	1.748	21.501	1.129	122	67	56	169	229.8	2.59	0	0.5	24.1	909	1446	239	11.79	8.55	1.362	3997	2022	101.8	332	708	0	1	2	2	2	2
2133	2036.01	65.66	212.05	NA	9.32	70.64	27.71	24.48	13.19	305.99	NA	NA	NA	NA	NA	NA	NA	NA	NA	0.93	1.18	22.91	1.13	241.82	NA	NA	NA	NA	1.46	NA	38.56	NA	426.02	1005.46	256.51	10.74	6.71	0.72	1493.17	2618.35	70.67	774.68	5.53	43.9	1	2	2	2	2
16919	2218	76.58	401.89	171.15	26.2	43.05	8.16	15.358	8.786	72	6.97	NA	138	551	1606	4134	66	17253	761	1.446	2.358	18.097	1.137	478	259	223	660	NA	3.15	NA	38.9	81.3	872	1324	348	17.1	10.58	1.697	3514	3243	149.4	24	504	0	1	2	1	2	2
39032	1417	55.48	181.72	76.96	4.8	29.62	11.484	10.965	4.465	111	1.27	0	198	464	1190	2599	5	333	283	1.458	1.55	17.677	1.138	242	137	105	338	265.1	2.83	0	4.4	14.5	643	855	176	7.68	6.15	0.53	1651	1636	88.5	60	0	28.1	1	2	2	2	2
22989	2366	62.05	322.08	182.04	9.2	94.9	35.269	33.98	19.201	331	5.6	0	468	518	21	347	488	1682	679	1.079	1.337	13.177	1.142	264	123	141	350	NA	2.58	0	132.9	49.1	1338	993	184	11.74	9.14	0.983	3430	1866	71.8	162	0	0	2	2	1	1	2
38088	1164	38.44	229.85	86.87	7.8	12.18	3.671	4.237	2.92	61	1.52	0	18	47	34	186	257	0	421	1.245	0.837	11.784	1.146	347	235	112	513	108.6	0.2	0	149.9	26	425	464	149	12.09	5.57	0.77	1953	1552	54.3	71	0	0	2	2	2	2	2
23120	2229	59.74	297.67	167.48	10.2	93.49	33.112	28.625	22.984	301	8.17	0	330	373	60	410	166	515	963	1.423	1.699	19.084	1.147	241	121	122	326	NA	1.49	0	59.5	54.9	429	1189	210	10.04	7.17	0.964	3729	2195	71.7	303	16	0	2	2	2	2	2
7935	1088.41	56.79	110.38	NA	8.81	47.2	13.4	16.75	13.9	173.68	NA	NA	NA	NA	NA	NA	NA	NA	NA	0.52	0.87	23.39	1.15	61.94	NA	NA	NA	NA	0.6	NA	97.24	NA	161.74	770.58	175.86	6.1	5.26	0.58	1188.9	944.09	52.02	4.44	0	0	1	2	1	1	2
40700	1677	29.57	264.5	145.84	9.3	59.37	21.275	22.934	11.697	75	7.73	0	447	456	0	103	1	0	75	1.224	2.681	15.977	1.153	259	144	114	360	128.1	2.2	1.01	14.8	28.8	533	631	216	13.12	4.82	0.714	1190	1836	38.3	669	41	0	2	2	1	2	2
10838	1754	46.56	225.82	110.71	7.8	75.54	21.631	27.655	21.779	93	4.51	NA	349	375	16	262	28	6904	181	1.5	1.783	14.722	1.154	305	218	87	458	NA	3.29	NA	77	49.7	698	811	119	10.43	6.57	0.641	3148	1279	75.6	0	0	0	1	1	1	2	2
16287	1178	63.53	145.02	19.63	12.2	39.51	16.375	11.6	4.927	181	1.82	NA	242	430	622	1957	17	0	1494	1.238	1.29	20.208	1.161	275	163	112	389	NA	2.32	NA	21.6	32.2	400	946	196	10.29	8.4	0.865	1754	1739	92.1	160	0	0	1	2	2	2	2
27952	1776	37.84	162.62	70.01	8.3	69.31	14.416	34.546	15.232	142	7.17	0	67	79	0	155	5	0	290	0.822	1.157	15.283	1.167	278	45	233	309	NA	1.63	0	2.1	35.2	317	767	323	6.11	6.23	1.607	1742	1621	343.2	214	20	56.2	1	2	2	1	2
14645	1790	78.01	213.33	82.7	12.3	70.35	17.623	24.538	22.116	328	6.52	NA	179	291	351	1153	39	1408	784	1.256	1.23	26.228	1.179	353	199	155	492	NA	3.97	NA	39	66.4	436	939	165	11.05	6.47	0.814	3024	1538	182.8	118	7	0	1	2	1	1	2
8875	2990.22	58.56	461.97	NA	18.36	103.85	52.45	37.82	10.34	76.55	NA	NA	NA	NA	NA	NA	NA	NA	NA	1.42	2.61	16.75	1.18	291.71	NA	NA	NA	NA	4.04	NA	16.23	NA	1155.87	1603.08	324.69	14.03	8.38	1.73	3177.17	2262.78	52.32	61.24	394.63	0	2	1	1	1	2
37023	2117	51.97	320.56	219.89	19	78.53	19.759	27.203	26.369	74	12.5	3.94	795	935	19	1660	3	0	3818	1.041	2.094	12.591	1.19	307	126	182	396	167.8	5.02	1.27	15.3	171	1189	1371	336	13.28	9.73	1.357	2235	2110	54.1	124	171	0	2	2	2	1	2
20556	3404	104.6	455.87	257.08	6.3	134.71	49.49	57.336	20.107	715	11.78	NA	268	274	4	53	0	0	142	3.287	2.176	22.301	1.202	189	132	57	282	NA	6.38	NA	62.7	8.2	803	1555	166	13.15	15.03	1.234	7267	1864	181.1	68	0	0	2	2	2	1	2
32138	2077	55.11	295.22	103.45	18	62.21	19.832	17.798	18.763	66	9.85	0	202	642	150	5190	30	6691	7453	1.707	1.483	19.563	1.203	603	320	283	826	149.4	1.51	0	159.6	424.9	719	872	262	14.86	7.4	1.286	3266	1975	121.2	75	17	21.2	2	1	1	1	2
9677	1629.99	67.84	165.83	NA	9.56	69.37	23.13	24.93	15.3	154.6	NA	NA	NA	NA	NA	NA	NA	NA	NA	1.29	1.28	16.16	1.21	301.64	NA	NA	NA	NA	3.76	NA	31.52	NA	540.05	849.52	180.08	10.32	11.55	1.1	3070.95	1967.96	87.69	210.87	16.87	11.52	1	1	2	2	2
11437	2313	74.13	247.99	181.8	19	125.74	41.805	45.053	32.337	146	16.9	NA	355	394	18	211	518	0	410	0.884	1.594	16.634	1.211	314	22	291	329	NA	1.97	NA	125.4	15.8	1381	1982	444	10.9	12.96	3.09	1200	3095	58.4	226	132	0	1	2	1	2	2
31518	1611	63.52	198.7	86.94	14.5	64.81	26.624	22.906	8.253	563	5.88	0	419	492	13	857	71	12114	1019	1.349	1.643	13.24	1.221	324	183	141	451	380	3.9	0	90.6	44.4	428	865	176	11.44	9.33	0.974	2486	1863	135.5	26	0	0	2	2	2	1	2
39624	1368	57.81	123.63	56.25	5.4	45.45	14.728	16.15	10.126	203	5.22	0	282	417	30	1608	2	2357	2019	0.733	1.093	12.701	1.234	210	55	155	250	239.7	13.3	0	87.8	138.6	638	958	189	7.93	8.69	1.186	2436	1839	80.3	8	1	34.1	2	2	1	1	2
31452	1316	46.45	195.49	97.85	11.8	52.12	25.268	12.701	9.436	181	4.58	0	260	296	60	361	90	0	276	0.563	1.17	18.306	1.237	183	67	116	229	147.5	3.31	0	26.8	42.8	589	842	222	7.46	5.14	1.075	2144	2817	91.5	274	203	0	1	2	2	1	2
6981	3295.9	161.63	285.46	NA	16.3	151.05	39	82.16	17.09	726.42	NA	NA	NA	NA	NA	NA	NA	NA	NA	2.85	3.34	33.94	1.25	686.92	NA	NA	NA	NA	293.23	NA	106.42	NA	867.56	2085.3	309.7	101.53	18.32	3.21	5076.1	3826.8	367.91	515.04	0	16.46	1	2	1	1	2
12361	1674	55.34	163.09	39.58	7.8	47.87	8.592	18.572	12.031	235	5.57	NA	60	188	480	1289	18	0	933	0.92	1.358	18.792	1.255	269	156	113	381	NA	0.87	NA	38.6	46.6	253	722	194	11.6	5.49	1.096	2968	1992	63.7	309	92	58	2	2	2	1	2
34292	2223	87.14	265.56	98.18	16.2	92.34	39.594	32.317	19.396	139	7.09	0	310	337	41	303	5	1029	540	1.511	2.113	22.845	1.256	443	237	207	610	206.2	5.54	0.08	13.6	36.4	1374	1556	306	14.05	13.33	1.384	3415	1997	116.1	16	205	0	2	2	1	1	2
20287	1714	65.83	234.25	152	6.5	58.45	17.24	21.145	15.727	126	3.38	NA	63	85	27	229	6	3130	114	0.585	0.812	19.026	1.267	109	54	55	147	NA	3.06	NA	22.7	23.8	336	784	123	7.73	6.9	0.581	2900	1708	68.3	142	26	0	1	2	2	2	2
9482	1718.4	72.37	188.53	NA	32.43	84.15	14.85	43.8	20.29	52.47	NA	NA	NA	NA	NA	NA	NA	NA	NA	1.55	1.27	14.59	1.28	201.48	NA	NA	NA	NA	1.12	NA	63.24	NA	693.24	1572.14	537.33	13.54	11.51	2.41	3930.79	2538.36	123.42	103.01	0	0	2	2	1	1	2
34687	2448	74.49	388.67	266.77	11.2	68.78	19.938	24.374	18.063	775	5.46	0	583	654	41	824	14	1029	2737	1.235	2.279	15.631	1.29	350	152	198	458	528.7	4.06	0	261	69.7	1093	1348	209	13.26	8.8	1.375	4237	2312	121	1	38	0	2	1	1	2	2
38638	2108	79.47	280.71	155.82	11.2	77.38	20.907	23.51	24.218	178	6.59	0	135	229	221	965	46	4068	839	1.858	1.387	23.662	1.294	363	169	195	482	240.3	1.81	0	27.8	113.8	680	1103	241	12.72	7.77	1.112	4430	2115	98.7	255	31	0	1	2	1	1	2
7671	2014.83	76.93	215.57	NA	5.05	91.44	26.49	35.65	22.16	373.71	NA	NA	NA	NA	NA	NA	NA	NA	NA	1.08	0.95	21.81	1.3	261.91	NA	NA	NA	NA	2.46	NA	39.91	NA	224.02	695.6	146.48	10.97	8.9	0.92	3819.49	1122.37	116.55	56.47	31.64	0.73	2	2	1	1	2
2729	933.15	62.11	101.94	NA	4.09	32.41	14.81	11.58	3.37	172.86	NA	NA	NA	NA	NA	NA	NA	NA	NA	0.47	2.26	12.86	1.3	394.2	NA	NA	NA	NA	3.16	NA	15.79	NA	826.69	958.61	358.88	5.53	8	1.03	1384.41	4148.51	61.15	1296.53	108.74	0	1	2	2	2	2
26295	1605	56.53	189.29	65.77	14.5	70.84	22.538	27.093	16.191	139	6.16	0	138	461	1094	3280	43	14373	765	1.496	2.34	17.082	1.303	334	159	175	445	NA	2.3	0	83.4	63.5	758	874	190	12.05	7.73	0.941	2893	2458	75	512	0	0	2	2	2	1	2
27869	1857	55.53	287.98	163.28	17.6	57.4	20.483	22.176	9.698	152	2.09	0.012	355	387	45	334	12	1458	155	1.027	2.067	15.59	1.31	291	119	173	373	NA	3.25	0.132	78.1	30.4	582	962	292	17.02	16.6	1.425	2502	3027	59.7	365	396	0	2	1	1	1	2
15157	1849	41.78	315.37	210.91	10.6	51.85	16.686	22.974	7.658	87	3.59	NA	59	78	36	222	5	4820	82	0.607	0.894	13.873	1.311	173	83	89	231	NA	2.37	NA	28.4	13.3	413	555	170	8.28	7.85	0.887	2128	1727	42.3	0	0	0	1	1	2	1	2
14041	1445	84.32	128.44	75.73	13.3	71.96	26.47	20.724	18.133	500	4.56	NA	396	733	43	4026	9	520	4992	1.405	1.631	10.414	1.321	531	29	502	550	NA	2.48	NA	88.2	268.1	1214	1428	309	13.52	9.37	1.483	3701	2342	111.3	4	93	0	2	2	1	1	2
24131	1359	53.96	101.05	52.41	16.4	67.75	12.117	26.421	24.726	276	7.57	0	129	341	92	2470	11	14135	2344	1.043	1.184	13.215	1.332	294	33	261	316	NA	1.68	0	51.7	195.1	355	870	199	11.26	5.73	1.822	3287	2603	79.1	3	0	25.8	2	2	1	1	2
35215	2247	52.48	294.95	187.09	11.9	73.65	20.736	26.576	20.595	498	6.61	0	317	606	220	3305	33	6875	996	0.862	1.448	10.451	1.333	265	108	158	341	335.9	2.39	0	73.4	72.2	809	1173	208	10.58	6	1.058	3256	2464	75	28	0	34.3	1	3	3	1	2
19112	1999	84.75	258.83	156.99	11	72.44	19.719	25.767	19.82	311	19.38	NA	194	1366	2859	12570	77	6456	2867	1.055	1.49	30.367	1.334	312	90	222	376	NA	6.55	NA	366.1	223.1	682	1011	183	11.11	6.52	0.775	3132	2071	197.2	133	0	0	1	2	1	1	2
24582	1409	50.66	187.11	88.55	9.1	51.77	20.301	21.103	6.519	111	2.66	0	647	691	17	254	505	8208	450	1.482	1.928	16.318	1.34	345	208	136	490	NA	2.44	0	124.5	11.8	1286	921	187	16.61	6.98	0.81	2696	1777	71	116	0	0	2	2	1	1	2
23850	1769	79.05	227.23	89.42	13	62.02	17.139	24.181	16.056	382	7.19	0	332	463	40	804	1502	7526	959	1.28	1.664	28.813	1.342	394	155	240	502	NA	6	0	184.7	90.7	988	1158	220	12.88	6.14	0.943	3214	2794	172.5	16	0	0	2	1	2	1	2
26564	2188	44.26	373.19	293.74	7.7	59.75	20.338	22.38	12.541	125	2.11	0	481	501	78	198	3	0	310	1.168	1.751	16.297	1.347	250	200	50	390	NA	4.27	2.321	15.9	21.6	561	972	187	5.95	5.51	0.59	1801	1250	67.8	297	174	0	1	1	1	2	2
19844	1120	57.56	150.03	82.81	8.1	35.83	14.065	10.081	3.251	128	1.48	NA	273	294	41	235	6	2172	934	0.804	1.955	14.342	1.348	333	144	189	435	NA	6.18	NA	19	18.3	546	875	222	10.94	10.24	0.851	1442	2595	52.7	276	173	0	1	2	2	1	2
16277	2376	73.72	274.07	135.29	17.4	111.56	35.221	40.051	23.223	260	7.39	NA	227	244	52	178	1	1742	1180	0.911	1.313	17.082	1.349	279	81	199	337	NA	5	NA	15.4	24.9	450	1272	282	13.31	15.4	1.421	4385	2158	77.9	413	34	0	2	2	1	1	2
10810	2896	80.05	326.08	196.46	16.6	113.76	25.746	31.406	36.073	359	10.09	NA	492	616	431	1289	19	289	538	1.233	2.627	13.906	1.351	368	151	217	476	NA	2.85	NA	84.9	90.4	759	1120	357	17	8.32	1.865	4102	3185	130.9	707	276	55.3	1	2	1	1	2
20476	1854	75.94	212.98	142.88	12.3	81.15	32.463	25.847	17.218	311	7.42	NA	345	776	1736	4247	57	3475	1438	1.064	1.504	19.813	1.353	191	50	141	226	NA	2.15	NA	53.1	78.5	777	1188	176	7.33	8.73	0.737	3569	2286	69.2	54	0	0	1	2	2	2	2
15779	1971	84.55	115.27	51.1	28.3	140.78	19.769	73.498	37.469	111	48.06	NA	48	730	530	7847	53	13132	6724	0.951	2.155	18.426	1.354	407	41	366	436	NA	2.52	NA	104.6	463.3	746	1391	606	14.77	13.89	2.286	2327	3633	53	75	0	0	1	2	1	2	2
17916	3038	67.47	370.87	182.18	23.4	153.2	43.631	72.008	25.506	417	10.54	NA	230	785	1733	5737	81	2999	4643	1.448	1.853	14.612	1.356	393	121	272	477	NA	2.07	NA	94.9	248.1	944	1595	344	13.61	9.17	1.335	4761	2617	75.4	259	122	0	1	2	2	1	2
30476	926	45.23	72.89	6.14	6.3	15.57	3.903	5.835	3.914	73	1.34	0	2	6	5	40	10	0	54	0.497	0.811	17.682	1.357	183	19	164	196	NA	2.23	0	6.5	20.8	175	634	176	5.23	6.97	0.549	689	1282	65	142	0	44.6	1	2	1	1	2
32436	2593	53.73	246.81	69.05	17.3	119.85	38.773	35.115	35.011	211	9.74	0	318	492	649	1730	27	4	760	1.364	2.317	17.214	1.362	335	137	199	432	205.4	1.88	0	61.9	132	979	1018	257	10.49	7.19	1.193	4909	2765	85.7	507	0	50.7	1	2	1	1	2
13289	2448	83.29	361.42	180.36	15.2	78.39	31.331	27.956	12.194	376	5.45	NA	601	754	285	1330	688	6446	1409	1.873	3.125	16.281	1.363	598	188	410	728	NA	4.59	NA	214	55.3	1749	1688	358	17.33	13.88	1.917	6654	3871	134.1	562	43	0	1	1	1	1	2
3087	1421.87	34.22	214.01	NA	8.08	49.62	14.34	19.86	12.45	69.12	NA	NA	NA	NA	NA	NA	NA	NA	NA	0.88	0.99	14.63	1.37	179.21	NA	NA	NA	NA	2.3	NA	30.9	NA	340.4	739.53	125.72	8.53	3.65	0.75	2027.14	1286.25	47.23	42.07	35.72	0	2	2	2	1	2
20480	1088	44.73	161.87	58.03	8.3	29.92	7.713	13.284	6.162	101	1.55	NA	17	35	9	205	11	2554	170	0.813	0.644	17.197	1.376	134	87	48	194	NA	0.62	NA	65.3	13.7	134	625	124	6.45	4.03	0.896	2221	1503	41.4	41	129	0	1	2	1	2	2
32556	1175	74.6	77.48	12.28	3.7	35.4	11.004	12.156	7.583	248	3.2	0	147	196	68	564	0	2135	325	0.669	1.032	23.497	1.377	191	71	120	241	306.5	2.23	0	11.2	47.5	528	877	207	8.82	7.14	0.719	2106	1292	102.2	114	0	33.5	1	1	1	2	2
35490	2286	90.03	305.02	91.7	25.7	81.4	31.492	30.56	12.28	401	6.55	0	446	564	356	1060	388	1682	869	2.202	2.431	18.009	1.39	539	232	307	702	372.9	3.37	0.08	109.1	46.6	1322	1514	349	17.36	10.47	1.823	3475	2792	166.8	78	76	0	2	1	1	1	2
36335	2231	76.22	239.37	88.59	17.5	99.1	30.752	35.489	25.596	243	9.02	0	422	545	68	1258	372	8155	1257	1.385	1.953	18.561	1.392	340	168	172	457	251.8	2.02	0	117.6	212.5	769	1069	259	14.02	9.59	1.16	4264	2272	122.3	257	0	15.1	2	2	1	1	2
26051	2393	132.69	191.12	103.8	9.2	123.01	43.731	48.124	20.762	797	5.79	0	903	934	0	358	11	220	811	2.193	3.376	17.36	1.394	255	94	161	320	NA	8.47	0	10.6	43.1	1640	2184	286	13.58	16.2	1.276	5936	2908	170	8	302	0	2	1	1	1	2
30155	2925	84.62	407.85	236.01	15	96.65	31.044	34.585	24.227	239	6.88	0	142	463	1282	3173	50	1888	1051	1.052	1.22	26.261	1.4	212	109	102	288	NA	3.01	0	10	46.1	465	1244	231	13.99	12	0.903	4307	1868	87.4	141	75	18.6	1	2	2	1	2
36772	1867	100.85	171.7	61.88	13	86.6	34.212	39.212	6.714	243	3.22	0	220	254	4	418	7	1873	498	1.992	2.467	22.129	1.404	285	152	134	392	293.3	5.55	0	21.7	40.2	1140	1450	248	12.47	15.19	1.066	5164	2919	107.2	568	0	0	1	2	2	2	2
22280	1691	101.71	179.04	106.43	4.1	60.25	25.018	23.464	7.256	245	2.71	0	27	34	0	100	0	4211	105	3.439	3.518	27.823	1.411	205	99	106	275	NA	2.77	0	163.4	14.2	421	1137	204	10.09	10.92	0.854	4050	3057	127.9	1066	0	0	1	2	2	2	2
14744	1023	52.95	117.27	64.27	7.2	37.25	17.391	10.765	6.49	153	6.16	NA	804	807	0	40	0	0	49	1.135	1.783	15.245	1.412	240	140	100	338	NA	5.3	NA	10.4	7	969	1044	215	12.63	9.35	0.912	1250	1455	60	25	2	0	2	2	1	2	2
21869	4599	112.31	664.14	405.44	15	172.68	64.54	53.93	41.264	263	7.48	0	306	334	3	308	9	9669	301	2.128	2.326	32.69	1.413	449	294	154	656	NA	3.22	0	42.6	53.4	1235	1792	272	24.24	11.95	1.559	5386	2713	140.6	474	260	0	2	1	1	1	2
26974	2167	79.62	252.14	129.28	12.2	93.83	29.569	33.375	23.542	379	7.82	0	293	501	100	2413	61	9029	2421	1.226	1.599	22.542	1.427	360	107	253	435	NA	5.17	0	31.7	192.3	697	1022	198	13.36	8.71	0.961	3489	2210	146.9	43	0	0	2	2	1	2	2
31386	1512	38.51	140.17	6.75	2.9	23.15	8.358	8.802	3.881	57	1.29	0	34	41	0	78	0	4420	44	1.157	1.737	20.932	1.434	268	91	177	332	305.9	1.31	0	3.8	8.8	621	731	246	5.71	3.46	0.635	2013	1414	53.5	308	0	84.2	1	3	3	2	2
21897	3035	73.26	496.49	284.07	12.8	91.38	28.522	33.392	21.493	157	8.6	0	342	376	46	360	36	3512	416	1.308	2.937	23.273	1.438	413	140	273	512	NA	3.42	0	26.2	46.7	760	1172	350	14.96	13.11	1.403	3863	5302	97.9	929	45	0	1	2	1	1	2
18509	2707	106.34	291.22	110.38	10.2	125.99	41.633	52.761	23.708	489	7.22	NA	258	297	36	460	5	8388	357	1.883	2.086	31.274	1.454	477	301	177	688	NA	4.63	NA	37.5	41.7	984	1593	218	17.37	11.57	1.418	5208	1967	153.4	72	76	0	1	2	2	2	2
36436	1337	63.86	115.78	62.48	10.6	68.27	20.766	27.991	13.911	187	5.19	0	88	481	1755	3839	3	0	1179	1.371	0.929	14.025	1.464	125	43	81	154	226.8	3.87	0	7.2	73.6	328	657	162	8.08	10.86	0.827	2181	1133	78	0	0	0	2	2	1	1	2
9351	2009.65	97.33	213.13	NA	8.07	88.34	24.89	35.61	21.53	467.17	NA	NA	NA	NA	NA	NA	NA	NA	NA	1.13	2.37	23.86	1.47	233.21	NA	NA	NA	NA	5.18	NA	28.16	NA	1279.15	1535.61	260.79	9.03	8.12	0.56	2962.44	2245.84	120.74	0.8	27.2	0	1	2	2	1	2
16205	1167	49.95	187.47	69.53	13.9	27.1	9.257	9.815	5.353	94	3.01	NA	122	157	44	244	320	1819	486	0.946	1.058	18.967	1.478	328	141	188	425	NA	0.55	NA	101.2	19.5	253	605	200	9.54	4.31	0.882	1489	2235	70.3	213	21	0	1	2	1	2	2
6584	1522.96	72.44	208.25	NA	4.63	44.81	12.9	20.79	8.2	174.63	NA	NA	NA	NA	NA	NA	NA	NA	NA	0.49	0.54	31.69	1.48	98.21	NA	NA	NA	NA	0.89	NA	6.29	NA	140.55	743.85	132.43	5.61	3.58	0.58	1625.99	1256.53	56.31	147.77	35.72	0	2	2	1	2	2
26784	1834	70.58	239.08	117.41	13.8	68.65	21.276	21.616	18.933	248	6.33	0	241	257	11	156	52	0	265	1.159	1.599	28.332	1.483	290	197	94	428	NA	2.37	0	20.9	38.9	447	970	186	9.37	5.93	0.747	1968	2024	119.4	175	9	0	2	2	1	2	2
30935	1578	68.46	116.56	78.11	6.7	80.73	38.434	26.325	10.093	284	7.82	3.753	884	952	77	727	99	1903	120	0.666	1.42	20.543	1.491	141	0	141	141	NA	3.14	1.512	62.8	16.7	503	701	141	9.12	7.15	0.608	1985	1413	60.4	159	85	17.2	1	1	2	1	2
29926	1511	47.16	244.47	167.31	21.5	43.56	10.495	14.84	14.01	105	9.2	0	108	1337	2218	12963	1322	4134	19123	0.913	1.199	12.623	1.492	451	20	431	466	NA	2.94	0	262.6	631.9	572	903	305	12.72	9.48	1.03	1788	3654	40.3	0	0	0	2	2	2	1	2
265	4973.1	80.45	882.56	NA	13.87	131.77	46.18	49.92	27.14	509.17	NA	NA	NA	NA	NA	NA	NA	NA	NA	1.84	2.13	14.46	1.5	359.94	NA	NA	NA	NA	3.92	NA	36.71	NA	1148.55	2086.69	291.19	11.07	10.29	1.61	4267	3337.68	126.85	737.28	14.21	0	2	2	1	2	2
13663	2558	80.15	306.91	188.03	10.6	94.1	24.572	36.93	25.273	331	5.41	NA	119	186	237	686	21	3531	630	1.145	1.432	20.286	1.512	257	139	118	356	NA	5.02	NA	66.7	82	457	1239	206	14.03	12.27	1.069	3204	2258	94.6	41	78	27.4	2	2	2	2	2
37659	2359	103.18	84.95	25.99	6	157.03	51.69	60.049	31.137	1490	10.73	0	908	972	33	724	50	3951	1640	0.778	2.581	10.105	1.515	243	23	221	259	834.8	7.48	0	35.6	100	1370	1716	242	11.92	12.32	0.968	4434	2336	154.6	156	0	30.3	1	2	2	2	2
22959	1612	79.66	178.23	73.78	14.4	67.43	22.886	22.472	17.488	179	5.31	0	427	627	76	2215	288	11741	2813	1.304	2.181	22.366	1.518	335	67	269	382	NA	3.2	0	128.4	159.5	1088	1282	250	9.51	8.98	1.337	3156	2633	100.4	0	0	0	2	1	1	1	2
841	1365.38	71.69	165.31	NA	13.84	49.7	15.21	18.1	11.73	128.45	NA	NA	NA	NA	NA	NA	NA	NA	NA	1	1.12	16.35	1.53	290.97	NA	NA	NA	NA	4.11	NA	108.11	NA	428.1	856.77	387.57	18.19	12.37	1.37	5827.11	2896.44	79.66	256.31	81.21	0	1	2	2	1	2
3130	1563.87	57.67	237.61	NA	12.25	46.51	18.46	16.69	6.88	402.66	NA	NA	NA	NA	NA	NA	NA	NA	NA	1.34	1.47	16.58	1.55	277.79	NA	NA	NA	NA	5.8	NA	118.56	NA	489.16	910.43	188.14	18.81	8.18	0.94	2024.3	1807.66	78.11	191.1	24.9	0	1	2	2	2	2
26142	1772	54.6	245.6	150.96	11.7	67.35	20.859	23.229	19.894	122	6.74	0	663	934	328	3081	55	1544	4578	1.17	2.384	11.134	1.558	377	51	327	414	NA	5.29	0	193.5	256.4	1166	1252	307	6.84	8.03	1.24	3173	4010	58.2	520	52	0	1	1	1	1	2
16931	2004	64.82	227.91	89.34	13.6	98.22	38.161	30.436	15.601	144	8.41	NA	207	319	335	1160	45	1102	936	1.245	2.009	14.891	1.573	290	101	190	360	NA	3.37	NA	42.4	50.4	664	1119	256	12.13	12.34	1.11	2589	3091	78.1	350	33	0	1	1	2	1	2
2335	2003.89	96.57	286.74	NA	14.17	56.56	16.18	21.61	14.98	160.41	NA	NA	NA	NA	NA	NA	NA	NA	NA	1.09	1.81	28.44	1.58	182.03	NA	NA	NA	NA	3.77	NA	16.52	NA	1454.65	1818.97	306.23	10.13	8.97	0.78	2109.47	2346.66	79.28	3.69	122.12	0.52	2	1	1	2	2
15727	1074	37.81	187.07	77.5	16.4	26.56	8.73	9.437	6.576	47	2.12	NA	498	554	115	495	240	2058	1604	1.825	1.476	19.019	1.599	472	165	307	587	NA	3.5	NA	36	11.3	232	769	225	18.54	5.07	0.731	655	2064	37.3	7	43	0	2	1	1	1	2
9474	1741.25	70.09	200.34	NA	8.39	75.41	17.32	24.49	28.68	215.57	NA	NA	NA	NA	NA	NA	NA	NA	NA	1.45	1.47	23.2	1.6	297.61	NA	NA	NA	NA	2.44	NA	47.22	NA	598.51	1012.35	187.44	9.68	6.08	0.71	2864.4	2007.14	76.09	4.29	141.9	0	2	2	1	1	2
5510	1940.93	44.58	217.34	NA	25.1	105.87	18.62	33.74	47.32	56.87	NA	NA	NA	NA	NA	NA	NA	NA	NA	2.21	1.22	12.83	1.61	525.48	NA	NA	NA	NA	0.7	NA	218.89	NA	428.82	1163.56	355.5	13.43	7.27	1.83	3061.25	3059.51	53.66	257.52	0	0	1	2	1	1	2
23449	1807	66.7	249.24	66.08	13.4	47.33	16.148	17.861	8.989	164	5.5	0	316	971	627	7380	285	0	11624	1.686	1.748	23.338	1.644	535	244	290	707	NA	1.33	0	77.9	500.8	621	1011	309	14.68	8.1	1.036	3350	2633	86	112	82	18.4	2	1	1	1	2
23059	1309	57.46	157.34	55.54	17.2	52.27	15.829	23.634	5.175	208	2.25	0	286	581	1004	3006	60	0	826	1.031	1.931	16.537	1.644	332	135	198	427	NA	3.58	0	54.3	70.5	318	744	198	15.19	12.49	0.969	3688	2015	99.7	294	61	0	1	2	1	1	2
3362	1137.1	45.85	170.91	NA	9.55	32.4	11.88	12.47	5.79	57.42	NA	NA	NA	NA	NA	NA	NA	NA	NA	1.23	1.65	22.45	1.65	255.85	NA	NA	NA	NA	1.06	NA	39.09	NA	448.32	914.87	198.06	11.64	8.66	1.01	1994.43	1536.56	38.05	54.1	56.4	0	1	2	2	1	2
29886	2312	67.12	409.08	116.67	18.3	43.36	7.842	13.354	15.459	29	17.55	0	18	207	2	2255	0	119460	111	2.833	3.163	46.359	1.654	746	566	181	1142	NA	0.19	0	21.6	101.2	388	1033	375	19.73	8.75	2.375	4020	3985	223.3	712	56	0	1	2	2	2	2
5465	2141.85	61.69	284.21	NA	7.86	85.59	29.36	33.4	17.84	140.8	NA	NA	NA	NA	NA	NA	NA	NA	NA	2.34	2.77	23.62	1.66	467.53	NA	NA	NA	NA	6.83	NA	13.74	NA	1079.56	1824.71	166.94	15.42	10.91	0.73	4542.14	2020.1	94.17	50.09	13.49	0	1	1	1	1	2
10413	1993	73.02	142.31	10.11	9.5	123.92	34.671	54.014	24.542	226	5.42	NA	65	75	21	95	25	19	219	1.319	1.133	24.65	1.661	193	116	78	274	NA	4.24	NA	22.5	32.5	366	879	154	10.63	9.89	0.851	3205	2139	43.4	50	0	0	1	2	2	1	2
29332	3094	75.53	350.22	253.64	2.8	79.03	24.824	34.564	13.74	225	3.4	0	128	132	0	79	0	0	117	0.977	1.123	27.103	1.667	168	50	119	203	NA	2.91	0	309.3	26.5	339	1021	189	8.17	7.82	0.701	3430	1592	74.2	233	0	100.3	1	2	1	2	2
2834	2225.33	113.67	262.26	NA	19.45	84.63	29.41	28.43	20.03	439.5	NA	NA	NA	NA	NA	NA	NA	NA	NA	2.11	2.04	27.51	1.67	413.23	NA	NA	NA	NA	4.21	NA	59.35	NA	690.25	1576.68	409.16	13.74	10.46	1.47	4104.19	4132.19	172.66	1123.81	0	0	1	3	3	2	2
7395	1289.15	43.75	212.26	NA	11.18	31.85	9.92	10.9	8.29	82.42	NA	NA	NA	NA	NA	NA	NA	NA	NA	1.06	1.31	14.23	1.67	308.59	NA	NA	NA	NA	2.78	NA	17.22	NA	486.16	663.91	168.96	7.61	5.92	0.68	1776.67	1269.59	57.87	23.25	0	0	2	1	1	2	2
39804	1987	87.55	242.84	126.3	8.2	74.13	22.173	30.222	15.558	565	4.56	0	287	311	12	109	356	0	705	1.287	2.411	24.496	1.673	330	132	200	424	451.2	4.18	0	123.9	26.1	1303	1421	234	11.67	7.81	1.077	2893	2814	115	145	0	0	2	2	1	2	2
27421	2144	94.52	239.96	134.79	10.1	89.78	31.844	33.273	16.636	293	5.6	0	173	197	22	258	51	0	507	1.267	1.534	20.223	1.679	155	52	103	191	NA	5.79	0	36.5	30.5	759	1611	232	11.86	17.74	1.032	4294	2156	95.9	192	5	2.9	2	2	2	1	2
2654	1118.5	41.31	185.45	NA	9.52	26.07	9.91	9.86	3.55	256.11	NA	NA	NA	NA	NA	NA	NA	NA	NA	1.32	1.1	10.23	1.68	192.36	NA	NA	NA	NA	1.12	NA	168.08	NA	348.43	611.98	150.23	7.96	4.66	0.75	1640.88	2129.81	60.12	0	0	0	2	2	2	1	2
10183	1524	48.6	208.25	69.07	10.9	49.05	15.035	15.73	7.933	97	5.74	NA	540	588	11	585	2	25724	123	1.295	2.167	16.154	1.683	319	173	147	440	NA	4.93	NA	24.3	29.5	771	1145	180	13	6.65	0.754	2226	2093	89.8	320	0	13	1	1	1	1	2
27301	1401	69.85	208.45	62.52	20.5	36.31	14.533	12.585	6.72	125	1.7	0	395	561	695	1583	160	575	1404	1.941	1.852	15.931	1.71	246	68	179	294	NA	3.2	0	47.2	26.5	830	1250	275	12	14.96	1.348	4099	3119	82.5	0	15	0	2	2	1	2	2
24050	1538	75.37	184.46	86.81	13.8	57.5	19.15	20.867	12.425	267	2.52	0	298	307	2	102	4	1629	65	1.139	1.924	25.369	1.714	289	141	148	388	NA	3.01	1.162	23.6	12.8	569	941	235	14.91	7.81	0.892	3490	2196	87.3	261	29	0	1	2	1	2	2
33317	2182	80.09	289.3	186.1	17	80.29	33.529	25.754	15.375	221	5.23	0	233	339	88	612	1111	1242	1040	1.869	2.536	17.419	1.714	388	86	302	448	313.9	6.39	0	267.8	55.4	1219	1571	332	14.64	14.1	1.525	3091	3929	98.8	7	208	0	2	2	2	2	2
32709	1750	67.77	203.29	76.7	13.5	76.73	32.05	27.97	10.354	188	3.43	0	881	942	42	391	577	4440	530	1.951	2.375	20.525	1.715	395	245	149	566	218.6	3.6	0	129.7	34.2	1712	1245	263	19.46	10.13	1.481	3129	2412	82.4	284	0	0	2	2	2	1	2
36628	2363	75.64	251.07	141.15	20.2	122.79	30.636	44.738	36.751	242	13.05	0	256	631	838	4055	2	2316	3929	1.317	1.653	23.954	1.715	377	86	292	436	276.1	13.36	0	42.7	240.6	628	1428	346	14.02	10.88	2.004	3105	2769	75.9	34	51	0	2	2	1	1	2
15633	2296	92.18	186.05	63.59	8.8	113.48	39.505	43.93	15.037	260	4.75	NA	159	249	40	936	183	13777	335	1.761	2.145	28.909	1.717	291	140	151	389	NA	4.7	NA	99.2	25.4	889	1228	193	12.16	10.16	1.084	4168	2207	68.4	281	0	25.9	1	2	2	2	2
19995	1580	62.4	207.56	75.54	14.6	56.95	22.979	18.607	9.479	171	2.66	NA	181	275	55	1093	7	1007	191	1.527	1.235	15.893	1.723	252	110	142	330	NA	4.63	NA	77.1	28.4	448	796	180	9.93	11.96	1.054	2864	2352	71.3	0	0	0	2	1	1	1	2
2697	1748.18	44.31	203.71	NA	14.83	90.65	21.08	22.94	42.25	62.12	NA	NA	NA	NA	NA	NA	NA	NA	NA	0.86	0.79	11.94	1.74	329.19	NA	NA	NA	NA	0.62	NA	38.57	NA	398.67	1695.46	233.94	13.7	8.67	3.02	3684.18	1891.75	100.58	73.8	0	0	1	2	2	1	2
38612	2509	100.13	323.27	210.47	18.3	96.02	30.039	38.95	19.038	221	6.67	0	605	805	876	1952	0	0	896	1.388	2.752	27.463	1.746	229	52	177	267	333.4	4.18	0	164.2	48.6	1493	1927	550	13.21	13.22	2.327	1788	3687	97.3	8	154	0	2	2	1	1	2
40605	1266	45.29	192.11	117.08	7.5	36.07	12.918	12.784	7.908	60	3.5	0	318	356	26	159	550	0	680	1.456	1.528	17.649	1.76	341	112	228	419	152.3	2.58	1.21	128.4	9.7	911	925	229	11.75	7.56	1.607	2036	2064	61.4	4	95	0	2	2	2	2	2
12678	4013	162.45	482.24	363.54	10.6	164.01	56.938	71.235	21.113	369	8.58	NA	348	411	42	540	392	4258	1259	1.66	2.692	19.205	1.768	259	118	143	342	NA	3.45	NA	154	41.9	703	1131	293	15.51	12.29	1.408	7343	4458	121.7	189	337	0	1	2	2	2	2
19402	2200	75.73	338.79	198.2	14.1	62.72	18.496	26.114	13.414	162	6.66	NA	350	409	10	707	1	15631	550	1.5	2.002	30.03	1.778	455	295	160	662	NA	4	NA	26.8	52.6	771	1265	255	14.82	10.53	1.124	3360	2249	93	100	41	0	1	1	1	2	2
9691	2187.36	71.24	210.58	NA	18.22	126.71	26.43	49.62	43.36	90.57	NA	NA	NA	NA	NA	NA	NA	NA	NA	0.71	0.8	30.41	1.78	246.23	NA	NA	NA	NA	0.4	NA	66.72	NA	201.49	915.09	326.41	8.46	8.19	0.93	2280.54	2363.85	70.37	0	0	0.02	2	1	2	1	2
35149	1388	76.95	185.96	120.66	9	38.59	10.018	15.366	9.46	220	4.49	0	119	224	259	1109	28	290	453	0.611	0.69	26.967	1.811	148	56	92	188	285.3	2.52	0	23.7	59.6	261	844	158	7.33	8.9	0.829	1182	1632	79.1	2	58	0	2	2	1	1	2
37040	1371	65.2	180.81	54.43	9.9	42.75	10.102	17.835	11.933	152	2.02	0	31	52	56	220	8	644	201	0.952	0.727	27.957	1.826	239	138	100	336	179.8	0.73	0	17.4	30.7	560	621	218	8.82	4.21	0.874	2325	1527	75.6	0	0	0	2	2	2	2	2
10610	2330	102.63	208.05	92.03	13	121.73	44.037	43.367	24.433	232	10.22	NA	769	1236	1614	4786	82	5370	1948	1.996	2.984	21.393	1.831	490	246	244	663	NA	9.36	NA	103.4	184	1683	1814	319	16.5	16.22	1.438	3910	3622	125.7	174	109	0	2	2	1	1	2
34312	3262	114.68	475.77	172.82	19.1	101.39	42.16	33.286	16.21	205	6.83	0	765	1193	41	5119	2	10353	237	3.021	3.728	32.944	1.843	855	610	246	1283	199.8	5.91	1.98	246.2	49.5	2309	2072	366	25.76	18.97	1.548	4875	2800	186.9	4	0	0	2	2	1	1	2
17249	2764	116.26	311.81	55.24	10.1	119.85	38.757	34.932	30.447	577	9.34	NA	520	608	90	993	10	2060	1485	2.718	3.138	29.719	1.844	627	401	227	911	NA	6.43	NA	26	60.6	1278	1742	334	21.53	13.58	1.618	8023	3116	156.5	419	0	0	2	2	2	1	2
24821	1096	31.78	186.85	127.95	10.5	27.24	8.561	10.465	5.594	69	1.82	0	261	291	6	349	8	594	485	1.312	1.471	14.429	1.871	187	123	64	273	NA	4.49	2.121	52.6	15.1	474	576	149	11.33	11.64	0.819	1129	1477	26.8	6	70	0	1	3	3	2	2
30810	1873	76.47	189.83	53.87	10.3	89.59	25.044	35.331	21.9	182	4.31	0	242	280	56	426	14	4034	344	1.653	1.817	27.279	1.876	586	474	114	918	NA	8.04	2.25	21.4	45.2	481	744	160	19.66	19.38	0.794	2992	1315	98.4	0	0	0	2	2	1	1	2
32153	2866	87.83	399.19	236.11	26.1	98.9	39.792	37.826	12.995	288	6.06	0	1061	1892	2941	8516	2	0	660	1.635	3.682	30.556	1.878	454	142	310	554	419.2	5.56	0	100.8	218.4	1691	1850	709	22.36	16.99	2.794	4761	4634	98.5	936	487	11.2	1	2	1	1	2
5960	1426.43	52.28	201.64	NA	11.01	48.12	14	20.84	9.15	135.08	NA	NA	NA	NA	NA	NA	NA	NA	NA	1.4	1.58	20.27	1.88	283.84	NA	NA	NA	NA	4.3	NA	38.11	NA	893.24	1121.67	313.88	17.94	14.31	1.79	3109.51	1930.7	67.68	51.99	54.85	0	1	2	2	1	2
36532	3075	139.48	388.85	172.15	21.8	110.16	49.852	37.002	14.07	324	6.26	0	926	988	21	708	36	7068	271	2.634	3.434	32.882	1.889	867	675	190	1340	231.6	7.12	2.44	59.8	57.6	2385	2354	337	29	21.31	1.484	4690	2670	169.1	80	20	0	2	1	1	1	2
7436	1365.76	58.81	154.29	NA	3.4	57.69	24.97	23.2	4.63	228.84	NA	NA	NA	NA	NA	NA	NA	NA	NA	1.64	2.32	20.85	1.9	196.8	NA	NA	NA	NA	4.04	NA	44.21	NA	612.28	856.09	110.13	11.65	8.93	0.37	1065.25	1302.76	64.99	36.9	0	0	1	2	2	2	2
23569	2152	103.52	199.11	57.62	11.9	98.34	37.988	40.424	11.2	284	2.6	0	385	412	18	327	0	5462	129	1.667	2.479	21.467	1.909	323	195	128	461	NA	8.8	0	20.6	32.5	796	1467	238	14.94	16.9	1.097	3955	2619	126.9	189	0	7	1	2	2	1	2
20327	3154	136.41	328.77	129.02	23.6	149.5	31.328	82.548	21.063	271	15.45	NA	1432	1746	70	3502	400	3823	5002	2.034	2.952	38.975	1.922	458	85	371	519	NA	23.14	NA	98.7	151.7	1131	1890	364	17.53	10.15	2.014	7435	3307	366.1	352	143	0	2	1	1	2	2
23172	2291	109.08	364.91	188.1	18.8	46.79	11.273	15.341	16.617	205	4.23	0	506	920	1509	4162	123	783	1743	1.797	2.765	31.792	1.939	377	163	214	489	NA	5.47	0	143.7	89.1	1469	1853	282	14.48	10.2	1.373	3309	3331	151.9	68	57	0	1	2	1	1	2
33668	2033	79.51	198.42	95.48	8.3	104.01	33.748	38.178	20.647	409	6.95	0	571	659	114	942	75	7205	629	1.204	2.07	22.418	1.942	257	128	129	347	339.4	7.26	1.69	19.6	85.1	860	1309	188	15.16	14.98	0.753	4072	1805	95	159	48	0	1	2	2	2	2
12971	2124	86.53	278.97	170.76	17.1	79.16	31.157	26.875	16.083	155	7.31	NA	675	735	70	503	321	1544	670	1.819	2.81	22.784	1.945	621	312	312	841	NA	6.06	NA	219.6	37	2016	1656	326	14.43	13.29	1.185	2807	3233	94.8	4	32	0	2	1	1	1	2
14311	1558	67.9	208.54	126.11	13.5	57.87	14.176	14.643	13.747	114	6.56	NA	613	1072	609	5091	181	942	4128	1.383	2.991	20.579	1.955	487	217	270	639	NA	7.63	NA	75.5	291.4	960	1028	278	10.95	11.76	1.049	1854	3129	82.1	431	177	0	1	1	2	1	2
25387	2578	143.29	227.68	126.58	6	119.81	44.51	42.656	22.537	383	6.42	0	1074	1097	0	301	3	0	135	2.283	3.48	33.218	1.956	304	164	141	418	NA	8.17	0	4.2	69.4	1836	2482	312	13.04	19.03	1.191	6577	3422	164.4	30	36	0.8	1	1	1	1	2
1704	1544.45	64.73	180.92	NA	6.95	36.71	9.64	10.1	13.53	168.08	NA	NA	NA	NA	NA	NA	NA	NA	NA	1.15	1.36	24.04	1.96	260.67	NA	NA	NA	NA	3.86	NA	82.28	NA	389.71	894.59	214.94	12.56	10.02	0.92	3725.93	2092.6	98.25	64.06	0	35.02	2	1	1	2	2
14046	2180	90.42	262.66	166.64	20.4	88.72	31.128	30.286	20.089	655	8.18	NA	565	719	87	1430	724	6503	2388	1.973	2.255	12.502	1.966	418	30	387	439	NA	3.5	NA	307.3	80.7	1012	1496	313	13.18	10.44	1.652	2410	3698	121.4	256	31	0	2	2	1	2	2
16503	2300	62.4	283.36	117.14	18.1	110.92	32.028	37.017	27.473	202	7.29	NA	400	625	557	2177	201	4072	2351	2.526	2.887	23.091	1.968	722	505	217	1075	NA	5.95	NA	100.8	130.8	786	1148	289	24.77	12.13	1.558	4015	2745	80.8	207	158	0	2	1	1	1	2
11187	3575	91.92	513.26	403.05	19.1	132.88	27.328	54.479	35.388	131	13.39	NA	158	423	7	3161	11	1	7427	1.63	2.148	33.661	1.974	448	47	400	481	NA	1.83	NA	198.7	314.4	678	1485	424	10.69	11.02	1.772	2147	3416	88	484	31	13.2	1	2	1	2	2
17919	2265	111.4	265.11	144.47	8	84.11	24.123	36.807	14.977	282	4.62	NA	35	56	30	236	12	3540	135	1.154	1.495	26.289	1.974	230	110	120	307	NA	8.4	NA	19	25.4	302	1511	207	15.46	20.28	0.975	3496	2839	107.3	244	16	0	2	2	2	2	2
20835	1753	76.64	214.79	64.03	17.1	65.58	19.207	17.035	21.301	146	4.52	NA	467	590	320	1139	295	2758	1476	1.191	1.798	19.145	1.979	349	72	276	399	NA	3.71	NA	98	106.9	991	1166	276	10.73	8.15	0.939	3928	2588	106.4	5	33	8.2	2	2	1	1	2
15469	1640	62.37	214.1	98.73	15.1	60.38	26.961	20.836	8.256	185	4.68	NA	466	569	353	1013	161	515	741	1.234	1.558	14.514	1.985	367	237	131	532	NA	6.75	NA	109.9	31.4	841	1325	186	10.74	8.98	0.898	2969	2207	66.2	37	52	0	2	2	2	1	2
23829	2109	57.98	253.32	117.07	13.3	98.22	23.148	35.655	31.063	361	16.67	0	513	552	12	301	316	0	903	1.86	1.513	20.643	1.993	362	155	205	468	NA	3.45	1.689	92.5	58.6	751	1245	256	16.74	7.03	1.26	2784	2053	89.2	76	95	0	1	2	1	2	2
8819	2439.21	84.3	337.34	NA	16.33	89.43	26.03	39.61	17.77	154.86	NA	NA	NA	NA	NA	NA	NA	NA	NA	1.57	2.58	32.78	2.01	430.58	NA	NA	NA	NA	3.31	NA	76.27	NA	1293.4	1788.95	322.05	14.44	15.35	1.56	2620.58	2844.77	81.18	111	0	0	2	2	2	2	2
5651	1481.54	68.25	237.76	NA	22.27	37.59	19.81	11.44	3.52	110.22	NA	NA	NA	NA	NA	NA	NA	NA	NA	1.45	3.42	13.13	2.03	324.59	NA	NA	NA	NA	6.56	NA	104.69	NA	1969.22	1748.77	379.9	10.91	12.68	1.05	2333.29	4093.67	43.19	1.56	11.79	0	2	1	1	1	2
30302	3321	57.4	487.14	316.16	22.6	138.16	51.488	47.172	30.482	270	9.9	0	547	911	1044	3754	178	17145	1201	1.112	2.163	15.564	2.045	325	81	243	383	NA	2.5	0	91.4	100.2	706	1354	285	14.29	9.78	1.161	4196	3613	46.7	121	0	0	2	2	2	2	2
4716	3104.64	65.04	398.26	NA	16.3	143.85	38.23	54.67	42.24	245.49	NA	NA	NA	NA	NA	NA	NA	NA	NA	2.01	1.97	21.15	2.05	348.16	NA	NA	NA	NA	4.34	NA	239.58	NA	697.83	1296.73	315.65	21.97	8.15	1.36	7436.4	1755.92	113.01	59.2	5.92	0	2	2	2	1	2
19576	2452	59.28	316.92	153.62	17.9	110.86	38.522	36.944	27.862	154	12.04	NA	357	447	229	819	14	4121	506	1.319	1.229	15.58	2.059	223	71	152	271	NA	2.83	NA	102	133.8	898	1110	221	9.49	8.67	1.328	3780	3062	64.9	130	0	0	1	2	1	2	2
16223	2762	126.71	289.12	205.02	10.5	136.02	56.732	33.802	12.891	823	5.22	NA	1105	1159	90	574	165	1029	854	2.51	5.589	15.399	2.089	395	111	285	472	NA	10.21	NA	98.1	38.3	2323	2626	357	10.39	14.97	0.961	4639	5343	145.7	1185	0	0	1	2	1	1	2
24460	2005	108.41	251.96	166.66	19.8	64.53	25.534	21.467	12.697	409	14.33	6.859	1224	1329	186	1173	11	2626	714	1.682	3.91	35.563	2.107	334	14	320	344	NA	8.27	2.641	54.1	64.1	1840	2084	674	18.62	14.23	2.314	2022	3635	133.3	621	872	0	1	1	1	1	2
12680	1369	71.13	112.28	35.03	16.1	78.21	19.779	20.923	25.219	206	4.1	NA	235	258	13	247	5	0	410	0.483	1.459	15.503	2.152	128	0	128	128	NA	2.03	NA	19.4	56	540	940	210	5.83	7.93	0.654	1055	2015	56.8	345	0	0	1	2	1	1	2
19083	2310	45.6	311.41	112.95	12.1	72.93	19.175	28.114	15.55	75	4.76	NA	233	389	589	1560	24	5003	315	1.273	2.258	23.804	2.157	517	314	203	736	NA	4.26	NA	32.7	43.7	424	865	231	10.89	6.88	0.936	2829	2563	48.5	310	95	38.9	1	1	1	1	2
34886	2022	73.55	281.49	128.1	31.2	73.09	21.334	23.642	22.398	158	8.51	2.84	952	991	33	335	255	0	603	1.8	2.427	23.285	2.175	478	169	311	597	234.8	5.5	3.32	134.7	40.6	1004	1363	322	23.71	9.9	1.285	3135	2424	92.9	40	21	0	2	2	2	1	2
19285	1626	104.84	114.67	51.76	17.2	90.97	24.572	28.083	16.084	740	7.15	NA	278	437	27	1893	41	1151	2637	0.749	2.566	19.823	2.186	345	0	345	345	NA	5.92	NA	156.7	240.4	324	1233	248	12.01	15.32	1.007	1932	3612	110.3	58	0	0	1	2	1	1	2
19742	1462	84.66	210.76	114.6	16.7	37.53	7.449	11.643	7.636	135	5.63	NA	710	814	119	873	557	2341	1070	1.29	2.463	18.375	2.202	474	154	320	583	NA	5.8	NA	169.2	63.4	1001	1372	279	11.04	6.18	0.966	1215	3993	129.7	426	0	0	2	1	1	2	2
31221	1319	112.32	118.78	41.58	16.6	45.87	15.042	13.708	11.499	476	3.62	0	209	609	1445	4011	131	0	2189	0.777	1.327	39.771	2.206	224	7	218	229	450.4	2	0	128.9	101.5	466	1225	260	8.29	7.87	1.128	3245	2217	120.6	108	16	0.3	2	1	1	1	2
5666	3116.92	138.65	123.43	NA	3.65	175.36	61.91	68.09	32.41	457.05	NA	NA	NA	NA	NA	NA	NA	NA	NA	1.76	2.8	27.7	2.21	213.5	NA	NA	NA	NA	6.59	NA	21.86	NA	1024.49	1848.62	278.88	9.84	17.82	1.41	4605.91	2423.73	175.15	36.9	0	69.12	1	1	2	1	2
19264	2450	99.15	302.58	149.17	13.4	95.38	21.789	37.4	28.087	256	5.82	NA	211	229	33	206	21	215	171	2.047	1.407	31.145	2.214	289	169	120	408	NA	2.27	NA	24.2	43.8	353	1028	234	14	8.42	1.234	3561	2294	145.7	34	252	0	2	1	2	1	2
28704	2868	84.14	480.55	242.3	17.1	70.32	24.146	22.824	15.188	174	12.14	0	395	535	21	1696	5	79221	1001	2.148	2.148	37.094	2.223	522	353	169	768	NA	2.05	0	118.4	96.5	735	1288	326	17.45	10.52	2.06	3363	4183	181	91	0	0	1	2	2	2	2
17639	2038	76.26	316.05	102.23	25.4	54.64	17.05	19.25	12.96	302	5.65	NA	1032	1059	35	316	17	11251	292	2.162	2.719	22.326	2.245	594	356	240	840	NA	3.69	NA	44.1	39.8	1013	1366	345	25.39	10.44	1.455	2477	2897	133.5	29	9	0	2	1	1	1	2
10587	1200	52.48	174.74	71.51	12.3	37.77	14.323	11.609	4.718	126	2.35	NA	447	1136	2980	6606	317	0	1558	2.274	2.2	21.083	2.248	377	235	143	541	NA	4.97	NA	31.3	21.5	438	799	158	13.28	5.84	0.562	1483	1961	76.8	176	0	0	2	1	1	1	2
21926	2121	118.73	247.69	124.13	20.2	74.88	26.82	28.819	13.609	278	3.97	0	380	528	93	1670	157	8886	2397	1.638	2.484	30.596	2.253	354	103	251	427	NA	4.13	0	137.5	76	1452	1704	262	13.35	12.86	1.18	4201	3367	112.1	0	0	0	1	2	2	1	2
28246	2572	130.83	277.87	84.62	17.4	104.49	39.446	29.492	24.639	651	7.66	0	852	987	97	1586	12	1428	3437	3.173	3.823	32.403	2.269	869	620	249	1304	NA	8.75	2.406	102.5	207.3	1468	2033	368	36.15	16.68	1.07	5551	2930	217.9	251	0	0	1	1	1	1	2
9489	1723.72	65.29	292.63	NA	16.87	36.93	16.6	10.94	5.82	119.03	NA	NA	NA	NA	NA	NA	NA	NA	NA	1.53	2.35	24.35	2.27	390.23	NA	NA	NA	NA	2.28	NA	139.91	NA	991.13	1285.9	290.16	21.17	14.27	1.15	2334.69	3092.49	58.48	239.13	12.37	0	2	2	1	1	2
22758	2965	65.94	403.61	152.83	16.7	123.63	36.695	47.692	22.647	568	3.88	0	475	488	1	186	14	3324	507	1.791	2.398	21.466	2.28	283	116	167	366	NA	3.83	0	78.8	45.6	735	1400	267	14.24	8.79	1.537	4600	3851	93.3	8	0	0	1	1	1	2	2
36601	1519	90.22	168.16	55.38	16.8	50.83	15.972	21.165	8.448	98	6.08	0	732	754	26	254	33	2713	377	1.513	2.628	29.769	2.292	431	162	268	544	244.5	6.07	2	37.4	40.7	1034	1410	484	18.07	7.64	1.355	3202	3110	85.7	527	14	7.7	1	1	1	2	2
4751	1676.4	48.16	259.87	NA	13.61	56.22	18.34	19.07	13.8	573.64	NA	NA	NA	NA	NA	NA	NA	NA	NA	0.63	1.38	14.35	2.32	159.27	NA	NA	NA	NA	3.26	NA	39.54	NA	397.07	776.65	190.04	7.91	4.43	1.16	2430.76	2387.04	111.61	0.54	18.46	0	1	2	2	2	2
31213	1807	47.59	266.63	104.23	17.1	65.79	22.649	24.965	12.988	67	5.65	0	971	1001	8	224	237	9258	246	2.128	2.446	25.692	2.336	479	375	104	739	113.3	5.6	4.08	65.6	26.7	886	913	249	17.65	8.96	1.211	2477	1651	68.7	73	0	0	2	2	1	2	2
40404	2009	78.2	228.38	60.73	14.9	86.99	20.565	38.677	22.537	144	6.85	0	156	199	28	492	2	7834	348	1.421	2.385	27.908	2.374	272	92	181	336	298.7	2.47	0	77.9	68.9	597	1192	270	12.22	9.7	1.326	3184	3771	78.9	659	0	0	1	1	1	1	2
3066	3455.63	132.69	467.87	NA	17.57	119.78	37.43	46.22	28.15	283.36	NA	NA	NA	NA	NA	NA	NA	NA	NA	1.34	1.65	42.99	2.38	195.08	NA	NA	NA	NA	3.3	NA	18.58	NA	605.39	1799.79	339.57	14.54	9.55	1.2	4617.16	2294.57	129.66	670.3	41.5	0	2	2	1	2	2
12957	2611	107.89	313.69	105.81	34	107.35	33.006	48.967	18.367	169	19.58	NA	918	1703	2536	7994	285	2638	6209	2.408	2.673	26.96	2.389	760	256	507	939	NA	5.23	NA	279.1	352.8	1526	1899	487	24.3	18.6	2.16	8199	3755	155.5	9	107	0	2	1	1	1	2
9434	2474.06	69.02	468.14	NA	19.07	42.3	13.88	15.14	7.88	545.66	NA	NA	NA	NA	NA	NA	NA	NA	NA	1.89	1.39	23.1	2.39	590	NA	NA	NA	NA	1.78	NA	747.57	NA	515.99	819.99	289.9	13.95	6.93	1.54	1495.72	3865.53	85.37	297.6	0	0	1	2	2	1	2
33682	2440	88.62	241.7	93.99	12.7	126.85	49.855	45.834	23.366	607	6.44	0	571	611	22	250	440	0	822	1.609	2.551	26.962	2.422	640	446	197	954	368	3.04	0	162	38.4	1741	1717	253	22.54	13.54	1.017	3300	2333	126.7	3	0	0	2	1	1	1	2
37671	3593	124.61	463.18	343.58	17.2	146.07	50.959	58.696	24.088	484	9.05	0	544	894	1	4229	3	0	7125	2.543	2.981	36.065	2.427	348	98	247	415	508.7	5.78	0	72	353.3	958	1980	351	22.57	17.57	2.373	4467	3644	162.6	22	304	0	1	1	2	2	2
38275	2792	115.75	320.28	171.04	15.6	104.21	36.514	36.681	22.058	450	6.84	0	1172	1663	58	5854	14	1636	5469	1.96	2.667	30.257	2.429	482	276	205	676	333.4	3.64	0	51.1	389.2	1082	1487	280	21.99	14.22	1.103	4014	2057	150.3	0	0	17.8	2	1	1	1	2
9483	1321.68	88.35	181.82	NA	18.06	31.33	11.52	12.15	4.78	152.73	NA	NA	NA	NA	NA	NA	NA	NA	NA	2.65	2.64	24.93	2.45	372.2	NA	NA	NA	NA	7.46	NA	47.25	NA	1020.68	1566.88	307.41	36.5	12.21	1.08	1533.77	3120.02	105.64	217.88	0	0	2	2	2	1	2
34781	1665	47.8	260.78	154.29	12.5	50.82	16.743	16.298	12.539	111	4.12	0	81	179	262	1036	44	1312	668	0.903	1.424	24.745	2.485	190	81	110	247	171.1	16.3	14.74	42.2	39.9	395	733	138	9.38	8.09	0.685	2276	2307	54	238	0	0	1	2	2	2	2
23724	3350	121.49	364.37	130.19	32.4	160.69	50.623	61.575	35.54	355	12.6	0	511	1420	3016	9244	231	16167	1695	1.96	2.577	26.596	2.552	628	205	422	771	NA	7.38	0	149.5	158.9	1188	1705	419	23.4	21.99	1.907	5902	4660	131.1	105	65	0	2	2	1	2	2
39000	3729	116.7	441.44	206.26	31.1	174.93	52.772	76.299	32.033	401	8.88	0	393	527	172	1266	555	2245	1968	2.234	2.592	23.775	2.563	597	171	425	715	469.4	4.48	0	164.5	159.3	1360	2035	544	24.52	19.37	3.036	5704	4418	135.4	132	78	0	2	2	2	1	2
15880	1985	82.33	280.18	172.29	29	68.17	24.795	29.971	7.65	134	10.42	NA	264	1000	141	8565	434	0	15858	1.83	2.814	16.965	2.618	1106	239	866	1272	NA	4.78	NA	667.8	937.4	1937	1654	453	22.41	16.09	1.552	2685	4604	98.2	16	168	0	2	1	2	1	2
37787	4108	64.67	687.69	507.19	14	130.97	48.122	40.598	30.382	279	13.47	0	768	882	60	506	1564	0	1278	1.373	4.047	18.839	2.621	377	92	285	443	320.2	1.94	0	389.7	63.5	2372	1111	396	15.2	10.59	2.025	2871	4948	62.2	0	0	0	2	2	1	2	2
40720	6607	125.26	847.11	560.66	14.5	255.74	64.234	105.161	74.416	490	17.24	0	646	725	11	881	154	7251	373	1.764	2.651	46.472	2.642	432	148	283	533	510.9	3.69	0	27.9	188.2	1512	2259	356	18.79	8.69	1.29	7631	2814	203.7	258	0	74.8	1	2	1	2	2
4434	2138.81	81.41	333.86	NA	14.77	59.68	23.5	20.5	10.54	145.71	NA	NA	NA	NA	NA	NA	NA	NA	NA	2.11	3.31	24.64	2.67	453.22	NA	NA	NA	NA	8.81	NA	117.63	NA	1657.76	1728.6	427.26	33.39	18.72	1.61	2643.97	3454.85	69.61	13.53	173.43	0.04	1	2	2	1	2
4654	2689.34	93.56	242.91	NA	22.38	101.81	28.57	38.68	27.62	193.91	NA	NA	NA	NA	NA	NA	NA	NA	NA	1.7	1.49	39.32	2.7	408.62	NA	NA	NA	NA	9.72	NA	39.06	NA	326.44	1452.98	323.82	14.26	7	1.21	3871.89	3179.82	142.62	48.33	0	64.72	1	1	1	2	2
36268	2068	59.37	263.91	58.86	18.4	64.16	22.219	27.103	12.352	134	7.01	0	879	899	67	217	11	5	931	1.926	2.226	33.661	2.704	543	306	238	756	283.1	0.97	0	21.2	41.1	581	1274	364	21.93	6.57	1.234	3631	2461	104.3	455	16	33.5	1	1	1	1	2
18738	2396	138.89	236.91	139.45	13.4	100.11	29.234	41.4	18.851	298	18.44	NA	790	864	54	789	164	5277	880	1.779	2.097	34.997	2.737	536	72	463	588	NA	9.62	NA	98.7	87.4	951	1754	376	27.95	27.17	2.24	3963	3506	124.7	0	0	0	2	1	1	1	2
14897	3211	126.49	392.91	169.12	25.4	129.53	30.533	46.696	41.312	550	11.01	NA	276	434	611	1561	14	0	1926	2.212	2.68	44.796	2.749	995	634	362	1441	NA	10.99	NA	25.5	68.7	1005	2285	355	27.54	13.92	1.557	6282	2990	191.5	116	8	0	1	2	1	2	2
2023	1436.37	57.34	206.28	NA	19.15	44.92	15.44	19.09	5.61	362.67	NA	NA	NA	NA	NA	NA	NA	NA	NA	1.54	1.23	12.76	2.83	390.2	NA	NA	NA	NA	2.35	NA	112.86	NA	562.88	882.51	198.62	13.04	8.92	1.48	2310.05	2479.98	94.69	22.49	2.25	0	2	1	2	1	2
22443	3584	103.49	462.55	214.9	21.9	150.53	49.676	51.17	37.959	334	8.42	0	788	861	33	896	7	34	2322	3.093	4.772	40.834	2.856	1500	1245	257	2369	NA	6.29	0	65.7	158.2	1856	2139	509	31.39	24.86	2.053	5583	3521	139	378	486	0	1	1	1	1	2
6047	3074.63	121.82	370.52	NA	13.63	86.59	23.18	35.69	18.83	382.61	NA	NA	NA	NA	NA	NA	NA	NA	NA	1.69	2.46	27.97	2.87	353.24	NA	NA	NA	NA	13.04	NA	128.32	NA	670.04	1755.34	318.89	26.51	24.19	1.46	4756.05	3535.87	132.02	0	0	49.38	2	2	2	2	2
39435	1808	102.88	259.59	101.7	14.1	40.52	15.774	16.29	5.084	223	6.78	3.56	448	476	13	295	90	14124	614	2.976	2.724	25.425	2.904	692	477	214	1027	373.2	7.39	4.53	65.5	26.7	677	1380	252	21.87	10.58	1.103	3898	2993	135.9	291	0	0	1	2	1	2	2
36011	1808	76.38	244.95	149.33	13.7	63.65	28.5	18.157	11.608	219	3.67	0	671	738	85	745	15	1029	954	1.367	2.057	21.816	2.917	443	298	144	652	214.4	7.46	3.45	156.8	57.5	1500	1418	313	26.68	12.01	1.146	2202	2503	78.7	0	0	0	2	1	1	1	2
24508	3545	191.68	424.66	178.46	26.2	122.69	25.796	39.75	43.873	470	20.16	0	369	873	851	5579	114	27728	3333	3	1.908	71.045	2.933	591	273	317	782	NA	16.67	0	147.8	306.7	413	2266	469	21.7	12.35	2.209	4241	5147	435.6	3	89	0	2	2	1	1	2
25298	1358	29.5	216.56	137.16	6.5	46.28	19.646	14.734	7.53	96	2.78	0	455	468	37	158	31	0	236	1.688	3.117	21.86	2.949	379	281	97	576	NA	7.42	5.8	28.2	13.6	469	597	138	20.78	3.36	0.432	992	2001	31.1	431	5	0	1	2	2	2	2
37599	2253	68.9	345.69	197.79	18.3	72.54	15.695	31.693	18.804	148	6.47	0	299	1094	2296	8222	39	11865	3556	2.113	2.127	30.608	3.033	523	297	223	732	252.2	7.61	3.49	77.1	204.1	601	864	264	24.43	11.35	1.551	2616	2560	71	42	3	0	2	1	2	2	2
32668	2980	55.39	261.81	74.97	10.1	90.48	28.759	26.278	25.616	83	11.97	0	100	112	2	141	11	4183	118	1.421	2.592	32.386	3.046	492	63	429	537	528.5	2.76	0	39.6	50.8	777	1405	422	8.68	8.18	1.257	3123	4586	82.9	332	0	133.9	1	1	2	1	2
34608	3277	84.34	338.25	101.94	32.4	183.7	59.081	70.196	40.621	767	14.53	0	723	798	142	805	50	4246	1555	2.415	3.499	35.169	3.066	790	399	391	1069	552.6	5.38	2.84	69.4	59.7	949	1804	494	31.85	16.67	2.125	5208	3936	95	689	35	0	1	2	1	2	2
38544	2299	111.64	262.01	98.59	14.8	90.02	35.958	36.208	11.01	317	3.05	0	209	257	231	454	32	4401	704	2.905	1.473	28.843	3.07	216	59	157	257	410.6	4.06	0	72.2	74.8	472	1415	271	11.68	14.21	1.665	4397	3871	137.7	72	0	0	2	1	1	2	2
9902	3201.31	58.09	469.57	NA	9.31	102.93	26.29	32.96	37.94	147.35	NA	NA	NA	NA	NA	NA	NA	NA	NA	1.84	2.04	29.05	3.18	506.17	NA	NA	NA	NA	6.15	NA	124.54	NA	504.31	1029.14	214.63	11.59	8.62	0.93	2817.62	3259.47	87.23	102.12	0	30.34	1	2	2	2	2
20033	1932	58.62	284.84	141.27	12.7	66.81	23.266	19.732	13.239	567	7.33	NA	723	762	17	475	20	9026	610	1.683	2.392	15.97	3.184	709	507	202	1067	NA	8.15	NA	221.8	30.8	893	1326	298	14.58	12.58	1.35	2840	2607	99.8	110	0	0	2	2	2	2	2
40985	2515	153.12	232.27	52.3	16.2	86.54	20.57	32.428	25.151	576	8.11	0	162	223	13	619	245	0	1172	1.678	2.077	53.209	3.186	449	259	191	630	432	3.87	1.66	83.3	97.2	682	1558	421	31.85	14.23	1.538	8030	2930	170.1	4	0	24.3	1	1	1	1	2
33345	1727	168.56	153.33	70.97	17.5	47.83	11.676	17.31	12.945	404	5.78	0	212	775	3	6689	8	0	14743	0.917	1.834	53.607	3.283	335	0	335	335	396.7	3.35	0	51.3	665.2	1064	1872	448	12.73	12.09	1.141	3157	3189	144.6	108	0	0	1	1	1	1	2
33123	2571	63.15	242.91	37.45	23.3	156.64	27.841	58.803	63.456	115	15.7	0	139	241	281	1092	2	10025	168	1.318	0.79	28.661	3.326	229	34	196	253	233.1	0.72	0	121.6	210.2	377	989	330	8.28	5.3	3.051	6184	4290	83.7	638	20	0	1	1	1	2	2
36389	1783	88.63	249.28	133.77	40	60.82	10.213	29.474	15.343	594	19.63	0	237	748	132	5991	188	0	2734	4.112	5.406	30.563	3.42	772	0	772	772	649.8	2.83	0	378	274.8	778	1670	628	33.58	9.84	2.669	1244	5316	91	355	36	0	1	1	1	1	2
14977	2989	100.58	330.33	136.96	35.9	119.85	37.947	53.54	18.129	280	23.16	NA	554	644	79	1022	57	18529	953	2.634	3.859	32.813	3.469	770	480	289	1106	NA	10.53	NA	71.5	71.7	1369	1952	430	27.75	18.47	2.334	4377	4090	127	7	74	44.2	2	2	1	1	2
314	2821.53	67.24	537.87	NA	16.22	53.9	12.65	17.94	18.3	121.65	NA	NA	NA	NA	NA	NA	NA	NA	NA	3.15	2.48	26.73	3.77	614.22	NA	NA	NA	NA	3.88	NA	200.13	NA	900.79	1076.95	401.28	20.07	8.77	1.75	3030.99	3949.04	93.3	12.5	110.25	0.08	1	1	1	1	2
13570	2024	74.25	297.02	132.38	30.1	74.17	25.445	22.79	17.209	179	15.45	NA	1030	1046	4	226	4	0	265	3.059	4.544	43.621	3.911	761	628	133	1200	NA	12.1	NA	37.8	40.5	963	1722	477	61.61	20.84	1.544	2263	2675	84.4	251	168	0	2	2	2	1	2
34073	3971	229.81	521.23	343.57	29.3	117.64	43.105	40.815	21.989	1126	12.68	0	1257	1332	88	845	100	1739	620	3.755	5.712	42.062	4.127	717	469	248	1044	906.8	28.79	7.02	201.7	58	2027	3885	916	53.64	26.49	3.769	4410	5790	364.6	309	527	0	2	1	1	1	2
38019	1451	46.47	219.67	88.1	11.8	32.9	7.947	10.052	11.408	92	7.93	3.56	325	378	57	412	371	6759	730	1.543	3.007	42.244	4.513	570	438	133	876	178.9	10.1	8.73	106.2	19.3	946	915	238	14.58	5.27	1.048	2944	1676	86.8	72	2	14	2	1	1	1	2
9669	2053.27	69.9	345.51	NA	27.55	51.86	22.67	16.58	7.96	150.62	NA	NA	NA	NA	NA	NA	NA	NA	NA	3.93	3.95	42.64	4.96	869.7	NA	NA	NA	NA	12.49	NA	329.59	NA	1363.44	1409.95	370.98	35.56	29.14	2.13	1657.41	4484.51	85.64	8.11	271.23	0	2	1	1	2	2
16201	1254	29.99	158.97	84.14	5.7	51.28	17.754	21.836	8.19	249	6.43	NA	128	444	1	3798	4	1587	8211	0.784	0.79	9.092	0.569	186	51	135	221	NA	1.26	NA	11.7	295.4	329	705	131	7.04	3.43	0.547	1624	982	47.8	75	0	9.6	2	2	1	1	2
27177	1080	32.98	133.77	66.8	5.3	46.49	12.367	19.639	11.445	72	3.96	1.692	115	135	25	219	8	2366	162	0.615	0.681	10.852	0.906	159	59	99	200	NA	2.17	0.205	12.5	29	272	480	99	7.58	6.23	0.588	1203	1106	32.3	91	4	0	2	3	3	1	2
23383	1951	62.44	264.09	141.18	11.5	75.67	25.615	26.672	18.495	151	5.1	0	315	350	26	400	9	9893	241	1.443	2.188	15.679	1.284	319	216	104	469	NA	5.61	1.656	28.9	37.6	1114	1250	191	25.62	9.65	0.774	2768	1654	70.5	84	0	0	2	2	1	1	2
19324	2025	65.39	225.28	45.75	15.2	63.2	12.367	19.504	21.304	406	5.42	NA	198	532	1161	3241	203	7119	707	1.409	1.712	22.919	2.301	333	47	286	366	NA	1.57	NA	56.7	73.6	206	993	297	6.83	6.08	1.077	3121	2949	78.9	256	0	51.9	1	1	1	2	2
20234	2324	57.36	312.41	137.28	20.7	98.5	26.967	30.513	34.438	123	10.43	NA	794	818	70	171	41	0	1720	1.802	1.944	31.345	2.42	412	345	66	655	NA	4.84	NA	153.5	32.8	522	1358	281	22.46	10.7	0.897	3429	1632	73.3	6	164	0	1	2	1	1	2
7107	3498.43	117.35	413.99	NA	22.4	126.43	42.74	46.61	26.78	875.28	NA	NA	NA	NA	NA	NA	NA	NA	NA	2.29	2.93	25.7	2.54	513.59	NA	NA	NA	NA	6.29	NA	103.05	NA	1407.65	2083.16	393.37	17.6	14.24	1.53	6396.35	3932.96	167.53	225.18	203.16	38.96	2	1	1	1	2
15275	155	0.19	39.67	39.67	0	0	0	0	0	0	0	NA	0	0	0	0	0	0	0	0	0	0	0	0	0	0	0	NA	0	NA	0	0	11	48	4	0.07	0.04	0.037	15	4	0.4	37	0	0	2	1	1	2	2
16775	595	0	154.75	151.78	0	0	0	0	0	0	0	NA	0	0	0	0	0	0	0	0	0	0.149	0	0	0	0	0	NA	0	NA	0	0	30	0	15	1.04	0.74	0.149	164	15	0	223	0	0	1	2	2	2	2
36015	0	0	0	0	0	0	0	0	0	0	0	0	0	0	0	0	0	0	0	0	0	0	0	0	0	0	0	0	0	0	0	0	124	0	42	0	0.42	0.412	164	0	0	0	0	0	2	1	1	2	2
36749	27	0.35	3.48	0.81	0	0.55	0.483	0.034	0.005	0	0.02	0	0	0	0	0	0	0	0	0.018	0.098	0.521	0.003	3	0	3	3	4.5	0	0	0	0.4	41	11	16	0.1	0.12	0.074	85	213	0.1	52	0	0	1	2	1	1	2
20503	79	2.12	13.39	0.07	0.5	2.12	0.527	1.156	0.302	0	0.02	NA	0	0	0	0	0	0	2	0.103	0.083	0.945	0.007	22	17	6	34	NA	0	NA	0	0.9	36	27	9	1.11	0.14	0.146	261	30	2.1	0	0	0	1	2	2	1	2
17267	393	16.36	72.98	44.5	2.7	4.73	0.807	1.093	2.751	0	0.44	NA	348	348	0	0	0	0	0	0.473	0.167	3.726	0.01	130	0	130	130	NA	0	NA	21	0	476	423	86	3.84	2.28	0.97	848	503	0.7	143	14	0	2	1	1	1	2
13686	290	1.45	68.4	63.04	0.2	2.19	0.714	0.754	0.629	3	0.16	NA	13	15	0	13	0	0	17	0.032	0.12	0.292	0.014	37	4	32	40	NA	0.04	NA	0.6	3.7	36	68	26	0.42	0.34	0.105	99	269	3	139	11	0	2	2	2	2	2
8172	100.04	1.56	17.12	NA	0.36	2.98	0.78	0.87	1.14	11.97	NA	NA	NA	NA	NA	NA	NA	NA	NA	0.05	0.07	0.68	0.02	8.56	NA	NA	NA	NA	0.07	NA	0.44	NA	32.99	29.1	9.34	0.31	0.19	0.03	68.95	78.36	3.04	34.16	0	0	2	2	2	1	2
7966	371.07	7.89	51.79	NA	2.51	14.5	3.82	2.69	7.21	1.84	NA	NA	NA	NA	NA	NA	NA	NA	NA	0.05	0.05	1.32	0.03	7.37	NA	NA	NA	NA	0.05	NA	0.14	NA	50.37	70.49	35.75	1.01	0.53	0.13	1760	218.41	6.43	85.41	0	0	1	2	2	2	2
5357	959.25	0.24	228.55	NA	0	0	0	0	0	0	NA	NA	NA	NA	NA	NA	NA	NA	NA	0	0.02	0.09	0.03	1.3	NA	NA	NA	NA	0.01	NA	0	NA	35.22	16.52	11.8	0.74	2.66	0.17	112.58	105.02	0.24	0	0	10.97	2	1	1	1	2
28687	759	8.64	173.45	150.32	1	5.73	1.866	2.275	1.234	24	0.22	0	4	91	335	869	0	0	23	0.267	0.366	2.618	0.033	59	30	30	80	NA	0.11	0	0.1	0.3	93	310	45	4.91	1.4	0.392	1776	328	24.9	120	172	0	1	2	2	2	2
37108	1243	4.76	259.43	201.11	1.4	23.13	3.922	6.254	11.175	3	2.7	0	24	24	0	0	0	0	408	0.098	0.108	3.976	0.041	41	0	41	41	16.3	0.15	0	0	22.9	81	69	35	3.93	1.27	0.062	866	147	1.9	0	0	0	1	2	1	1	2
17951	934	5.78	173.16	135.22	0.8	26.01	4.547	13.655	6.034	2	2.77	NA	0	3	14	27	0	0	295	0.161	0.245	2.505	0.064	77	59	19	118	NA	0.06	NA	0.1	19.1	68	218	25	2.11	0.45	0.177	589	113	3.6	111	0	0	1	2	1	2	2
4027	98.83	4.33	9.85	NA	1.11	5.06	2.69	1.37	0.69	11.35	NA	NA	NA	NA	NA	NA	NA	NA	NA	0.05	0.11	0.33	0.07	37.95	NA	NA	NA	NA	0.14	NA	8.02	NA	112.39	114.96	14.06	0.6	0.64	0.04	482.46	228.46	2.91	0	0	0	1	2	2	2	2
31214	617	4.18	114.48	97.37	1.8	17.17	10.062	5.355	0.624	52	1.48	0	142	144	0	29	4	0	8	0.096	0.252	0.244	0.076	17	0	17	17	22.3	0.27	0	68.9	1.9	229	115	48	1.03	0.99	0.388	282	322	2.8	2	95	0	1	2	2	2	2
300	712.92	11.17	124.32	NA	1.3	19.09	7.53	8.52	1.94	36.33	NA	NA	NA	NA	NA	NA	NA	NA	NA	0.28	0.19	3.04	0.08	57.07	NA	NA	NA	NA	0.82	NA	0.04	NA	90.05	223.01	25.28	2.89	1.86	0.32	1249.04	259.81	24.55	46.5	0	0	1	2	2	2	2
23252	271	8.41	25.42	13.81	0.8	14.4	8.322	3.568	1.359	11	0.73	0	10	10	0	4	0	0	2	0.378	1.36	3.817	0.081	46	12	34	54	NA	0.29	0	0.2	4.6	106	231	68	1.55	1.19	0.171	332	969	8.5	641	21	0	1	2	1	1	2
6383	227.6	9.27	30.05	NA	0.86	8.16	3.14	3.88	0.75	8.88	NA	NA	NA	NA	NA	NA	NA	NA	NA	0.12	0.25	2.23	0.09	20.41	NA	NA	NA	NA	0.48	NA	1.98	NA	145.23	152.11	30.52	1.39	1.5	0.17	847.31	378.75	6.7	5.19	16.6	0	1	2	2	1	2
5164	1042.59	13.73	197.62	NA	1.8	23.66	13.25	6.84	2.36	12.93	NA	NA	NA	NA	NA	NA	NA	NA	NA	0.27	0.28	9.02	0.09	56.2	NA	NA	NA	NA	0.21	NA	2.22	NA	187.29	324.23	172.01	3.65	1.94	0.51	625.25	1837.27	17.56	1584.57	14.85	0	1	2	2	2	2
7412	525.98	16.41	74.38	NA	1.74	18.57	4.43	8.32	4.54	86.86	NA	NA	NA	NA	NA	NA	NA	NA	NA	0.06	0.35	5.22	0.1	33.5	NA	NA	NA	NA	0.4	NA	0	NA	78.41	288.53	35.32	2.66	1.38	0.46	2420.78	522.32	37.05	109.71	7.01	0	2	2	1	2	2
30911	601	6.32	121.67	103.67	2.1	11.62	5.201	2.179	3.466	26	1.32	0	24	58	47	381	1	1158	244	0.168	0.176	6.095	0.105	52	19	33	65	NA	0.06	0	8.1	20.9	116	191	91	2.28	0.59	0.244	288	942	9.8	567	0	0	1	2	1	2	2
24513	250	5.55	31.11	20.89	2.4	12.07	10.365	0.479	0.502	0	0.9	0	0	269	1004	2702	34	1158	325	0.079	0.115	5.258	0.106	36	0	36	36	NA	0.03	0.028	9.3	27.7	94	221	87	1.6	0.51	0.249	167	1131	2.6	512	0	0	1	2	1	2	2
7640	1610.45	16.4	309.83	NA	4.39	35.7	14.67	8.1	10.87	62.28	NA	NA	NA	NA	NA	NA	NA	NA	NA	0.35	0.37	3.97	0.11	70.51	NA	NA	NA	NA	0.22	NA	2.27	NA	148.44	427.49	66.37	4.09	1.34	0.45	2186.5	410.15	26.39	209.65	0	0	1	2	2	2	2
3243	307.94	11.96	44.87	NA	2.07	9.46	2.95	4.35	1.22	20.66	NA	NA	NA	NA	NA	NA	NA	NA	NA	0.23	0.18	3.39	0.11	68.4	NA	NA	NA	NA	0.62	NA	0.91	NA	106.24	112.46	52.79	2.79	1.87	0.44	517.93	443.76	21.33	4.44	0	0	1	1	2	2	2
13113	1734	1.42	436.22	229.08	2.1	0.34	0.063	0.025	0.061	0	0.34	NA	0	5	10	37	21	0	19	0.255	0.039	0.507	0.136	20	0	20	20	NA	0	NA	3.8	8.6	132	181	48	5.62	1.76	0.504	3374	200	19.1	273	0	0	1	2	2	2	2
36176	314	5.22	66.85	66.38	0	2.01	0.6	0.86	0.221	14	0.78	0	2	2	0	14	0	0	43	0.188	0.089	1.519	0.137	1	0	1	1	25.4	0.17	0	463.7	2.9	139	84	36	0.82	0.85	0.196	397	445	6.6	0	0	0	1	2	1	1	2
38302	162	10	5.42	0.12	0.2	10.84	2.455	3.973	3.43	40	0.6	0	20	20	0	0	0	0	4	0.058	0.079	2.687	0.141	10	7	3	15	20.2	0.13	0	0	5	46	67	20	0.76	0.85	0.136	205	73	10.3	0	0	0	2	2	2	2	2
17666	318	9.59	61.57	34.45	1.9	5.88	1.556	2.079	1.367	16	0.41	NA	6	84	360	792	0	0	122	0.172	0.228	3.52	0.149	50	34	16	72	NA	0.34	NA	3.4	3.8	60	150	21	2.93	0.97	0.504	967	785	14.7	0	0	0	1	2	2	2	2
15293	588	10.33	109.33	71.27	2.9	14	4.613	6.509	1.925	10	0.73	NA	20	25	0	55	7	3122	48	0.383	0.415	3.325	0.149	80	58	22	120	NA	0.19	NA	43.5	6.7	172	210	47	3.89	1.54	0.327	687	290	12.8	0	0	0	2	2	2	2	2
17932	296	14.36	40.85	24.75	1.9	9.14	2.816	2.582	0.897	38	0.69	NA	19	23	1	31	1	1463	14	0.166	0.464	3.268	0.158	30	18	12	43	NA	0.5	NA	2.2	2.4	97	196	48	1.64	1.41	0.199	459	507	14.4	112	116	0	1	2	2	2	2
15427	694	15.46	115.92	52.94	6.1	19.28	5.072	8.461	4.337	47	0.94	NA	24	24	0	3	1	0	34	0.535	0.39	4.028	0.16	140	79	62	195	NA	0.37	NA	2.5	8.4	207	239	50	5.32	2.07	0.375	798	342	24.2	43	0	0	2	2	1	2	2
36576	352	4.15	71.13	32.13	1.4	5.11	0.745	3.152	0.561	0	0.45	0	0	0	0	0	0	0	4	0.11	0.202	3.704	0.176	63	49	14	97	8.8	0	0	2.4	4.8	207	106	67	2.85	1	0.739	947	161	4.6	0	0	0	1	1	2	2	2
31381	741	18.08	61.1	32.15	2.6	48.27	26.62	12.314	5.854	82	0.87	0	105	108	0	45	0	835	19	0.284	0.488	4.179	0.179	66	36	30	91	66.4	1.11	0	2.4	3.6	226	262	51	3.2	3.16	0.304	1252	569	20.4	1	32	0	2	2	2	1	2
2790	666.73	16.55	87.57	NA	3.64	28.55	8.05	11.59	7	22.02	NA	NA	NA	NA	NA	NA	NA	NA	NA	0.45	0.41	4.48	0.18	76.37	NA	NA	NA	NA	0.33	NA	3.85	NA	225.09	261.32	55.29	3.74	2.05	0.25	1037.38	289.47	27.83	2.18	13.21	0.02	2	2	2	2	2
4172	151.2	1.08	7.02	NA	0	0	0	0	0	0	NA	NA	NA	NA	NA	NA	NA	NA	NA	0.05	0.16	2.12	0.18	22.14	NA	NA	NA	NA	0.05	NA	0	NA	27	64.8	27	0.22	0.16	0.13	16.2	97.2	6.48	0	0	17.28	1	2	2	2	2
37832	205	8.54	40.1	3.91	1.4	3.63	1.455	0.881	1.025	6	0.36	0	17	17	0	3	0	0	0	0.224	0.454	2.699	0.186	54	0	54	54	25.3	0.27	0	0	0.9	132	197	73	1.48	1.07	0.381	289	241	3.9	95	0	0	2	2	2	2	2
39886	483	18.14	66.6	48.64	0.7	16.03	4.221	5.385	3.683	448	1.54	0	175	179	0	39	18	19	393	0.219	0.708	1.946	0.195	97	22	75	112	248.5	1.19	0	5.7	10.4	122	229	37	2.83	1.71	0.142	605	343	38.9	59	6	0	1	2	2	1	2
18923	412	12.71	55.97	10.69	3.9	19.53	3.284	4.354	2.015	18	2.59	NA	26	64	0	445	0	16363	167	0.384	0.853	3.997	0.196	138	88	53	200	NA	0.17	NA	8.7	8.2	109	199	68	3.28	1.36	0.267	687	962	29.4	426	0	0	1	1	2	2	2
28743	910	19.26	144.13	100.58	4	30.44	9.371	11.016	7.547	216	2.06	0	182	187	3	62	4	0	236	0.354	0.641	2.849	0.201	95	50	44	130	NA	0.98	0	0.3	10.2	347	506	70	4.3	2.56	0.354	1186	423	40.2	32	57	0	2	2	2	2	2
36917	471	15.71	69.98	27.56	4.7	15.03	6	5.591	2.509	22	1.27	0	94	106	2	138	13	4178	111	0.374	0.586	3.513	0.206	81	51	30	117	39	0.83	0	16.7	10.3	425	327	73	3	2.07	0.5	809	580	18.3	34	0	0	2	1	1	2	2
39302	260	8.98	29.33	11.45	1.9	12.31	4.064	5.191	2.094	13	0.97	0	9	15	2	45	66	1563	78	0.179	0.148	2.122	0.206	51	10	41	58	26.3	0.24	0	27.7	5	87	149	35	1.85	1.59	0.191	539	449	7.3	0	0	0	2	1	1	1	2
488	3522.06	3.98	863.48	NA	2.7	11.7	3.62	5.7	1.86	0.25	NA	NA	NA	NA	NA	NA	NA	NA	NA	0.16	0.11	2.29	0.21	44.52	NA	NA	NA	NA	0.08	NA	4.62	NA	254.74	1061.32	107.98	3.89	1.27	1.01	708.5	624.14	9.1	793.6	0	0	1	2	2	1	2
8372	681.05	16.36	135.36	NA	3.63	8.5	3.94	2.53	1.55	13.75	NA	NA	NA	NA	NA	NA	NA	NA	NA	0.41	0.41	3.56	0.21	270.25	NA	NA	NA	NA	4.13	NA	30.55	NA	323.77	282.83	69.19	22.17	1.92	0.46	562.47	576.8	22.61	89.06	16.24	0	1	2	1	2	2
21018	1457	20.76	294.37	237.32	2.6	24.92	13.177	7.449	1.784	77	0.62	0	136	143	1	80	0	0	54	0.164	0.341	3.659	0.213	58	23	36	74	NA	1.1	0	0.4	6.5	323	322	75	5.19	4.41	0.174	794	367	22.7	59	6	0	2	2	2	2	2
34540	433	13.83	42.94	27.72	1.5	23.08	12.449	5.74	3.122	32	0.81	0	37	39	0	44	2	0	68	0.386	1.046	4.433	0.214	56	22	34	71	57.5	0.58	0	2.4	7.8	224	304	58	2.15	1.86	0.328	901	833	16.3	379	0	0	1	2	2	2	2
36232	793	20.13	100.81	12.57	5	34.43	7.885	13.164	9.248	17	3.81	0	18	33	21	161	1	3455	83	0.649	0.594	8.89	0.215	147	93	54	212	32.4	0.38	0	4.6	26	479	303	146	5.69	2.48	0.627	1148	555	41.1	149	0	0	2	2	1	1	2
22809	886	12.78	149.56	88.24	5.2	28.81	5.209	10.419	11.234	13	3	0	83	112	47	305	41	1029	399	0.774	1.824	8.263	0.216	146	50	97	182	NA	0.07	0	8.8	26.6	165	355	129	5.51	1.76	0.35	803	1388	20.5	785	62	0	1	2	2	2	2
5515	184.02	14.54	21.02	NA	0.85	5.57	1.6	2.06	1.44	49.09	NA	NA	NA	NA	NA	NA	NA	NA	NA	0.1	0.59	3.64	0.22	178.34	NA	NA	NA	NA	0.11	NA	40.5	NA	21.36	129.88	119.04	1.59	2.24	0.42	336.6	1641.2	9.87	612.73	60.34	0	1	2	2	2	2
3245	402.89	11.97	76.45	NA	2.47	5.98	1.16	2.33	2.01	4.74	NA	NA	NA	NA	NA	NA	NA	NA	NA	0.3	0.52	3.48	0.22	73.84	NA	NA	NA	NA	0.59	NA	39.21	NA	241.17	261.15	67.47	2.96	1.41	0.23	491.92	690.4	16.16	62.16	6.22	0	2	3	3	2	2
13160	363	27.31	46.23	34.78	1.1	7.9	2.43	3.558	1.267	85	0.97	NA	27	27	0	2	4	0	6	0.163	0.228	3.134	0.222	30	14	17	40	NA	3.16	NA	19.7	2.5	33	412	79	1.65	0.89	0.172	209	493	50.3	3	24	0	2	1	1	1	2
17329	935	11.76	111.83	54.65	4.8	22.53	8.978	5.933	6.058	30	1.46	NA	93	133	22	461	6	0	1569	0.335	0.352	4.072	0.223	145	59	85	185	NA	0.11	NA	6.9	49.9	150	258	105	4.96	1.98	0.329	1069	714	29.9	0	0	38.4	2	1	1	2	2
24471	531	6.59	101.25	63.87	6.6	13.2	2.286	5.134	4.749	3	1.18	0	7	17	21	112	0	187	12	0.137	0.128	0.816	0.228	109	49	60	143	NA	0	0	4.5	7.5	138	194	87	2.45	1.27	0.206	413	497	7	126	9	0	1	2	2	2	2
41167	401	8.99	56.76	39.96	1.5	15.55	4.465	7.845	2.156	22	0.39	0	2	2	0	0	0	0	11	0.154	0.09	3.272	0.228	12	0	12	12	33.3	0.25	0	52	4.6	92	165	29	1.08	1.14	0.232	594	347	13.1	0	0	0	2	2	2	2	2
10593	1055	25.74	157.46	76	7.3	38.13	12.152	15.925	5.719	65	2.2	NA	58	69	1	127	2	5008	72	0.788	0.826	6.583	0.228	182	105	78	256	NA	0.62	NA	6.5	11	320	458	96	6.09	3.19	0.688	1313	762	42.2	171	62	0	1	1	2	2	2
17650	1220	31.73	147.75	68	4.3	58.54	24.982	20.287	6.249	114	1.72	NA	246	259	1	151	3	3512	85	0.707	1.033	7.564	0.238	165	110	56	242	NA	1.62	NA	5.5	15	391	486	87	7.26	4.07	0.566	1893	770	49.8	184	38	0	1	2	1	2	2
12086	372	19.21	35.52	5.16	3.2	17.14	6.942	5.297	3.535	48	0.73	NA	69	71	0	28	0	0	58	0.323	0.343	4.279	0.24	69	32	37	91	NA	1.04	NA	2.5	5.2	309	315	49	2.64	2.37	0.175	610	278	31.1	0	0	0	2	2	2	2	2
26602	1307	16.88	201.65	156.02	2.3	49.2	26.761	15.333	4.496	218	2.68	0	424	432	2	85	3	0	105	0.388	0.622	4.705	0.243	98	50	47	132	NA	0.95	0	10.3	5.3	444	398	75	4.31	2.33	0.29	683	574	19.2	0	0	0	1	2	1	1	2
38418	462	15.73	82.83	44.8	2.7	7.7	1.626	2.318	2.855	16	1.28	0	14	252	962	2378	7	0	471	0.345	0.448	4.135	0.248	97	48	49	132	54.3	0.62	0	31.2	46.3	146	221	62	3.92	3.18	0.425	806	381	23.7	85	0	0	1	1	1	2	2
16814	1103	13.02	244.64	181.58	7.3	12.3	4.801	5.049	1.834	26	0.29	NA	35	39	24	36	5	0	922	0.287	0.62	3.101	0.252	314	43	271	344	NA	0.13	NA	7.8	2.8	88	348	166	3.84	2.17	0.577	931	1717	17.3	636	63	0	1	2	1	2	2
25335	391	3.9	65.3	36.45	2.5	13.99	4.606	7.118	1.847	11	0.55	0	29	29	0	8	0	0	18	0.132	0.099	2.752	0.257	23	0	23	23	NA	0.1	0	4.3	7.1	54	134	41	1.07	0.64	0.139	244	549	1.6	102	0	0	1	2	1	2	2
3491	790.65	24.5	94.33	NA	2.3	35.19	11.7	15.79	4.6	101.16	NA	NA	NA	NA	NA	NA	NA	NA	NA	0.4	0.42	8.92	0.26	68.18	NA	NA	NA	NA	2.1	NA	3.1	NA	133.78	284.89	71.23	5.09	4.33	0.27	787.81	690.97	31.96	363.51	0	0	1	2	2	2	2
26857	600	24.34	105.66	43.09	4.9	8.72	2.83	3.301	2.06	29	0.92	0	59	60	2	7	0	0	81	0.763	0.655	7.756	0.262	178	138	40	274	NA	2.67	0	3.5	6.3	263	392	95	8.14	3.4	0.402	961	567	42.3	9	313	0	2	2	1	1	2
31533	724	25.04	120.64	47.66	5	19.02	6.487	6.546	4.443	71	2.13	0	223	225	0	12	1	0	134	0.477	0.922	4.884	0.265	89	25	63	107	98.4	1.53	0	0	5.8	603	720	158	5.9	4.44	0.882	1052	1020	67.1	7	231	0	2	1	1	2	2
38947	614	19.04	71.07	36.99	1.7	28.56	10.796	11.013	4.187	67	0.44	0	43	51	4	98	6	0	129	0.473	0.521	5.547	0.265	90	57	33	129	65	0.83	0	27	6.3	513	319	97	3.69	2.54	0.736	1470	476	30.3	60	4	0	2	1	2	1	2
36754	1433	19.55	267.06	176.58	4.6	36.89	12.44	12.793	7.808	42	0.82	0	58	58	0	3	0	0	76	0.461	0.963	7.15	0.269	76	40	37	105	78.9	0.46	0	0.4	8.9	172	590	78	3.79	2.61	0.329	1375	658	23.1	176	24	0	2	2	1	1	2
7768	955.74	26.25	160.61	NA	4.27	25.37	9.61	8.41	5.46	61.34	NA	NA	NA	NA	NA	NA	NA	NA	NA	0.46	0.95	4.17	0.27	104.9	NA	NA	NA	NA	1.69	NA	18.06	NA	712.1	655.55	91.97	3.3	3.45	0.33	886.98	981.45	27.13	0	0	0	2	2	2	1	2
34697	846	19.15	153.59	103.88	3.9	19.48	6.072	5.774	5.926	52	1.87	0	52	70	28	182	0	129	285	0.476	0.371	4.709	0.27	111	72	39	161	46.7	0.71	0	7.7	16.8	234	345	49	4.74	2.22	0.297	684	403	36.5	89	0	0	1	2	1	1	2
10582	977	29.43	158.09	74.66	5.2	25.54	10.851	9.912	3.04	35	1.35	NA	80	93	0	138	0	6730	90	0.839	0.782	6.886	0.273	160	107	53	235	NA	1.08	NA	10.8	10.2	563	555	74	7.06	3.3	0.442	1405	752	49.7	34	0	0	2	2	2	1	2
14331	811	25.18	139.46	57.08	6.8	19.93	7.329	5.782	2.594	34	1.72	NA	70	73	0	27	0	0	101	0.626	0.751	5.909	0.281	123	53	71	159	NA	0.87	NA	2.3	6.7	322	487	128	5.44	4.25	0.653	997	887	71.9	107	0	0	1	1	1	2	2
36454	1060	37.64	140.53	42.11	7.2	39.23	16.445	10.599	8.023	71	2.68	0	218	233	13	167	0	509	171	0.94	0.917	7.459	0.286	265	185	78	394	51.8	1.52	0	0.5	16.8	591	697	100	5.66	4.49	0.588	1864	452	88	30	0	0	2	2	1	1	2
23819	1672	24.75	322.83	231.25	4.3	35.87	10.563	14.06	8.251	29	3.01	0	30	39	2	107	1	4154	123	0.768	0.943	8.724	0.288	164	97	67	231	NA	0.48	0	13.9	21.9	318	573	63	8.35	3.12	0.386	1308	787	46.1	340	0	0	1	2	1	1	2
33357	696	17.45	86.83	55.39	2	31.68	10.864	11.792	6.491	73	0.86	0	44	53	6	75	57	1253	92	0.358	0.479	4.923	0.288	93	43	50	123	60.8	0.9	0	25.3	7.7	176	271	53	3.56	2.42	0.372	1237	553	23.9	80	33	0	2	2	2	1	2
39054	843	22.36	126.15	58.73	12.5	28.22	9.764	11.319	4.777	41	1.25	0	84	98	54	133	11	2	1374	0.624	1.371	4.467	0.29	71	21	50	86	87.9	1.27	0	73.4	7.8	549	537	226	3.6	5.06	0.739	1138	1128	21.4	324	27	0	1	2	2	1	2
22575	730	36.6	115.11	44.6	2.4	12.73	2.869	4.156	3.865	333	2.62	0	128	129	0	29	4	0	208	0.559	0.839	7.806	0.297	159	114	47	240	NA	1.66	0	102.2	6.9	181	437	89	7.24	2.78	0.518	1407	602	84	141	0	0	2	1	1	1	2
26400	776	12.24	161.71	111.18	2.4	10.92	3.648	3.433	2.954	32	0.93	0	83	89	0	78	0	0	23	0.321	0.17	4.809	0.298	75	52	24	112	NA	0.38	0.028	8.4	12.5	125	265	59	3.65	1.23	0.34	774	582	20.2	224	0	0	1	3	3	1	2
9825	1030.38	32.97	121.23	NA	4.45	47.54	18.71	15.99	9.87	244.72	NA	NA	NA	NA	NA	NA	NA	NA	NA	0.43	1.03	3.94	0.3	151.81	NA	NA	NA	NA	1.54	NA	8.39	NA	725.98	813.32	105.11	4.5	4.24	0.44	1633.64	1206.13	38.27	268.18	74.39	0.12	2	1	2	1	2
22449	210	11.02	29.98	6.46	3	5.64	1.19	2.126	1.845	78	1.04	0	26	63	63	414	2	1798	225	0.2	0.226	2.585	0.309	83	5	78	86	NA	0.42	0	17.8	19	47	157	69	2.07	1.06	0.414	544	885	17.7	172	17	0	2	1	1	2	2
5335	768.37	12.52	140.53	NA	9.56	20.13	7.29	7.33	4.15	19.79	NA	NA	NA	NA	NA	NA	NA	NA	NA	0.25	0.18	3.08	0.31	162.79	NA	NA	NA	NA	0.24	NA	35.89	NA	358.01	441.11	112.73	3.04	2	0.35	557.83	737.31	11.08	260.79	0	0	2	2	2	1	2
23147	1112	34.23	153.62	64.04	5.5	40.95	15.167	12.47	9.044	68	3.43	0	188	204	7	173	0	596	201	0.861	0.921	8.563	0.318	246	156	88	354	NA	1.84	0	14	27.9	596	666	71	6.03	4.09	0.444	1807	512	68.2	43	0	0	2	1	1	2	2
32378	1281	24.52	198.41	137.88	4.4	44.38	13.864	23.52	4.745	46	3.11	0	6	6	0	1	0	0	16	0.615	0.36	5.737	0.318	112	67	44	159	110.9	0.41	0	3.1	20.2	153	486	64	7.88	2.99	0.388	1102	489	36.8	35	176	0	2	1	2	2	2
24897	2633	34	164.17	76.66	4.9	35.75	14.639	15.224	3.504	60	1.66	0	83	100	4	198	6	7338	148	0.873	0.82	7.722	0.319	157	103	54	229	NA	1.38	0	28.2	10.7	557	603	66	7.53	4.39	0.534	1758	594	49.3	37	0	220.9	1	2	2	2	2
36007	1423	36.78	232.68	83.47	8.1	39.64	11.485	16.741	8.431	27	3.1	0	29	35	0	78	0	4506	75	1.228	1.091	14.196	0.319	278	172	106	397	61.6	0.53	0	5.1	16.8	539	547	137	11.37	4.31	0.646	1912	640	61.7	57	0	0	1	1	1	1	2
13611	1118	20.67	224.82	202.72	1.8	19.09	4.447	6.672	4.149	72	0.9	NA	11	11	0	1	1	0	26	0.65	0.637	4.337	0.325	98	16	81	109	NA	0.52	NA	2.7	9.7	96	379	86	2.43	2.2	0.382	511	982	32.7	477	37	0	1	1	1	2	2
11863	774	20.47	89.25	65.43	1.8	53.61	5.574	7.536	7.127	38	2.04	NA	11	26	23	159	6	1708	114	0.242	2.355	4.078	0.325	156	43	113	187	NA	1.14	NA	4.6	19	135	247	107	3.24	3.03	0.18	712	2275	18.7	1492	0	0	1	1	1	1	2
29085	864	39.54	105.02	43.11	5.6	30.42	12.174	9.762	5.831	123	2.01	0	143	148	0	50	4	0	180	0.361	0.791	5.231	0.326	161	115	46	242	NA	2.45	0	3.1	15.2	448	735	67	4.39	4.46	0.241	1730	651	54.5	0	2	0	2	1	1	1	2
38615	470	13.16	88.34	56.48	4.9	9.35	2.584	3.984	2.437	44	1.7	0	9	119	1	1288	117	0	269	0.565	0.519	6.208	0.327	75	50	25	113	62.5	0.18	0	23.8	21.1	110	205	72	6.64	1.94	0.896	2245	733	39.7	0	0	0	1	1	2	2	2
35455	763	21.65	121	62.49	3.1	22.09	9.765	6.368	3.356	42	1.37	0	72	78	14	78	0	117	201	0.346	0.632	6.011	0.328	76	53	23	114	61.3	0.26	0	2	13.7	422	373	162	4.27	3.19	1.043	1197	641	21.4	193	52	0	1	1	1	1	2
883	270.6	1.98	24.42	NA	1.32	0	0	0	0	0	NA	NA	NA	NA	NA	NA	NA	NA	NA	0.04	0.17	2.99	0.33	39.6	NA	NA	NA	NA	0.13	NA	0	NA	33	79.2	39.6	0.2	0.13	0.06	33	165	7.92	0	0	23.76	2	2	2	2	2
4283	780.11	36.59	95.43	NA	2.52	28.18	8.92	11.48	5.98	119	NA	NA	NA	NA	NA	NA	NA	NA	NA	0.6	0.44	6.11	0.33	100.52	NA	NA	NA	NA	2.72	NA	0.51	NA	289.14	642.71	96.61	3.52	2.65	0.3	1034.94	750.53	56.57	1.18	0	0	2	2	2	2	2
12598	1439	18.06	324.82	299.03	9.1	8.44	3.807	2.503	0.916	0	0.24	NA	23	25	0	8	33	0	157	0.272	0.554	7.134	0.335	31	0	31	31	NA	0.75	NA	21.1	0	240	510	60	4.36	2.06	0.676	2074	1530	10.5	0	0	0	1	2	1	2	2
4833	952.03	23.08	119.86	NA	5.05	42.45	16.38	18.56	5.1	60.04	NA	NA	NA	NA	NA	NA	NA	NA	NA	0.57	0.42	7.84	0.34	138.98	NA	NA	NA	NA	1.48	NA	7.13	NA	171.88	321.95	61.59	5.53	3.29	0.35	1783.93	978.83	37.76	151.89	0	0	1	3	3	2	2
24572	1505	37.97	193.2	102.08	6	66.68	21.529	18.353	14.494	71	6.7	0	287	290	15	52	8	0	341	0.423	1.371	4.225	0.34	61	16	45	72	NA	2.55	0	4	11.6	1016	899	186	8.97	6.16	1.286	4259	1279	39	0	0	0	2	1	2	1	2
11646	1853	30.16	370.98	324.55	5.6	35.68	13.309	8.193	2.77	202	3.09	NA	232	348	394	1192	21	10723	536	0.445	1.736	8.43	0.342	162	44	117	193	NA	1.42	NA	20.3	41.3	619	925	223	5.96	3.87	0.85	2385	1771	45.2	836	270	0	1	1	1	2	2
10189	589	24.62	83.52	26.39	3.6	18.7	5.9	6.049	2.327	53	0.81	NA	75	87	1	158	23	0	69	0.401	0.794	5.68	0.343	84	37	46	110	NA	0.92	NA	19.6	10.8	281	316	66	3.13	2.38	0.243	705	1100	25.5	123	0	0	2	1	1	1	2
21431	2239	45.1	384.86	230.64	7.7	60.64	21.369	26.112	9.066	105	2.75	0	130	150	0	227	0	11459	92	1.345	1.184	12.467	0.345	257	179	78	383	NA	1.31	0	9.9	21.1	638	720	118	13.62	6.05	0.72	2748	816	74.6	45	95	0	2	2	1	1	2
17926	876	20.87	106.49	65.9	3.2	45.5	17.692	12.889	5.4	148	2.77	NA	213	218	0	50	1	0	93	0.36	1.074	3.891	0.347	73	30	43	95	NA	1.1	NA	8.5	13.6	379	602	71	2.16	2.42	0.186	1084	1129	26.4	326	0	0	1	2	2	2	2
9279	828.19	22.48	155.12	NA	8.54	15.4	7.61	4.39	2.24	45.38	NA	NA	NA	NA	NA	NA	NA	NA	NA	0.52	0.74	3.84	0.35	131.98	NA	NA	NA	NA	0.85	NA	80.11	NA	496.74	445.37	109.65	4.1	2.63	0.48	785.32	1076.05	29.7	103.7	6.98	0	2	2	2	2	2
11609	760	17.89	121.05	57.6	1.9	22.2	4.525	6.989	9.166	157	2.52	NA	48	64	4	189	20	0	470	0.399	0.361	5.489	0.351	187	105	82	262	NA	0.4	NA	12.4	10.9	58	233	74	4.34	2.26	0.349	1264	603	30.8	166	17	0.7	1	2	1	2	2
39780	1705	36.62	316.8	220.75	6.9	36	14.697	12.14	6.891	56	3.32	0	160	187	5	315	3	10695	209	0.883	0.884	7.388	0.352	203	149	54	307	46.6	1.02	0	30	22.2	746	608	101	7.87	5.18	0.694	1926	675	67.5	0	0	0	1	1	2	2	2
31029	724	12.69	110.21	76.93	3.9	18.39	4.888	8.704	3.905	27	1.01	0	3	3	0	0	2	0	16	0.179	0.51	4.464	0.353	42	2	40	44	NA	0.36	0	6	8.6	104	388	100	2.3	1.79	0.353	656	1017	11.8	92	321	10.4	2	2	1	1	2
22182	1221	52.91	167.39	20.46	10	37.95	15.852	10.01	7.72	75	3.25	0	326	374	75	577	0	2123	318	1.919	1.373	15.414	0.353	497	325	172	723	NA	1.98	0	11.2	47.8	750	923	131	14.91	6.91	0.689	2413	972	122.3	136	5	0	1	2	2	1	2
22002	522	25.82	65.71	46.05	1.7	17.13	4.32	5.011	6.54	56	1.44	0	41	134	4	1101	10	0	1665	0.152	0.385	9.712	0.354	117	17	100	128	NA	1.33	0	7.3	105.7	103	219	64	3.06	1.9	0.315	732	678	45.1	172	17	0	2	2	1	2	2
15616	1291	25.17	174.13	80.63	4.7	57.42	16.509	21.811	11.776	71	2.23	NA	123	128	2	37	2	0	138	0.898	0.987	8.406	0.356	199	115	85	280	NA	1.23	NA	0.6	17.5	410	481	98	19.85	2.91	0.614	2199	923	44.6	174	0	0	2	2	2	1	2
31207	959	28.91	135.84	58.57	4.4	34.18	11.67	12.245	7.357	111	2.75	0	67	84	4	205	7	7811	275	0.689	0.659	6.221	0.358	153	90	62	216	74.5	1	0	28.6	21.7	410	454	81	6	3.63	0.411	1829	629	43.3	0	0	0	2	1	2	2	2
30161	487	6.3	54.95	20.84	2.7	27.82	6.678	8.887	9.223	17	4	0	17	18	1	3	1	0	36	0.209	0.611	3.501	0.358	66	21	46	81	NA	0.13	0	8.5	12.9	53	251	53	1.78	1.46	0.245	520	1023	8.6	154	0	0	2	3	3	2	2
18005	1983	52.39	302.05	158.93	6.4	64.92	22.624	22.37	14.184	269	4.13	NA	221	235	0	169	4	6976	292	1.365	1.645	13.231	0.358	316	205	113	459	NA	1.64	NA	5.9	35.6	875	904	111	12.17	5.88	0.774	2844	776	94.8	230	0	0	1	2	2	2	2
11837	511	7.46	99.46	67.52	4.7	10.79	1.877	3.253	4.756	19	1.73	NA	7	25	12	80	251	75	272	0.453	0.295	3.486	0.358	124	43	80	153	NA	0.09	NA	130.1	1.8	133	181	78	3.86	1.24	0.366	301	731	7.9	0	7	0	2	1	2	1	2
5217	1547.82	17.73	308.5	NA	3.66	29.39	12.19	10.02	5.56	27.66	NA	NA	NA	NA	NA	NA	NA	NA	NA	0.35	0.39	5.28	0.36	64.17	NA	NA	NA	NA	0.41	NA	24.74	NA	318.57	576.49	88.88	4.02	2.36	0.56	1171.17	968.11	25.06	427.42	0	0	1	2	1	2	2
1353	415.01	27.3	26.11	NA	3.51	21.79	5.04	6.87	7.42	408.19	NA	NA	NA	NA	NA	NA	NA	NA	NA	0.2	0.59	3.8	0.36	91.88	NA	NA	NA	NA	0.93	NA	0.85	NA	91.04	318.28	50.16	3.04	2.92	0.16	795.52	439.03	40.67	1.99	0	0	2	2	2	2	2
28467	692	27.27	101.75	62.22	5.5	20.6	6.305	7.777	4.357	206	2.12	0	102	126	39	248	2	0	507	0.39	0.54	6.309	0.361	109	57	50	149	NA	0.9	0	28.8	17.3	120	315	69	4.27	2.42	0.33	870	557	52.3	39	0	0	2	2	1	1	2
32333	1186	31.39	167.79	73.3	8.8	44.43	18.059	16.694	7.074	120	3.34	0	339	410	4	874	1	0	1101	1.154	1.784	8.862	0.364	320	170	150	440	154	1.18	0	8.6	108.8	601	575	138	10.72	4.71	0.566	2402	1402	44.7	334	28	0	1	1	1	2	2
17052	1195	36.93	122.09	52.28	5.8	63.31	14.837	19.752	25.131	42	5.08	NA	157	243	0	1039	0	2797	1393	0.889	1.472	9.202	0.364	208	78	129	262	NA	2.12	NA	14.7	156.8	786	764	115	6.09	5	0.802	2262	1352	57	147	8	0.2	2	1	1	2	2
10612	731	21.54	109.3	89.9	0	24.49	5.531	12.461	5.456	73	1.55	NA	6	6	0	0	0	0	3	0.139	0.189	8.945	0.365	37	23	14	53	NA	0.37	NA	0	7.4	35	376	37	1.6	1.52	0.163	688	371	20.7	118	0	0	1	2	1	1	2
26364	651	27.73	108.88	64.81	3.9	13.44	4.425	4.019	3.884	35	1.87	0	25	117	295	896	101	1590	218	0.32	0.379	11.999	0.367	79	45	34	110	NA	2.1	0	11.1	29.7	184	322	46	5.08	2.75	0.389	1287	614	59.6	41	8	0	2	2	1	2	2
25277	863	23.31	107.16	17.48	8.7	40.44	9.314	14.32	14.47	9	5.9	0	28	31	18	33	0	0	477	0.691	0.582	11.533	0.369	182	112	70	259	NA	0.01	0	0.3	10.5	229	388	124	6.45	2.87	0.589	1418	496	25.1	0	0	0	2	2	1	1	2
12975	604	21.97	67.26	31.03	3.1	30.09	6.009	9.754	8.988	116	2.77	NA	67	274	2	2476	4	0	5314	0.278	0.655	5.528	0.369	219	30	188	239	NA	0.36	NA	23.2	240.3	133	224	87	3.9	2.18	0.254	655	995	22.9	249	9	0	2	1	2	2	2
4797	455.02	23.86	56.56	NA	1.41	14.31	4.61	6	2.69	56.57	NA	NA	NA	NA	NA	NA	NA	NA	NA	0.34	0.28	11.47	0.37	58.43	NA	NA	NA	NA	0.57	NA	0.17	NA	91.86	229.96	71.76	3.58	1.66	0.18	861.43	639.67	28.5	430.63	0	0	1	2	2	2	2
8046	1384.74	37.08	213.75	NA	7.05	43.09	14.25	16.68	9.37	114.31	NA	NA	NA	NA	NA	NA	NA	NA	NA	0.72	0.64	5.95	0.37	183.03	NA	NA	NA	NA	1.73	NA	6.62	NA	495.89	770.61	115.08	5.94	3.66	0.55	1407.88	796.72	61.42	130.2	0	0	1	2	2	2	2
26992	790	28.4	116.91	55.12	15.6	25.26	7.165	8.127	7.801	91	4.04	0	112	175	63	729	48	1544	484	0.701	1.2	5.966	0.371	207	51	157	242	NA	1.09	0	94.6	77.6	450	540	153	5.05	3.37	0.597	1083	1715	32.4	183	0	0	1	1	2	1	2
28754	943	32.67	130.53	101.3	2.2	33.43	13.691	11.392	4.828	91	0.88	0	108	122	23	157	5	552	97	0.463	1.042	6.605	0.375	92	47	45	125	NA	2.46	0	3.6	11.7	510	593	67	4.63	4.99	0.253	1136	886	40.5	176	0	0	1	1	1	2	2
16584	1066	39.79	111.12	38.49	10.7	56.07	26.785	15.684	6.599	109	2.96	NA	244	261	3	216	13	5072	79	0.515	1.047	4.986	0.375	191	96	96	257	NA	1.21	NA	9.8	22.7	678	677	140	6.99	5.73	0.737	1226	1146	73.9	170	111	0	1	1	1	1	2
7613	880.68	23.45	127.12	NA	3.32	30.27	8.79	9.07	10.09	204.72	NA	NA	NA	NA	NA	NA	NA	NA	NA	0.66	0.8	6.76	0.38	119.04	NA	NA	NA	NA	1.34	NA	5.4	NA	346.63	407.86	75.17	4.56	2.9	0.33	1499.13	480.45	43.62	74.63	204.96	0	1	1	1	2	2
24733	1083	20.3	146.68	105.83	6.9	50.25	19.66	17.565	9.426	43	5.78	0	43	43	0	1	0	0	36	0.249	0.59	4.649	0.38	80	36	44	105	NA	1.11	0	4.3	14.6	270	405	103	4.64	3.7	0.558	483	860	20.1	78	130	0	1	2	1	2	2
39154	808	24.1	106.62	32.25	6.2	32.25	8.595	14.246	6.364	214	2.83	0	106	179	115	825	8	4699	592	0.873	1.854	8.909	0.38	208	82	126	265	185.8	0.72	0	32.4	48.9	435	627	132	5.79	2.56	0.478	2274	1515	53.5	414	0	0	1	2	1	1	2
36437	1231	29.82	195.16	139.22	14.3	40.7	7.943	13.033	17.207	23	7.43	0	6	62	86	600	31	2026	349	0.631	0.64	3.35	0.38	181	44	138	211	139.7	1.61	0.45	26.3	40.7	510	502	129	4.47	3.66	0.496	2380	1165	21.9	0	0	0	2	2	2	2	2
4374	826.89	13.47	125.41	NA	6.93	26.55	8.78	6.95	8.48	49.15	NA	NA	NA	NA	NA	NA	NA	NA	NA	0.35	0.44	5.11	0.38	178.27	NA	NA	NA	NA	0.89	NA	16.65	NA	220.72	266.81	94.43	3.46	2.11	0.36	1094.68	896.18	16.17	0	0	8.66	2	1	2	1	2
40569	388	14.74	61.96	23.29	4	7.97	1.574	2.123	3.665	5	1.83	0	3	15	5	137	12	0	157	0.64	2.344	13.489	0.381	172	9	163	179	117.2	0.48	0	8.2	24.4	224	276	183	2.88	1.72	0.575	689	2061	31.6	1110	10	0.7	1	1	2	1	2
22900	409	13.15	39.82	5.3	3.1	23.03	7.422	11.317	2.127	33	0.97	0	0	8	1	107	1	3073	24	0.197	0.373	5.21	0.383	30	0	30	30	NA	1.13	0	7.4	9.1	58	259	61	3.15	2.63	0.24	653	815	9.5	192	0	0	1	2	2	1	2
3655	922.8	34.83	105.69	NA	4.98	41.06	17.08	13.59	7.03	228.2	NA	NA	NA	NA	NA	NA	NA	NA	NA	0.53	0.88	6.51	0.39	180.78	NA	NA	NA	NA	1.68	NA	24.28	NA	448.31	508.69	90.69	5.5	4.91	0.5	1468.07	968.79	60.79	56.23	5.62	0	2	2	2	1	2
26801	963	26	101.74	50.28	8.2	52.31	23.415	19.17	5.496	86	2.9	0	124	169	52	508	9	1112	497	0.415	0.706	4.46	0.395	156	41	115	185	NA	1.32	0	12.7	53.4	428	582	78	5.77	4.08	0.375	1495	880	22.9	87	19	0	2	2	1	2	2
17334	1023	40.01	124.48	43.92	8.9	44.77	19.394	14.906	7.07	256	2.2	NA	250	350	17	1022	327	13610	789	0.762	0.907	6.466	0.396	173	64	109	220	NA	2.43	NA	33.4	13.4	737	806	152	6.71	5.49	0.563	1339	1025	50	6	189	0	2	1	1	2	2
18448	1017	23.99	133.54	63.51	9.9	62.64	5.882	15.703	6.475	2	5.05	NA	0	22	32	155	213	0	535	0.604	2.637	8.348	0.401	299	72	228	350	NA	0.06	NA	98.3	19.8	233	401	206	4.67	2.36	0.444	1006	2926	27.6	1625	10	0	1	2	1	2	2
12013	1245	37.31	199.94	110.82	4.8	33	11.192	14.301	4.276	101	1.21	NA	59	66	23	87	1	66	114	0.85	0.803	10.163	0.403	215	164	52	331	NA	2.57	NA	1.4	19.6	246	622	99	7.32	6.37	0.52	2814	716	62.3	127	38	0	2	3	2	1	2
13707	552	24.28	72.73	33.73	3.1	18.26	6.248	7.301	2.319	138	0.83	NA	209	211	3	16	5	3	101	0.553	0.971	4.722	0.403	91	54	36	129	NA	1.95	NA	11.4	2.3	527	558	69	3.58	3.67	0.412	867	709	32.2	46	105	0	2	2	2	2	2
17649	995	34.45	110.51	81.55	2	47.27	16.987	17.765	7.329	687	3.61	NA	331	338	8	69	51	0	672	0.294	1.223	1.26	0.405	102	13	89	112	NA	2.38	NA	10	12.2	533	651	82	4.33	3.79	0.308	1195	612	60.4	32	0	0	2	2	2	1	2
17233	842	25.47	127.31	84.56	4.9	26.55	11.451	6.036	6.112	85	2.31	NA	49	703	2870	6333	154	0	581	0.329	0.401	6.036	0.407	79	54	26	117	NA	0.52	NA	121.7	19.2	198	284	61	3.6	2.65	0.332	1021	572	34.7	2	19	0	1	2	2	2	2
9958	859.72	32.17	116.69	NA	6.75	29.74	11.51	10.69	5.3	90.17	NA	NA	NA	NA	NA	NA	NA	NA	NA	0.73	1.22	8.73	0.41	97.58	NA	NA	NA	NA	1.43	NA	13.38	NA	525.5	889.82	80.28	6.23	3.75	0.24	1379.74	837.65	41.16	13.18	0	0	2	2	2	2	2
9065	1345.48	35.44	219.01	NA	3.78	38.69	6.97	15.69	13.26	160.94	NA	NA	NA	NA	NA	NA	NA	NA	NA	0.59	0.54	7.58	0.41	128.89	NA	NA	NA	NA	1.48	NA	49.12	NA	216.28	461.37	101.63	7	2.24	0.61	1594.14	932.1	70.37	37.33	9.44	0	1	2	2	1	2
5488	1687.46	72.61	208.03	NA	5.11	62.61	23.78	27.82	7.65	122.45	NA	NA	NA	NA	NA	NA	NA	NA	NA	0.77	0.82	8.82	0.41	112.55	NA	NA	NA	NA	1.37	NA	13.42	NA	544.14	690.83	91.76	6.56	4.39	0.54	3156.83	1027.54	67.1	83.7	0	0	2	2	2	2	2
7067	579.83	14.08	81.42	NA	5.1	23.45	7.9	9.8	3.8	32.41	NA	NA	NA	NA	NA	NA	NA	NA	NA	0.46	0.39	5.47	0.41	70.51	NA	NA	NA	NA	0.41	NA	113.72	NA	186.12	316.9	74.41	2.91	1.71	0.27	901.04	1103.23	12.42	90.99	0	0.08	1	2	1	1	2
3276	915.49	38.4	56.79	NA	1.68	58.68	17.8	25.41	11.24	349.97	NA	NA	NA	NA	NA	NA	NA	NA	NA	1.05	0.83	10.1	0.41	94.93	NA	NA	NA	NA	2.2	NA	0.9	NA	165.87	554.94	79.39	5.25	4.01	0.3	2438.8	1016.58	59.99	407.74	0	0	1	2	1	1	2
10627	937	31.96	125.6	79.26	5.5	41.46	6.815	16.665	3.228	71	2.35	NA	28	222	758	1930	39	1029	578	0.468	1.159	8.289	0.411	147	67	80	193	NA	0.34	NA	15.7	37.9	136	490	100	4.19	2.98	0.358	1077	1511	43.9	631	0	0	1	2	1	1	2
37418	1717	51.69	236.75	84.53	8.6	65.15	26.292	18.969	13.567	116	4.3	0	292	314	9	260	29	6617	222	1.313	1.328	12.444	0.412	329	220	110	483	83.7	1.94	0	62.9	33.9	782	921	141	11.24	6.4	0.792	2668	907	106.3	50	0	0	1	2	2	2	2
35202	1195	28.26	216.38	129.34	1.9	24.57	9.631	7.59	5.941	94	1.91	0	119	121	0	25	6	0	23	0.646	0.57	6.664	0.412	204	149	54	309	86.9	3.3	0	36.7	12.1	281	475	123	5.15	2.53	0.551	548	769	54.2	86	9	0	2	2	2	2	2
30320	2112	45.77	366.06	245.13	7.1	56.2	21.411	22.74	7.512	87	3.57	0	108	119	0	131	0	6412	67	0.979	1.332	14.016	0.412	174	110	65	252	NA	1.44	0	5.6	19.1	628	973	159	10.24	6.57	0.711	2451	1111	71.1	430	142	0	1	2	1	2	2
27278	484	7.91	47.87	24.88	0.5	6.71	1.58	3.35	1.125	10	0.53	0	6	6	0	12	0	0	32	0.157	0.273	4.777	0.412	69	5	63	72	NA	0.39	0	72.9	5.6	76	202	81	1.51	1.26	0.296	128	333	10.7	0	0	29.8	1	2	1	2	2
24270	900	24.95	148.26	84.13	5.5	23.55	6.524	8.79	6.283	52	1.68	0	52	62	3	97	32	1471	121	0.482	0.325	6.233	0.415	130	59	71	171	NA	0.22	0	37.5	15.7	191	270	74	5	2.37	0.326	837	615	32.7	0	0	0	2	2	2	2	2
36889	803	19.89	100.71	32.48	5.7	36.21	10.234	15.971	5.861	51	1.82	0	32	122	326	921	12	4829	448	0.661	0.712	8.938	0.418	207	118	89	290	95.4	0.76	0	8.8	23.8	182	627	89	4.85	2.3	0.405	1712	922	39.9	241	47	0	1	2	1	2	2
27771	855	35.51	110.23	71.79	4.4	31.46	12.009	9.334	7.507	163	1.94	0	117	125	0	103	4	4389	113	0.48	0.829	6.086	0.418	58	20	38	72	NA	1.3	0	34.8	3.1	508	654	115	5.67	6.58	0.452	2370	845	47.8	20	0	0	2	2	1	1	2
3055	1278.79	22.92	143.94	NA	12.68	61.55	28.19	20.17	10.03	58.3	NA	NA	NA	NA	NA	NA	NA	NA	NA	0.53	0.67	5.67	0.42	96.57	NA	NA	NA	NA	0.6	NA	3.39	NA	366.21	549.47	175.29	5.38	4	0.71	1560.53	1093.89	28.6	12.44	77.43	11.52	2	1	2	1	2
19624	1174	25.3	194.36	118.4	6.1	33.92	8.876	14.329	8.651	34	2.34	NA	238	292	0	557	113	3444	307	0.93	0.802	7.316	0.422	175	83	93	233	NA	0.54	NA	179.7	36	352	366	93	5.85	2.71	0.464	2205	778	53.8	0	0	0	1	1	2	2	2
12160	1237	28.22	185.91	146.17	2.2	45.62	12.129	19.938	11.165	79	3.19	NA	15	18	7	33	18	0	24	0.332	0.358	11.204	0.425	74	42	33	104	NA	0.49	NA	1	21.9	101	701	83	3.05	2.21	0.449	1691	665	30.9	108	34	0	2	2	1	1	2
28390	844	20	132.93	96.87	3.5	29.11	12.895	9.774	4.322	81	1.65	0	240	249	10	93	2	0	430	0.564	0.695	5.805	0.426	91	14	77	101	NA	1.11	0	20.4	12.5	260	385	115	2.29	3.05	0.31	842	1504	26.4	74	4	0	1	2	1	1	2
30562	796	28.1	114.85	25.74	10	26.75	6.227	7.873	9.555	31	5.15	0	18	68	9	588	18	16246	313	0.848	0.831	8.029	0.426	262	159	103	372	NA	0.79	0	19.8	53.6	246	377	135	7.2	3.83	0.902	1916	1427	68.8	178	17	0	1	2	1	1	2
28029	661	25.2	81.74	23.25	1.2	26.91	6.983	10.311	6.999	109	1.66	0	65	67	3	30	0	1	35	0.211	0.218	6.596	0.428	57	39	18	84	NA	0.52	0	3.4	11.5	82	223	48	3.17	2.14	0.272	634	477	31.6	0	0	0	2	2	2	2	2
32046	1053	30.79	159.59	103.56	3.8	32.64	5.98	11.448	12.475	240	3.4	0	56	81	2	219	39	9	284	0.542	0.575	6.581	0.429	151	77	72	206	171.2	12.65	0	271.2	23.9	296	421	124	8.17	47.09	2.993	1836	772	89.6	0	0	0	2	1	1	2	2
7476	396.65	26.84	52.46	NA	0.36	8.72	2.74	3.46	1.44	74.25	NA	NA	NA	NA	NA	NA	NA	NA	NA	0.16	0.4	4.39	0.43	64.68	NA	NA	NA	NA	2.69	NA	0	NA	20.64	234.48	52.75	3.47	4.37	0.23	403.21	752.2	24.75	157.45	15.75	0	1	2	2	2	2
36675	1980	41.28	340.91	237.76	5.9	54.79	23.197	18.235	8.626	136	3.34	0	352	398	1	533	1	21451	200	0.734	1.271	9.13	0.43	170	112	58	249	113.7	1.76	0	23.2	29.6	798	931	100	11.02	5.21	0.642	2969	1165	63.7	176	0	0	2	2	2	2	2
26039	1176	22.87	208.64	168.62	2.3	31.07	8.307	9.173	11.508	67	1.93	0	78	90	28	131	1	515	253	0.17	0.191	7.33	0.431	35	15	20	46	NA	0.46	0	3.7	14.4	142	399	35	3.69	1.89	0.117	654	307	21.4	139	0	0	2	1	1	1	2
20236	1056	29.05	176.62	135.33	2.3	27.14	8.141	10.798	6.163	63	1.34	NA	157	171	3	172	5	55	92	0.371	0.373	9.213	0.432	118	90	29	180	NA	0.43	NA	23.5	18.2	192	467	77	3.63	2.64	0.382	1078	516	44.5	207	0	0	1	2	2	2	2
12428	1148	20.08	194.92	132.57	2.1	36.13	11.037	14.041	4.888	43	1.07	NA	124	127	8	29	5	101	26	0.592	1.248	7.517	0.439	229	120	110	313	NA	2.4	NA	4	7.3	284	486	112	5.25	3.22	0.597	1593	1228	25	556	28	0	2	2	1	2	2
551	728.65	42.16	95.03	NA	5.93	21.28	9.66	5.86	3.52	168.98	NA	NA	NA	NA	NA	NA	NA	NA	NA	0.95	0.85	10.63	0.44	249.25	NA	NA	NA	NA	9.63	NA	62.92	NA	267.9	628.96	133.96	5.9	8.16	1.34	1958.96	1127.73	85.46	198.8	0	0	2	2	2	1	2
33657	629	30.18	87.78	33.1	2.4	17.69	4.043	7.558	4.853	70	1.63	0	110	118	0	88	0	0	11	0.476	0.494	8.351	0.441	175	112	63	253	89.8	1.66	0	0.4	14.9	147	277	92	5.29	4.23	0.555	1150	596	46.6	99	9	0	2	2	1	2	2
27499	1364	30.7	251.69	188.97	5.9	29.55	9.419	12.757	4.759	86	1.85	0	36	208	5	2070	0	120	3915	0.422	0.688	7.127	0.444	131	50	81	167	NA	1.77	0	22	173.4	239	719	75	6.18	4.99	0.399	1358	846	37	248	0	0	2	1	1	2	2
14260	1347	43.59	145.62	103.65	5.5	68.04	28.131	26.254	9.825	132	2.19	NA	267	283	2	212	1	4663	109	0.719	1.288	5.957	0.445	120	50	69	155	NA	3.48	NA	13	19.7	883	819	125	5.42	6.1	0.613	2012	1203	53.1	75	90	0	2	3	3	2	2
11804	1666	35.79	254.9	118.45	13.8	61.67	15.792	21.454	20.55	100	4.52	NA	169	196	17	302	3	8124	602	1.011	1.024	11.935	0.447	224	138	86	322	NA	0.91	NA	12.2	37.1	499	1077	121	9.23	4.04	0.705	2780	1076	63.1	137	0	0	2	2	1	2	2
6067	1418.7	48.94	164.83	NA	2.97	62.33	20.9	28.97	6.83	205.36	NA	NA	NA	NA	NA	NA	NA	NA	NA	0.67	0.83	12.18	0.45	98.77	NA	NA	NA	NA	3.35	NA	0.89	NA	237.34	562.4	76.2	8.05	8.44	0.55	2918.87	757.4	71.81	93.29	8.94	0	1	2	1	1	2
26995	1273	23.46	235.9	91.93	4.7	27.07	6.027	7.686	10.5	137	5.08	0	32	43	2	143	3	0	378	0.769	0.59	9.09	0.45	154	76	78	208	NA	0.36	0	251	32.8	112	326	91	8.65	3.39	0.538	3258	858	47.6	0	0	0	2	2	2	2	2
9651	1664.72	75.63	183.62	NA	5.36	69.56	16.58	25.53	22.56	99	NA	NA	NA	NA	NA	NA	NA	NA	NA	0.84	0.95	33.75	0.45	173.19	NA	NA	NA	NA	4.1	NA	7.35	NA	347.32	900.1	248.72	11.28	5.01	0.87	2736.9	2094.86	191.92	1295.2	24.9	0	1	2	1	2	2
2860	1329.13	32.89	188.98	NA	1.16	50.83	23.05	19.04	5.63	170.97	NA	NA	NA	NA	NA	NA	NA	NA	NA	0.59	1.01	11.76	0.45	144.03	NA	NA	NA	NA	1.23	NA	2.48	NA	456.71	587.7	143.42	4.46	4.08	0.44	593.34	1222.24	39.32	66.18	0	0	1	3	3	2	2
7053	1457.41	39.32	236.16	NA	7.35	40.36	14.81	13.21	7.7	464.37	NA	NA	NA	NA	NA	NA	NA	NA	NA	0.92	1.24	9.18	0.45	267.09	NA	NA	NA	NA	1.44	NA	3.27	NA	296.35	625.65	116.37	7.66	4.17	0.56	1891.47	1005.41	85.19	261.75	18.9	0	1	1	1	1	2
17946	1216	43.25	97	4.37	3.1	71.27	20.924	30.154	13.239	260	3.18	NA	119	122	0	34	3	0	123	1.403	1.549	10.824	0.452	155	118	37	238	NA	1.66	NA	0.1	10	425	1163	97	8.12	4.9	0.616	3667	1032	67.9	350	0	0	1	1	1	2	2
20539	966	33.36	84.21	14.25	4.4	47.86	16.583	17.084	8.653	71	3.51	NA	156	194	41	396	2	8147	408	0.65	1.094	7.084	0.452	168	90	79	230	NA	1.22	NA	19.2	28.4	717	636	97	5.41	3.86	0.528	1782	854	45.9	3	0	11.5	1	1	2	2	2
28096	698	51.79	58.54	35.5	3.1	28.53	9.578	10.201	5.802	236	6.78	0	26	26	0	0	0	0	14	0.54	1.318	10.177	0.453	164	24	140	181	NA	15.75	0	7.8	5.2	400	753	149	4.22	10.08	1.617	1318	1491	93	437	65	0	1	2	2	2	2
38231	1367	33.39	154.08	80.66	4.5	70.55	27.493	28.529	9.102	187	3.07	0	229	233	0	39	0	0	71	0.653	1.167	7.902	0.454	151	83	69	207	123.5	2.04	0	6.3	14.9	497	557	86	4.92	4.39	0.435	1724	1078	51.8	0	0	0	2	2	1	1	2
26473	1801	53.39	195.55	105.12	9.3	92.1	32.152	38.183	14.152	157	5.86	0	158	174	4	179	3	2806	134	0.94	1.782	12.265	0.458	223	121	103	308	NA	4.44	0	4.2	33.3	527	1004	173	8.71	6.96	0.839	3158	1513	82.2	367	65	0	1	2	1	2	2
27261	1137	31.37	103.1	20.39	11.9	68.36	15.699	28.521	20.187	58	4.84	0	61	95	90	366	7	1312	1297	0.276	0.355	9.189	0.459	101	44	56	132	NA	0.43	0	9.4	40.8	132	483	141	4.94	3.95	0.35	2418	681	21.2	2	17	0	2	2	1	2	2
15577	435	4.61	44.98	4.24	2.9	13.52	4.132	4.591	4.125	1	2.81	NA	2	3	4	7	0	0	95	0.114	0.229	3.455	0.459	45	0	45	45	NA	0.11	NA	9.4	7.8	39	138	58	0.8	0.64	0.172	286	531	6.7	0	0	17.3	1	2	2	2	2
7748	1935.01	43.83	282	NA	5.22	73.95	31.55	22.61	13.93	146.41	NA	NA	NA	NA	NA	NA	NA	NA	NA	0.52	0.88	11.34	0.46	135.55	NA	NA	NA	NA	2.06	NA	10	NA	687.58	903.07	189.6	7.54	7.08	0.66	2283.23	1996.35	50.77	1030.08	0	0	1	3	1	2	2
36329	1687	33.72	231.92	136.9	10.7	73.37	26.685	28.881	11.286	303	2.94	0	254	265	0	126	6	2244	281	0.772	1.024	7.397	0.46	135	61	74	178	186.1	1.29	0	13	27.5	371	650	112	6.91	4.62	0.59	2075	1198	48.8	127	1	0	1	2	1	2	2
31870	1340	23.69	218.28	116.06	5.8	43.11	11.366	14.239	14.927	103	4.13	0	141	232	6	1099	21	35	1440	0.802	0.788	7.817	0.461	190	107	82	265	87.7	0.65	0	70.9	105.5	347	425	91	7.36	2.88	0.629	2346	814	46.4	59	0	0	2	2	1	2	2
13125	914	35.59	117.62	89.47	2.8	36.96	11.396	8.008	9.776	79	3.25	NA	10	104	62	1101	2	1582	1344	0.379	0.856	6.559	0.462	130	36	94	154	NA	2.6	NA	17.7	75.2	75	413	63	4.97	7.24	0.271	480	1199	38.2	240	0	0	2	1	2	2	2
21514	2213	32.09	182.3	114.22	3.6	153.54	87.776	47.27	9.585	407	4.87	0	1071	1140	20	825	3	515	579	0.471	0.575	9.41	0.462	139	95	43	206	NA	1.89	0	21.4	176.7	182	445	94	5.62	5.27	0.403	1399	749	38	119	222	0	2	1	1	2	2
27354	1190	29.88	180.16	103.34	15.4	38.48	10.172	11.254	13.817	97	2.65	0	176	187	0	100	50	0	146	1.062	1.019	8.102	0.463	132	76	58	184	NA	4.61	0	23.3	26.8	338	541	84	6.28	22.8	1.312	1800	790	62.7	0	0	0	1	2	1	1	2
27272	987	46.07	48.79	14.95	3.8	66.87	20.327	22.087	18.594	645	4.8	0	447	484	4	454	16	0	763	0.75	2.643	8.545	0.463	184	40	145	212	NA	2.5	0	3	69.6	601	878	135	6.09	5.32	0.4	2211	1690	82.4	710	0	0	1	2	2	1	2
30788	1071	31.56	177.27	127.06	3.7	26.99	11.103	9.494	3.75	105	3.13	0	93	142	3	585	1	21588	161	0.542	0.542	9.324	0.467	124	86	39	184	NA	1.26	0	8.7	58	347	407	86	5.05	4.8	0.455	1553	818	53.7	167	0	0	1	1	1	2	2
12899	1004	22.97	123.72	76.51	10.4	50.17	20.932	16.513	7.353	93	3.18	NA	39	69	28	336	21	4422	516	0.275	0.406	4.649	0.467	121	50	72	156	NA	1.86	NA	34.2	27.2	207	475	112	4.34	3.99	0.537	1412	1147	26.6	196	0	0	2	2	2	2	2
14863	908	39.78	63.67	11.85	5.7	55.21	18.197	19.723	11.962	583	4.69	NA	478	494	0	194	11	0	465	0.526	1.195	5.74	0.468	135	48	87	167	NA	2.21	NA	5.8	32.4	481	716	96	6.32	4.53	0.451	1805	865	87	0	0	0	2	2	1	2	2
8566	662.18	23.56	95.34	NA	9.7	22.33	7.07	8.9	4.39	195.87	NA	NA	NA	NA	NA	NA	NA	NA	NA	0.65	0.4	4.16	0.47	136.88	NA	NA	NA	NA	0.47	NA	38.12	NA	98.43	335.52	93.25	3.4	2.79	0.52	991.86	1022.79	26.35	18.45	0	0	2	2	2	2	2
1685	652.73	26.1	80.57	NA	8.69	27.49	9.02	8.82	7.84	78.27	NA	NA	NA	NA	NA	NA	NA	NA	NA	0.44	0.48	5.75	0.47	113.66	NA	NA	NA	NA	0.39	NA	33.95	NA	327.12	390.63	94.61	3.7	3.67	0.47	1104.91	933.02	26.92	112.2	57.66	0.1	2	1	1	2	2
9239	1017.99	32.68	153.56	NA	4.65	31.65	8.71	12.71	7.43	210.16	NA	NA	NA	NA	NA	NA	NA	NA	NA	0.52	0.99	8.83	0.47	156.24	NA	NA	NA	NA	1.82	NA	58.04	NA	474.46	549.26	137.73	5.62	4.3	0.44	1669.92	1466.54	48.17	572.54	11.22	0.16	1	1	1	1	2
6197	1179.48	14.27	115.99	NA	7.54	41.57	15.66	17.99	5.44	46.56	NA	NA	NA	NA	NA	NA	NA	NA	NA	0.48	0.35	5.1	0.47	121.28	NA	NA	NA	NA	0.28	NA	15.14	NA	240.27	358.67	93.73	5.09	1.88	0.41	1594.15	868.24	15.68	143.45	0	44.25	2	1	1	1	2
3995	906.77	32.31	118.48	NA	4.76	34.75	13.72	12.83	6.37	71.96	NA	NA	NA	NA	NA	NA	NA	NA	NA	0.92	0.98	8.5	0.47	192.95	NA	NA	NA	NA	0.91	NA	47.3	NA	428.65	618.97	120.37	5.88	4.2	0.54	2391.06	1344.25	36.42	174.88	72.4	0.02	2	2	2	1	2
37462	563	24.46	70.92	11.42	5.7	20.34	5.281	9.439	3.383	38	1.72	0	6	26	40	224	14	682	179	0.46	0.388	7.789	0.473	117	80	38	174	69.1	0.49	0	28.6	15.2	264	265	107	5.76	3.47	0.733	1084	652	30.8	0	0	0	2	1	1	1	2
12738	831	27.93	109.16	11.3	18.8	32.15	12.73	13.31	4.089	38	0.75	NA	11	12	5	8	0	0	114	0.569	0.484	3.181	0.475	372	85	287	430	NA	0.07	NA	4.8	11.2	192	484	175	6.75	3.08	0.752	1370	1246	40.1	2	17	0	2	2	2	2	2
36095	984	27.01	145.22	77.32	5.2	35.65	15.221	11.591	4.412	53	2.81	0	200	207	2	97	1	1036	126	0.457	0.793	6.044	0.475	182	140	42	279	60.6	0.91	0.41	7.7	11.9	769	939	129	8.1	5.37	0.586	2123	564	24.5	55	0	0	2	1	1	2	2
8745	1457.37	42.78	224.76	NA	3.37	44.71	22.09	14.49	4.6	133.72	NA	NA	NA	NA	NA	NA	NA	NA	NA	0.67	1.42	6.95	0.48	149.64	NA	NA	NA	NA	3.31	NA	6.07	NA	997.58	957.77	135.82	5.12	7.39	0.77	1598.91	1641.62	47.59	62.64	26.35	0	2	2	2	1	2
4155	1129.7	28.48	194.24	NA	10.65	29.47	12.25	10.33	4.19	69.94	NA	NA	NA	NA	NA	NA	NA	NA	NA	1.21	1.02	9.92	0.48	218.66	NA	NA	NA	NA	0.68	NA	138.48	NA	428.23	758.04	126.56	7.94	3.34	0.37	1782.97	1290.93	49.57	0.52	0	0	2	3	3	2	2
11354	855	16.62	133.18	63.58	5.1	30.28	9.48	11.711	6.936	30	4.3	NA	46	61	13	137	93	0	243	0.53	0.424	5.104	0.48	89	55	34	128	NA	0.43	NA	48.1	10.6	294	325	81	3.91	2.64	0.398	1395	634	20.8	0	0	0	2	2	2	1	2
18744	1946	30.74	372.49	238.39	9	29.15	8.154	9.087	5.924	30	3.08	NA	120	210	91	1018	2	2316	1668	1.471	1.671	15.132	0.481	300	151	150	405	NA	0.59	NA	80.6	58.8	718	1081	163	11.69	4.14	0.723	2005	1387	65.4	189	24	18.5	2	1	1	1	2
28624	465	19.72	57.84	33.51	2.5	17.39	3.799	6.354	6.008	72	1.38	0	11	11	0	2	1	0	31	0.647	0.293	4.63	0.481	26	8	18	32	NA	0.52	0	13.3	15.9	63	217	46	2.66	2.03	0.242	529	623	30.4	0	0	0	1	2	2	2	2
10783	343	25.49	33.94	5.13	6.8	12.32	2.141	6.502	2.721	51	3.24	NA	3	22	9	222	4	1812	546	0.213	0.286	9.817	0.483	43	16	27	54	NA	0.21	NA	7.1	12.3	74	287	85	3	2.05	0.379	1158	399	24.4	0	0	0	1	2	1	1	2
25384	1134	31.06	158.19	117.95	3.1	42.77	14.184	16.792	8.129	101	3.55	0	68	70	0	30	1	0	31	0.158	0.379	6.116	0.484	70	27	43	90	NA	2.6	0	6.4	14.1	139	439	86	4.69	7.9	0.38	642	909	25.3	5	29	0	2	2	2	2	2
24422	559	32.22	89.32	52.56	1.8	6.4	1.601	1.734	2.131	78	0.35	0	13	16	0	27	0	0	81	0.332	0.402	10.805	0.484	83	55	29	122	NA	0.4	0	1	14.5	126	233	55	4.31	2.54	0.254	1939	370	30.7	0	0	0.8	2	2	1	2	2
26340	780	14.44	131.68	90.75	2.2	23.2	11.439	7.559	2.107	74	1.19	0	145	179	17	124	504	0	396	0.605	0.554	4.005	0.484	118	49	69	152	NA	0.8	0	117.8	2.2	575	241	74	3.79	1.95	0.303	809	950	14.8	0	0	0	2	2	1	2	2
11173	1548	35.17	253.75	136.81	10.6	46.23	13.184	18.475	11.355	99	3.53	NA	193	227	26	388	13	5686	444	1.047	1.029	9.77	0.485	258	131	124	350	NA	0.95	NA	143	49.6	586	701	134	10.16	4.16	0.834	2168	1426	59.4	4	146	0	2	1	1	1	2
37645	1347	30.91	183.65	106.56	3.4	54.46	18.995	15.447	13.464	168	4.05	0	167	176	2	116	2	0	494	0.495	1.312	5.816	0.486	136	64	70	180	149.3	3.09	0	6.8	41.4	757	730	153	5.81	4.29	0.642	2463	1196	37.6	5	130	0	2	1	2	2	2
24725	1817	44.02	297.55	214.82	5.5	52.58	16.535	19.813	11.107	154	2.84	0	80	99	27	213	7	2617	186	0.619	0.792	9.632	0.488	182	126	57	270	NA	3.26	0	8.3	18.6	388	854	73	8.91	7.06	0.403	2323	820	61.8	163	0	0	2	2	2	2	2
33170	1835	47.46	296.71	143.1	7.5	52.39	22.906	16.399	8.122	169	2.33	0	248	258	0	125	2	4822	154	1.23	1.921	12.363	0.488	255	127	130	344	134.9	1.77	0	4.8	18.4	798	867	144	9.89	5.43	0.65	1750	1405	87.7	101	0	0	1	2	2	2	2
12081	2013	36.75	295.33	128.49	13.1	78.47	21.661	32.321	19.108	281	6.08	NA	432	472	0	455	19	7246	456	1.337	1.309	13.813	0.488	286	185	101	416	NA	0.77	NA	38.5	70.1	445	616	98	14.03	4.02	0.982	4711	754	92.8	4	28	0	2	2	2	1	2
29206	953	33.61	118.05	47.67	5.3	38.41	17.996	11.624	5.483	76	1.54	0	103	106	0	43	0	0	98	0.989	1.899	11.693	0.489	219	134	85	313	NA	0.43	0	0.2	16.9	238	738	147	8.23	4.01	0.583	1425	1363	44.8	598	0	0	2	1	1	1	2
22619	1648	42.27	234.09	143.97	7.4	63.89	23.667	19.558	15.956	108	4.72	0	351	382	28	363	2	2261	190	0.603	1.1	9.191	0.489	137	67	70	183	NA	0.51	0	14.3	42.3	679	789	127	7.57	5.05	0.498	2169	1249	53.7	319	0	0	1	1	2	1	2
8569	1551.48	39.66	198	NA	5.47	69.65	20.32	31.23	13.81	145.77	NA	NA	NA	NA	NA	NA	NA	NA	NA	0.87	0.65	11.3	0.49	125.87	NA	NA	NA	NA	1.25	NA	36.93	NA	233.6	596.75	143.68	6.43	5.31	0.65	1803.82	1015.76	49.69	168.32	31.46	0.07	2	2	2	1	2
18873	1558	33.66	251.55	157.96	7.7	50.17	18.652	19.673	9.181	40	2.92	NA	214	232	16	195	8	0	276	0.592	1.117	11.169	0.491	137	92	45	201	NA	2.66	NA	5.8	19.1	542	600	134	8.5	3.72	0.663	1885	914	73.8	9	81	0	2	3	3	2	2
27662	508	12.74	67.42	29.99	5.3	21.69	5.244	8.551	6.038	6	3.51	0	5	467	1807	4597	73	1545	412	0.331	0.316	6.863	0.493	124	36	88	149	NA	0.52	0	62.8	41.2	136	203	77	3.05	1.53	0.373	581	1406	23.7	73	0	0	1	3	1	1	2
23218	978	23.94	120.65	33.49	5.7	35.14	12.612	13.042	7.078	139	2.48	0	152	213	187	627	3	2353	276	0.845	0.825	9.644	0.494	227	102	124	299	NA	0.56	0	15.8	19.9	299	579	113	7.81	2.55	0.582	2112	750	54.2	0	0	14.9	1	1	1	2	2
17402	1076	25.77	177.22	134.28	3.9	30.41	8.581	11.416	7.57	95	1.73	NA	46	59	0	78	69	0	125	1.059	0.642	7.757	0.496	124	68	56	172	NA	1.6	NA	184	9.9	178	308	61	5.13	4.04	0.348	2023	556	34.9	0	0	0	2	2	2	2	2
36515	872	32.91	113.54	55.41	6	31.88	12.437	11.976	3.993	451	2.82	0	254	274	8	131	238	1627	708	0.949	1.615	6.801	0.497	289	70	219	338	294.4	1.55	0	132	10.5	497	628	112	7.81	3.77	0.57	1364	1313	59.5	246	86	0	1	2	1	2	2
21566	1084	52.25	159.34	91.66	8.9	28.01	8.868	8.564	8.545	75	3.27	0	145	235	7	1075	1	720	2338	0.88	1.351	11.899	0.497	215	64	150	260	NA	34.86	0	21.3	117.6	795	893	175	16.26	5.97	0.832	1548	2011	89.6	61	40	0	1	2	2	1	2
35692	2047	55.9	254.41	119.48	10.5	90.31	26.963	28.285	27.685	119	6.77	0	287	315	0	316	5	8927	203	1.171	1.478	12.526	0.499	300	174	128	422	157.3	1.9	0	19.8	89	777	831	168	10.93	6.63	0.99	2878	1207	73.6	61	51	0	2	2	2	2	2
7735	828.07	20.65	177.4	NA	4.95	4.68	1.25	1.45	1.04	51.59	NA	NA	NA	NA	NA	NA	NA	NA	NA	0.23	0.26	6.15	0.5	55.06	NA	NA	NA	NA	0.2	NA	43.46	NA	68.08	201.18	79.91	1.98	2.66	0.39	793.96	879.03	14.75	93.47	0	0	2	1	2	2	2
6622	1239.18	35.11	152.68	NA	7.98	57.05	18.44	19.64	15.31	272.71	NA	NA	NA	NA	NA	NA	NA	NA	NA	0.77	0.88	6.76	0.5	149.66	NA	NA	NA	NA	1.06	NA	42.81	NA	362.43	577.41	123.35	6.32	4.7	0.67	2413.72	1293.72	48.24	187.01	20.75	0	2	2	1	1	2
8738	995.6	22.02	155.36	NA	5.89	16.45	6.39	6.46	2.58	21.57	NA	NA	NA	NA	NA	NA	NA	NA	NA	0.64	0.71	8.17	0.5	144.65	NA	NA	NA	NA	0.28	NA	28.89	NA	413.35	571.87	110.76	4.58	2.57	0.57	1092.88	758.52	35.12	73.8	0	23.04	1	2	2	2	2
9580	1221.23	25.1	200.3	NA	6.41	36.38	10.88	15.5	7.28	49.09	NA	NA	NA	NA	NA	NA	NA	NA	NA	0.62	0.42	9.3	0.5	145.99	NA	NA	NA	NA	1.61	NA	10.69	NA	163.13	440.58	76.72	6.73	3.86	0.64	2041.94	1222.48	35.28	46.5	0	0	2	1	2	2	2
1964	1187.69	39.62	89.43	NA	5.61	75.52	22.07	31.66	16.73	130.46	NA	NA	NA	NA	NA	NA	NA	NA	NA	0.74	1.01	10.34	0.5	132.93	NA	NA	NA	NA	2.9	NA	9.91	NA	345.86	752.77	110.21	7.71	7.29	0.63	2310.03	979.91	47.26	202.8	40.8	0	1	1	2	2	2
6810	934.43	37.32	101.86	NA	4.13	42.93	17.75	15.62	5.86	506.18	NA	NA	NA	NA	NA	NA	NA	NA	NA	0.49	1.12	5.52	0.5	125.34	NA	NA	NA	NA	1.71	NA	21.87	NA	592.53	698.99	106.95	4.55	4.26	0.38	1465.24	1138.76	67.33	343.36	0	0	2	2	2	1	2
8589	1593.48	40.59	252.7	NA	17.4	47.6	8.83	18.56	16.9	135.71	NA	NA	NA	NA	NA	NA	NA	NA	NA	1.47	0.46	9.68	0.5	519.07	NA	NA	NA	NA	0.49	NA	0.05	NA	181.27	713.29	220.66	12.46	6.03	1.05	2034.72	1106.11	91.21	37.96	36.04	0	2	2	2	1	2
17456	920	33.02	123.4	31.12	12.9	34.78	14.923	13.338	4.269	51	3.38	NA	119	400	6	3357	19	12090	3599	0.886	1.088	9.438	0.501	278	100	178	347	NA	0.77	NA	57.2	223.8	662	627	137	8.72	4.15	0.774	1866	1372	49.4	8	8	0	2	2	2	2	2
39635	1475	65.83	102.94	42.38	3	57.15	29.293	18.313	4.831	152	1.61	0	431	440	0	121	0	3750	45	0.968	2.39	9.329	0.501	177	96	82	244	178.7	5.94	0	3.7	12.4	1502	1300	153	6.49	9.19	0.597	1904	1592	66.1	154	0	40.3	1	1	1	1	2
26327	1046	22.53	113.24	38.44	6.1	41.58	15.143	9.954	12.911	79	2.61	0	247	357	290	1151	15	1159	453	0.681	1.184	6.901	0.506	164	70	94	213	NA	1.41	0	12.6	49.1	433	400	119	5.76	2.77	0.436	919	1501	38.7	284	0	23	2	2	1	2	2
17502	1160	61.46	116.19	37.54	3.3	49.24	16.087	18.505	9.068	163	1.19	NA	115	118	2	30	3	0	80	1.277	2.002	15.171	0.509	168	111	56	246	NA	1.05	NA	0.3	18.6	707	1223	130	9.36	5.91	0.855	2469	1017	75.8	659	0	0	1	2	2	2	2
5359	1851.94	53.45	266.87	NA	12.07	66.12	23.28	26.06	11.97	409.78	NA	NA	NA	NA	NA	NA	NA	NA	NA	1.36	1.43	14.8	0.51	355.72	NA	NA	NA	NA	1.4	NA	98.58	NA	785.84	990.84	200.18	11.23	7.82	1.26	2518.85	1342.15	92	128.11	0	0	1	2	2	2	2
37279	912	44.69	96.67	68.43	2.5	39.44	14.724	14.776	6.18	334	1.24	0	278	290	66	103	20	0	443	0.381	1.002	9.15	0.51	94	22	73	109	214.6	2.28	0	2.5	23.3	700	715	112	4.75	4.5	0.363	1258	814	45.6	49	0	0	1	2	2	2	2
1850	1312.53	27.27	240.24	NA	3.26	28.63	8.08	8.67	9.7	206.82	NA	NA	NA	NA	NA	NA	NA	NA	NA	0.59	0.57	8.6	0.51	174.73	NA	NA	NA	NA	0.84	NA	32.86	NA	179.33	476.37	116.92	6.96	3.42	0.6	2192.65	871.23	47.25	78.98	0	0	2	2	2	1	2
27988	1027	39.08	128.43	58	5.5	34.92	16.37	13.118	2.818	84	2.38	0	94	121	6	306	2	10562	161	0.728	1.238	9.37	0.512	148	81	67	204	NA	1.41	0	24.2	12.2	548	592	105	6.4	5.33	0.495	1827	1158	58.8	252	0	7	1	1	2	2	2
24888	754	28.33	51.87	7.68	6.6	48.76	12.741	19.724	12.863	71	3.33	0	55	77	37	240	22	1687	285	0.435	0.648	7.643	0.514	143	59	84	185	NA	1.3	0	12.3	32.9	280	353	70	5.17	4.13	0.376	1145	778	30.6	123	0	0	1	2	2	1	2
35292	1784	28.54	296.8	187.6	8.8	59.72	21.182	21.869	7.849	155	4.25	0	30	42	0	144	4	5961	109	0.66	0.708	8.6	0.519	152	79	73	207	101.2	1.5	0	28	28.1	504	522	198	8.11	5.54	0.943	1576	935	39.3	75	41	0	2	1	1	2	2
34176	1546	41.75	163.19	61.21	10.2	82.78	30.814	31.469	15.991	144	6.38	0	228	238	10	105	17	3	434	0.711	0.877	8.89	0.519	196	86	111	256	131	1.26	0	10	24.2	600	804	202	5.87	4.38	0.59	1687	1215	41.2	204	0	0	1	2	2	2	2
8519	1225.1	35.36	193.15	NA	5.35	38.21	12.8	12.29	10.33	64.77	NA	NA	NA	NA	NA	NA	NA	NA	NA	0.62	0.88	11.39	0.52	177.04	NA	NA	NA	NA	1.79	NA	69.4	NA	526.22	522.87	171.28	6.81	5.16	0.54	1356.78	1579.92	38.59	776.86	0	0	1	2	2	2	2
1041	1678.62	40.25	253.11	NA	4.47	57.56	18.3	22.82	11.36	516.15	NA	NA	NA	NA	NA	NA	NA	NA	NA	0.6	1.15	8.98	0.52	175.51	NA	NA	NA	NA	2.81	NA	7.12	NA	583.07	865.54	120.68	8.77	5.6	0.47	1463.65	1090.56	52.31	248.26	0	0.48	1	2	1	2	2
9579	754.26	27.55	123	NA	8.75	17.93	3.15	5.44	8.22	61.63	NA	NA	NA	NA	NA	NA	NA	NA	NA	0.31	0.17	4.97	0.52	72.35	NA	NA	NA	NA	2.63	NA	30.01	NA	123.35	427.38	161.42	2.61	4.66	2.04	1453.77	798.03	61.4	0.54	3.5	0	2	1	2	2	2
33748	1917	49.25	323.54	200.92	5.7	48.16	16.32	20.868	7.013	96	2.7	0	200	240	6	485	0	0	749	0.865	0.937	12.066	0.521	232	155	77	340	140	1.49	0	6.6	31.4	468	759	154	10.29	8.24	0.55	2476	1126	78.3	313	6	0	2	1	1	2	2
38007	2031	58.94	280.34	36.55	15.4	74.94	20.122	29.114	20.185	133	5.69	0	189	237	15	566	2	5317	540	2.065	1.783	18.059	0.522	526	313	214	747	146.3	1.09	0	10.7	96.7	1010	889	212	18.59	6.19	1.057	3227	1433	117.7	0	0	0	2	2	2	2	2
14278	1650	27.37	177.48	130.66	8.3	97.21	34.846	29.048	27.518	264	7.69	NA	697	800	42	1194	7	772	1471	0.623	1.423	4.351	0.522	269	58	211	310	NA	1.6	NA	60.8	134.9	557	563	138	4.36	3.78	0.493	1613	1735	33.2	283	28	0	2	2	2	1	2
27670	1755	54.8	256	106.37	8.1	58.07	22.996	24.081	6.582	105	3.4	0	119	145	2	303	0	14422	90	1.36	1.258	13.594	0.523	270	186	84	401	NA	1.69	0	16	18.6	700	869	107	12.33	6.92	0.65	2910	1089	93.1	85	0	0	2	1	1	2	2
15263	1391	54.49	89.03	55.21	3.8	80.31	30.234	22.727	22.254	348	6.68	NA	366	454	211	932	18	289	1343	0.554	0.77	6.916	0.523	225	34	190	248	NA	2.35	NA	49.2	102.7	585	755	143	7.21	4.8	0.908	2025	1380	73.6	207	21	18.6	1	1	1	1	2
29122	1482	60.6	138.85	56.13	6.2	76.25	29.921	26.025	14.889	292	4.12	0	129	136	0	85	3	1682	168	0.98	1.227	9.636	0.524	188	118	70	270	NA	5.4	0	36.4	20.3	1068	1102	132	8.67	8.58	0.799	2361	858	80.5	198	0	0	2	2	2	2	2
41027	1608	38.93	207.35	82.88	8.2	69.77	26.749	25.563	12.302	87	4.93	0	58	74	1	198	1	8229	175	1.082	1.103	10.132	0.525	283	144	139	383	100.4	1.01	0	10.8	38.6	608	738	174	11.46	5.93	0.746	2165	1018	62.8	95	0	0	2	2	1	2	2
10136	1016	32.14	146.58	68.11	8	36.1	11.344	16.982	5.719	37	2.42	NA	86	186	417	1009	13	3037	98	0.5	0.585	7.793	0.526	170	98	72	240	NA	1.12	NA	3.7	17.4	444	691	130	4.86	5.18	0.634	2607	873	31.3	37	0	0	2	2	2	2	2
35058	693	26.21	61.6	19.16	6.5	44.69	14.78	13.441	11.783	128	3.25	0	107	200	313	944	13	1666	280	0.179	0.422	5.004	0.528	71	8	64	76	99.9	1.58	0	34.3	72.7	296	448	135	4.42	4.24	0.686	1218	1174	29	8	88	0	2	1	2	1	2
22846	2232	43.56	349.63	234.08	9	78.85	26.083	33.122	14.162	238	5.71	0	137	177	0	501	8	4766	319	0.871	1.185	11.186	0.53	195	119	76	279	NA	2.41	0	52.1	28.8	283	601	132	10.5	6.54	0.772	3066	1112	71.8	28	116	0	1	2	2	2	2
7839	1555.35	44.82	205.43	NA	5.32	63.82	30.77	19.95	9.57	120.81	NA	NA	NA	NA	NA	NA	NA	NA	NA	0.4	0.76	6.46	0.53	118.93	NA	NA	NA	NA	2.76	NA	14.13	NA	815.16	777.57	99.52	4.78	5.84	0.52	2361.83	1029.98	43.13	181.8	0	0	1	2	2	1	2
3596	1474.49	24.02	145.39	NA	4.67	73.4	14.95	22.55	32.21	64.58	NA	NA	NA	NA	NA	NA	NA	NA	NA	0.25	0.33	7.22	0.53	156.13	NA	NA	NA	NA	0.52	NA	27.69	NA	314.71	493.76	76.28	3.01	2.21	0.35	1974.99	856.53	18.98	119.35	0	23.21	1	2	2	1	2
1868	2183.11	36.99	215.57	NA	4.19	46.96	16.26	17.1	9.28	111.44	NA	NA	NA	NA	NA	NA	NA	NA	NA	0.57	0.85	9.33	0.53	134.64	NA	NA	NA	NA	3.04	NA	14.12	NA	379.65	679.1	87.78	6.6	7.37	0.62	3379.82	899.31	44.11	249.56	0	110.61	2	2	1	1	2
39840	251	9.3	47.59	28.36	12.7	5.87	1.049	1.827	2.245	6	0.84	0	1	100	11	1103	233	12486	330	0.318	0.332	2.097	0.531	196	6	190	202	145.2	0.03	0	139.6	71	185	163	94	2.96	1.06	0.353	555	1059	4.9	0	0	0	2	3	3	1	2
30846	865	39.43	102.29	50.15	3.2	33.69	13.386	11.209	6.409	114	0.94	0	134	160	41	280	0	1447	144	0.538	0.771	11.215	0.535	142	83	59	200	NA	1.33	0	5.9	16.1	479	534	74	5.64	4.2	0.406	1551	697	43.7	86	27	0	2	2	2	1	2
38387	989	54.67	131.16	54.17	7.1	27.68	11.683	8.622	4.396	129	2.67	0	181	199	23	239	1	3280	125	0.824	1.173	14.295	0.537	217	116	101	299	170.3	4.29	0	10.8	22.8	569	834	151	6.78	9.31	0.72	1280	1221	87.1	70	5	0	1	2	1	2	2
11394	1618	51.54	248.33	140.34	7	47.98	19.299	15.556	9.352	105	3.06	NA	137	155	35	222	14	3120	350	1.427	0.976	12.885	0.537	193	131	62	286	NA	2.28	NA	5.6	20.2	639	917	137	8.19	6.41	0.655	2716	752	76.1	117	39	0	2	2	2	2	2
32477	1311	63.89	155.81	52.44	5.9	48.29	17.777	15.199	11.53	175	2.57	0	240	249	1	80	38	0	221	0.866	1.181	12.706	0.538	197	125	72	284	132.9	2.64	0	73.9	23.5	701	877	143	6.68	5.48	0.55	2277	1152	130.7	0	0	0	2	1	1	2	2
6093	1134.69	29.33	173.29	NA	10.72	38.33	9.65	15.02	10.71	75.76	NA	NA	NA	NA	NA	NA	NA	NA	NA	0.6	0.77	8.35	0.54	188.84	NA	NA	NA	NA	1.56	NA	24.42	NA	272.76	533.86	124.03	6.47	4.25	0.66	1326.6	1225.4	38.44	126.53	0	0	2	2	2	2	2
27600	1302	31.43	162.5	117.21	3.3	61.26	15.397	24.26	17.46	122	4.23	0	90	102	6	54	185	0	148	0.366	0.807	11.119	0.541	126	16	111	139	NA	0.89	0	56.9	35.5	160	634	126	3.62	2.7	0.52	1468	1427	32.6	157	76	0	2	2	1	1	2
33570	1425	48.48	197.83	152.27	6.1	50.53	25.096	17.055	4.384	139	1.88	0	193	200	3	84	4	726	46	0.447	1.04	9.599	0.541	121	48	74	154	108.8	1.72	0	3.7	19.1	670	824	113	5.52	6.36	0.476	2231	1146	44.3	335	95	0	1	2	2	2	2
11420	1660	28.76	215.98	179.06	5.4	80.75	15.72	26.724	28.978	104	7.43	NA	59	317	197	2938	50	0	2843	0.501	0.744	8.069	0.542	198	27	171	217	NA	0.32	NA	193.8	244.8	273	447	104	5.07	2.84	0.54	2002	1253	34.4	192	0	0	2	1	2	1	2
41089	915	57.4	93.81	15.72	3.2	32.26	13.003	11.111	5.136	259	2.13	0	237	244	0	81	10	0	80	0.751	1.2	12.801	0.543	171	116	54	251	180.7	2.56	0	5.7	17.3	266	691	119	11.05	6.89	0.481	2742	831	71.7	229	25	0.7	1	2	1	2	2
12702	686	14.09	57.36	5.26	2.5	24.79	4.374	6.72	11.875	56	2.26	NA	29	49	48	216	1	0	38	0.354	0.494	7.143	0.545	100	39	62	128	NA	0.36	NA	15.4	42.6	155	237	67	2.75	1.01	0.246	543	442	23.4	0	0	25.9	1	2	1	2	2
31793	414	23.76	36.96	9.33	2.2	19.08	6.776	6.759	3.874	81	0.88	0	80	82	0	24	0	0	14	0.256	0.393	6.162	0.546	38	8	30	43	65.2	0.89	0	8.3	10.3	175	250	66	2.13	3.13	0.364	1167	749	17.9	92	4	0	2	1	1	2	2
24019	2216	51.3	348.29	244.87	6.2	71.98	22.891	25.473	16.365	120	4.44	0	179	240	51	710	34	1693	426	1.177	1.061	12.635	0.547	225	139	86	322	NA	1.99	0	18.9	85.6	550	890	117	9.21	6.54	0.689	3497	1092	68.9	3	92	0	2	2	2	2	2
22730	665	22.94	96.67	22.54	11.5	21.65	4.877	10.033	5.274	36	2.49	0	23	95	96	793	25	3486	295	0.659	0.531	7.717	0.547	189	83	107	248	NA	0.19	0	35	49.6	235	359	112	5.9	2.7	0.471	756	1048	29.4	71	2	0.1	2	2	2	2	2
30477	1275	49.33	166.36	32.49	11.3	46.02	18.271	19.246	5.252	91	2.36	0	146	168	0	253	23	9669	135	1.567	1.319	13.265	0.548	262	180	82	388	NA	1.59	0	17.9	18.7	713	904	103	10.28	5.66	0.651	3162	1045	74.9	0	0	0	2	2	2	2	2
41374	1779	29.71	246.62	117.58	9.8	45.89	24.503	12.954	4.04	74	3.62	0	155	193	6	373	160	1	1455	0.907	0.812	7.85	0.549	226	132	95	318	96.3	0.99	0	328	28.8	366	497	145	8	4.9	0.9	1817	1273	64.4	2	62	42.1	1	1	1	1	2
20593	1014	39.45	145.61	82.32	7.8	31.48	13.087	11.54	4.435	96	1.02	NA	18	18	0	6	1	107	75	1.335	1.014	10.63	0.549	124	65	59	169	NA	1.43	NA	2.8	6.4	307	679	150	7.75	5.12	0.8	1906	1245	66.7	85	285	0	2	2	2	1	2
2010	1077.85	29.98	155.47	NA	8.24	39.96	10.03	15.41	11.09	476.42	NA	NA	NA	NA	NA	NA	NA	NA	NA	1.31	1.15	10.58	0.55	239.96	NA	NA	NA	NA	1.14	NA	60.5	NA	263.71	768.16	180.13	9.21	3.6	0.7	1770.17	2014.74	66.54	746.81	0	0	1	2	1	1	2
1661	928.37	41.07	132.86	NA	3.11	28.51	15.15	8.74	2.68	147.95	NA	NA	NA	NA	NA	NA	NA	NA	NA	0.54	1.05	7.39	0.55	72.74	NA	NA	NA	NA	1.99	NA	19.82	NA	651.18	702.77	128.03	2.38	4.51	0.25	586	1262.4	28.95	0	0	0	1	2	2	2	2
24878	988	31.42	114.19	39.09	3.7	23.66	11.771	7.325	2.831	94	1.06	0	175	181	0	68	0	0	34	0.437	0.658	7.346	0.55	144	74	70	196	NA	1.19	0	17.8	6.7	503	589	126	3.55	3	0.365	639	735	54.2	41	4	28.1	1	2	2	1	2
2088	1741.1	41.21	234.17	NA	6.93	72.29	19.54	30.72	18.4	66.48	NA	NA	NA	NA	NA	NA	NA	NA	NA	0.96	0.92	15.71	0.55	197.99	NA	NA	NA	NA	0.74	NA	5.21	NA	362.97	522.36	119.29	8.11	3.45	0.55	1803.76	907.46	69.27	49.68	27.67	0	2	2	2	2	2
38066	1273	31.06	170.07	87.44	15.5	55.92	13.942	24.179	14.813	54	11.45	0	157	231	60	803	113	2767	435	0.638	0.861	6.047	0.55	199	65	134	246	108.4	0.84	0	27.8	38.1	519	695	223	6.52	4.33	0.934	939	1549	32.1	0	4	0	2	1	1	2	2
5811	1124.72	36.11	130.66	NA	10.5	53.3	21.33	21.53	6.71	92.67	NA	NA	NA	NA	NA	NA	NA	NA	NA	0.33	0.72	4.4	0.55	188.93	NA	NA	NA	NA	1.61	NA	38.59	NA	625.55	736.81	147.08	5.08	6.09	0.45	1913.18	1139.02	31.39	125.7	8.88	0	1	2	2	2	2
6987	1408.23	43.04	159.21	NA	4.73	69.58	30.56	25.39	9.16	152.64	NA	NA	NA	NA	NA	NA	NA	NA	NA	0.26	0.97	8.63	0.55	120.94	NA	NA	NA	NA	0.79	NA	44.96	NA	262.06	571.45	119.72	3.95	5.08	0.57	1263.64	1215.94	33.97	272.15	88.7	0	2	2	2	1	2
9295	910.6	57.14	21.77	NA	3.61	66.48	20.44	31.1	10.01	512.53	NA	NA	NA	NA	NA	NA	NA	NA	NA	0.58	1.68	9.13	0.55	86.6	NA	NA	NA	NA	12.64	NA	9.84	NA	198.5	636.08	141.75	9.08	5.78	0.97	2766.68	959.3	213.84	5.03	0	0	2	1	1	1	2
1555	660.44	27.36	76.04	NA	4.65	27.77	8.96	11.35	4.64	70.39	NA	NA	NA	NA	NA	NA	NA	NA	NA	0.51	0.46	11.08	0.55	138.88	NA	NA	NA	NA	2.1	NA	86.08	NA	175.76	291.1	113.85	5.54	5.07	0.43	1024.2	1490.78	35.16	381.54	4.99	0	2	1	2	2	2
24605	386	6.33	39.25	2.2	3.9	23.68	13.118	7.233	1.934	45	0.94	0	199	214	0	156	0	0	62	0.134	0.174	2.499	0.552	58	0	58	58	NA	0.2	0	18.8	15.5	98	174	56	1.96	0.81	0.22	504	1019	2.1	0	0	0	2	2	2	2	2
17745	1877	35.04	358.4	229.58	3.5	36.25	16.103	11.227	3.541	106	0.89	NA	168	178	1	95	3	1987	47	0.555	1.485	6.664	0.552	125	63	62	170	NA	2.91	NA	9.1	9	700	677	98	5.4	4.72	0.504	1237	1360	42.6	128	0	0	2	3	3	2	2
27611	1110	26.36	199.47	111.77	6.7	24.09	6.425	6.123	9.113	13	2	0	83	101	1	201	34	22	129	0.697	1.238	6.953	0.554	180	111	71	259	NA	1.08	0	54.4	20.6	257	432	145	6.83	2.15	0.396	1030	1341	59.3	369	0	0	1	2	2	2	2
25026	702	19.7	105.8	48.44	5.2	26.3	7.32	10.905	5.978	58	1.15	0	232	270	139	383	5	0	33	0.53	0.844	7.651	0.554	89	54	37	127	NA	1.53	0.506	11.8	11.3	307	516	80	3.32	2.08	0.46	924	955	20.2	4	98	0	2	1	2	2	2
31303	1265	52.95	165.97	72.43	12.6	44.51	13.367	15.622	12.116	127	4.58	0	221	222	0	1	0	1	35	0.609	0.632	11.506	0.555	244	95	148	310	155.3	1.43	0	1.2	26.5	367	578	204	10.3	5.84	0.959	1464	1346	49.4	80	75	0	2	2	1	2	2
13690	299	5.71	64.42	29.35	5.9	4.03	1.5	1.338	0.717	3	0.58	NA	10	24	29	156	8	810	163	0.116	0.164	1.814	0.556	75	41	34	104	NA	0.05	NA	46.1	4.4	132	210	70	1.67	0.96	0.242	144	576	5.1	1	10	0	2	2	2	2	2
40454	749	45.26	97.3	24.15	11.9	21.01	9.33	8.031	1.346	89	2.82	0	53	80	0	319	0	8955	6	0.391	0.507	6.785	0.557	165	50	115	200	143.9	2.3	0	8.4	10	396	509	157	9.64	8.42	0.829	2445	1330	25.2	0	0	0	2	2	2	2	2
28015	1251	44.81	154.27	50.4	12.3	52.63	18.245	22.633	7.957	92	3	0	149	179	2	346	18	9784	144	0.971	0.993	11.929	0.557	182	123	59	268	NA	1.28	0	79.2	24.9	507	727	121	19.18	10.51	0.686	3146	1175	61.4	0	0	0	2	3	1	1	2
27467	1611	46.62	134.64	87.12	8.4	100.63	24.677	32.96	37.083	123	10.41	0	193	208	2	163	1	0	140	0.404	0.631	7.954	0.558	85	9	76	91	NA	1.33	0.336	73.6	96.1	543	739	134	3.04	5.09	0.421	3143	761	37.2	47	5	0	2	1	1	1	2
36276	1294	35.88	194.9	96.96	11.5	43.53	11.386	17.517	11.516	67	3.57	0	15	33	6	204	9	7523	183	1.105	1.762	13.814	0.559	231	104	127	305	121.1	0.34	0	16.6	28	308	599	192	9.36	4.35	0.674	2292	1824	30.4	629	25	0	2	1	1	2	2
10514	751	51.35	22	7.95	0.7	49.81	13.947	16.318	15.173	469	4.53	NA	242	247	0	51	15	406	253	0.562	0.997	4.458	0.559	48	5	43	52	NA	3.25	NA	2.9	37	394	779	97	3.73	3.33	0.383	2234	850	92.8	199	0	0	1	1	2	1	2
9024	1441.09	61.54	170.18	NA	2.96	58.06	24.3	20.34	10.15	142.56	NA	NA	NA	NA	NA	NA	NA	NA	NA	0.57	1.3	11.91	0.56	135.6	NA	NA	NA	NA	3.13	NA	1.8	NA	1082.38	1072.34	129.52	5.75	6.83	0.71	4287.58	1333.97	69.91	101	16.82	0	2	2	2	2	2
2303	842.29	37.38	73.9	NA	6.09	45.1	15.44	17.2	8.68	94.33	NA	NA	NA	NA	NA	NA	NA	NA	NA	0.84	0.58	10.4	0.56	96.53	NA	NA	NA	NA	2.7	NA	5.3	NA	329.11	503.49	141.68	7.18	6.97	0.62	1679.08	840.95	61.75	85.41	0	0	1	2	2	2	2
32857	1299	38.54	206.09	151.62	8.8	19.91	9.126	5.948	2.575	96	1.26	0	73	89	15	178	1	3659	55	0.31	0.668	2.864	0.562	40	0	40	40	129.3	1.08	0	188.2	8.8	570	682	144	4.89	5.82	0.714	2078	907	42.9	0	0	23.2	1	2	2	2	2
25978	886	43.85	108.6	27.08	9.9	30.66	16.22	8.753	2.862	255	1.94	0	196	202	0	79	5	0	112	0.784	1.115	11.302	0.562	254	168	88	371	NA	1.14	0	68.3	11.4	500	606	134	7.59	4.86	0.729	2198	1196	82.2	288	0	0	2	1	2	2	2
24333	1135	29.71	200.19	136.23	4.4	25.84	6.208	8.356	9.057	79	1.14	0	45	59	7	149	10	0	157	0.529	0.453	7.147	0.563	122	84	36	180	NA	0.41	0	12.7	29	190	393	70	4.18	3.2	0.346	1218	654	48.3	153	0	0	1	1	2	2	2
21223	1717	47.92	235.58	167.49	10.5	67.47	20.602	25.029	15.808	631	3.73	0	467	481	2	177	12	0	516	0.607	1.32	3.797	0.565	305	42	263	334	NA	2.35	0	2.7	33	498	1041	168	7.95	5.29	0.763	2251	1571	83	271	56	0	1	2	1	2	2
40661	1676	64.27	230.95	127.22	6.2	56	19.963	23.313	7.831	94	2.8	0	529	541	0	145	0	7811	50	1.341	2.649	10.294	0.566	186	97	88	253	200.3	5.65	0	7.1	18.6	1513	1751	267	10	7.95	1.682	2782	2325	73.4	234	229	0	2	1	1	1	2
41203	1514	39.72	251.88	185	15.3	40.46	15.637	14.391	6.129	89	4.55	0	100	161	24	720	0	38796	115	0.813	0.694	9.862	0.567	189	123	66	275	116.5	1.81	0	19.7	20.7	358	473	117	7.13	5.69	0.6	3379	1148	59.1	234	0	0	1	2	2	2	2
13837	1254	41.65	163.7	115.05	4.7	49.37	15.802	21.465	6.326	497	2.25	NA	185	194	0	96	10	2551	385	0.534	1.133	7.536	0.567	138	58	79	179	NA	3.1	NA	7.3	7.4	214	562	76	6.02	5.74	0.441	1593	947	65.8	182	0	0	2	2	1	1	2
10292	862	47.62	112.39	42.47	2.8	23.69	9.59	8.127	4.045	90	0.69	NA	311	312	0	20	0	0	25	0.709	1.026	9.077	0.567	160	111	49	238	NA	3.07	NA	0	3.8	770	827	112	4.91	5.53	0.384	846	946	62	0	0	0	2	2	2	1	2
40417	1577	41.04	213.74	98.62	12.4	64.95	21.472	26.429	11.159	103	4.7	0	143	152	4	119	21	835	147	1.048	1.251	11.69	0.567	296	151	146	400	132.9	2.06	0.08	19.4	23.4	664	750	202	10.39	6.47	1.098	2269	1257	64	3	49	0	2	2	1	2	2
25802	1025	41.41	124.83	71.26	5.4	41.25	12.275	15.288	10.666	226	3.64	0	109	130	44	242	6	3523	441	0.573	0.59	8.366	0.568	138	29	109	159	NA	2.44	0	166.7	16.6	266	553	157	6.76	5.46	0.722	1319	1647	54.6	53	5	0	2	2	2	2	2
32419	1215	42.44	176.4	103.64	4.8	38.76	13.552	14.201	7.503	430	3.49	0	304	324	1	226	16	5060	365	0.977	1.328	7.301	0.569	267	133	134	360	260.5	10.13	0	38.3	19.5	674	705	182	9.47	5.13	0.861	2084	1321	88.6	169	17	0	2	2	1	2	2
3152	1557.09	61.54	124.29	NA	5.33	81.17	22.33	31.77	18.61	761.02	NA	NA	NA	NA	NA	NA	NA	NA	NA	0.56	1.46	10.4	0.57	146.42	NA	NA	NA	NA	3.85	NA	8.23	NA	240.03	705.15	122.23	8.81	8.18	0.45	3786.08	1120.58	90.52	103.01	0	10.97	2	1	2	1	2
36925	1794	58.04	208.57	107.9	4.6	81.71	23.183	32.555	19.701	284	6.39	0	267	285	0	215	3	5757	150	1.347	1.351	12.502	0.571	247	144	102	347	223	3.43	0	5.7	38.2	583	1083	130	9.22	5.62	0.567	2889	1230	84	206	10	0	1	1	1	1	2
34183	1275	30.72	233.34	166.49	7.4	26.92	8.942	8.429	6.8	90	3.16	0	195	232	23	443	1	5112	411	0.629	1.09	7.946	0.572	127	64	63	171	128.3	2.18	0	12.1	51.7	556	705	131	5.39	4.86	0.509	1270	1096	54.4	103	0	0	2	2	1	1	2
34761	417	13.46	87.99	48.4	12.8	3.79	0.658	0.915	1.436	2	2.02	0	75	155	99	766	266	3993	679	0.555	0.546	4.091	0.574	168	25	143	187	69.9	0.65	0	136.6	42	405	310	110	3.63	1.92	0.487	573	1413	16.7	0	0	0	1	2	2	2	2
13813	919	28.63	138.53	110.03	6.1	29.81	17.621	7.907	1.166	79	1.12	NA	129	488	1549	3505	43	1	518	0.759	0.568	4.807	0.575	69	0	69	69	NA	0.87	NA	26.9	35.5	426	540	73	2.18	2.88	0.246	1003	1082	37	77	55	0	1	2	1	1	2
24676	2063	64.42	278.67	155.77	10.5	80.87	32.198	28.924	12.767	196	5.37	0	267	933	2648	6674	2	6258	1985	1.224	1.868	11.65	0.576	217	115	102	297	NA	1.95	0	18.7	42.5	869	1405	152	14.2	10.14	0.978	5467	1703	56.6	527	0	0	1	1	1	1	2
35755	1397	38.64	136.47	71.3	4.7	79	14.288	27.591	31.09	98	7.56	0	70	96	23	267	24	2795	154	0.49	0.553	13.459	0.576	111	51	60	148	75.7	1.31	0.03	5.3	72.4	276	418	106	6.02	3.28	0.44	2026	568	59.5	29	0	0	1	2	1	2	2
39814	2147	39.65	245.73	140.14	9.5	118.18	25.311	44.019	42.546	69	15.11	0	158	191	32	252	200	4894	1219	0.978	1.293	10.118	0.576	204	89	115	267	124.8	2.07	0	21.7	90.8	613	847	155	7.94	4.95	0.628	3123	1210	48.4	87	9	0	1	2	1	1	2
13340	1308	34.39	231.77	194.54	2.3	30.82	9.004	9.246	5.978	81	2.01	NA	5	12	28	71	1	121	60	1.093	0.842	8.388	0.576	92	50	42	127	NA	0.86	NA	9.3	11.7	156	606	75	4.13	3.56	0.465	1536	1034	44	355	0	0	1	1	1	2	2
32205	1326	55.08	176.24	83.32	9.7	47.29	17.812	13.829	11.818	164	4.63	0	115	163	47	562	4	0	986	1.135	1.411	13.674	0.576	376	188	188	508	211.8	1.42	0	21.2	62.4	726	974	269	10.5	5.68	1.103	2037	1670	117.3	221	4	0.2	2	2	1	2	2
20109	1365	42.51	173.94	120.1	5.2	58.31	22.597	19.021	7.873	147	1.92	NA	190	200	1	138	1	0	151	0.331	0.863	6.423	0.577	159	95	64	226	NA	2.33	NA	1.4	19.5	633	737	120	5.41	7.21	0.323	1682	856	37.5	288	25	1.9	2	2	2	1	2
18867	1672	52.13	166.31	107.08	6.8	89.79	28.07	31.567	24.227	492	6.04	NA	493	672	707	1750	27	0	1431	0.799	1.58	9.727	0.577	197	71	125	245	NA	2.83	NA	16.2	75.7	645	925	125	7.19	5.36	0.531	2048	1235	80.9	74	0	0	1	2	2	1	2
27975	1837	55.53	301.21	199.02	5.4	46.65	16.676	18.751	6.808	120	2	0	43	53	0	121	0	6848	61	0.956	1.093	13.476	0.577	221	139	82	317	NA	3.66	0	212	12.8	713	673	106	11.83	10.17	0.944	2528	963	68.6	29	0	0	2	2	1	1	2
22179	1138	25.44	181.89	80.75	12	36.71	10.77	13.629	9.565	46	1.9	0	4	23	0	173	22	617	112	0.688	0.622	6.961	0.578	161	99	63	231	NA	0.73	0	172.7	9.3	271	442	144	10.61	12.94	0.773	2703	1210	44.4	26	0	0	2	2	2	2	2
32962	1278	54.2	175.22	60.98	8.2	40.44	15.843	13.095	8.111	104	3.48	0	266	331	14	736	75	4595	570	1.179	1.041	15.501	0.578	339	245	94	511	98	1.49	0	88.2	67.3	747	779	147	7.83	4.98	0.94	1619	725	112.1	0	0	0	2	2	1	2	2
41336	849	35.78	160.5	113.73	3.3	8.51	2.949	2.987	1.026	86	2.18	0	15	32	0	215	0	15399	36	0.486	0.443	9.301	0.579	149	106	44	223	142.5	1.6	0	7.8	19.1	107	311	78	6.68	6.57	0.458	1345	783	56.9	50	5	0	2	1	2	2	2
23721	1370	52.69	169.33	27.92	8.7	53.2	20.579	22.561	6.134	103	2.18	0	91	111	1	240	2	11374	79	1.258	1.24	13.842	0.579	256	173	83	377	NA	2.2	0	12.8	15.8	639	783	116	11.09	7.24	0.641	2704	914	79.7	12	0	0	2	2	2	2	2
27909	1064	52.2	127.81	52.12	10.3	40.4	10.903	15.021	10.268	460	3.09	0	279	283	0	40	20	0	399	0.841	1.448	8.336	0.58	188	54	135	227	NA	2.8	0	9.7	12.9	455	973	175	8.95	7.27	0.665	2365	1693	85.5	83	7	0	2	2	1	1	2
4682	1306.35	39.33	179.24	NA	5.39	48.43	19.29	19.62	5.7	102.47	NA	NA	NA	NA	NA	NA	NA	NA	NA	0.75	0.69	11.38	0.58	159.94	NA	NA	NA	NA	2.93	NA	11.75	NA	337.35	579.63	89.3	6.92	6.47	0.51	2150.42	1141.06	54.69	83.7	0	0	1	2	1	2	2
8432	2211.55	60	280.42	NA	9.24	97.91	46.14	31.47	14.97	183.86	NA	NA	NA	NA	NA	NA	NA	NA	NA	0.75	1.19	9.84	0.58	156.26	NA	NA	NA	NA	1.54	NA	17.93	NA	1245.09	1244.84	205.24	8.99	8.17	0.84	2732.28	1473.35	58.68	450.82	104.95	0	1	2	1	1	2
12424	1631	42.33	255.38	142.19	12.4	59.27	19.288	19.5	8.316	272	3.98	NA	308	346	8	476	5	0	974	0.777	1.762	5.967	0.582	255	51	202	290	NA	1.23	NA	69.1	67.5	842	1091	183	9.41	4.97	0.855	3046	2431	63	483	0	0	2	1	1	2	2
39735	1802	64.73	184.03	12.71	7.7	88.48	28.9	33.076	19.227	144	4.89	0	128	148	6	228	9	11495	96	1.963	1.635	18.703	0.582	324	238	86	491	128.4	2.13	0	10.2	32.9	823	1235	120	13.87	7.24	0.781	4420	1157	100.2	0	0	0	1	1	1	2	2
22643	1202	52.22	144.06	76.2	3.4	45.22	10.939	20.993	10.211	198	2.94	0	80	133	202	538	3	0	133	1.311	2.074	16.397	0.583	287	122	164	373	NA	1.63	0	0.5	7.8	271	820	164	7.71	5.59	0.915	5040	2178	63.9	672	60	0	1	2	2	2	2
41160	636	36	71.62	30.08	4.1	22.54	7.506	7.745	5.021	146	2.52	0	53	79	16	294	6	5735	135	0.44	0.457	10.079	0.585	98	59	40	140	93.5	1.09	0	18.2	30.7	230	367	72	4.44	3.92	0.388	1297	688	59.4	0	0	0	2	2	2	2	2
21949	743	46.88	56.68	10.87	8.6	38.75	8.195	19.169	7.943	279	12.08	0	134	245	44	1277	11	205	1876	0.514	1.118	13.376	0.587	182	54	128	219	NA	1.31	0	9.1	94.6	432	714	195	6.2	4.47	0.844	1003	1112	61.7	4	0	0	1	2	1	1	2
36845	1011	32.15	85.99	24.44	4.4	51.08	16.677	20.106	9.492	184	2.03	0	57	76	23	202	36	3330	337	0.505	0.714	9.193	0.587	150	87	63	212	168.2	2.39	0	4.8	22.9	214	500	93	6.45	5.45	0.462	2556	831	48.2	116	0	11.2	1	2	2	2	2
40739	1730	48.69	185.36	91.05	5.1	88.01	32.407	36.975	11.956	174	3.2	0	344	363	13	206	0	4	65	1.243	2.413	13.546	0.588	194	134	59	287	190.1	1.94	0	2.3	38.1	628	885	168	7.03	6.39	1.033	3096	2019	93.8	648	32	0	1	2	2	1	2
23731	1307	37.2	178.71	76.38	7.5	48.95	10.919	21.361	11.866	115	5.7	0	89	139	11	582	3	21588	389	1.206	2.122	15.967	0.589	248	161	88	361	NA	1.55	0	9	66.8	337	724	168	8.77	5.73	0.738	2271	1948	68.5	633	0	0	1	1	1	2	2
26546	485	19.12	66.11	22.85	6.3	17.35	6.796	6.315	3.072	32	2.12	0	164	217	64	605	3	1158	831	0.415	0.763	2.6	0.589	87	0	87	87	NA	1.31	0	89.4	61.6	511	592	93	2.1	2.61	0.282	1332	1250	17.4	0	0	0	2	1	1	1	2
3232	910.74	30.04	117.87	NA	5.35	37.33	14.39	14.77	5.49	70.15	NA	NA	NA	NA	NA	NA	NA	NA	NA	0.51	0.56	10.48	0.59	68.96	NA	NA	NA	NA	1.54	NA	16.24	NA	189.81	393.96	103.93	4.63	3.81	0.57	1049.72	1315.8	56.39	186.27	69.32	0	1	1	2	1	2
16432	1244	27.12	166.23	60.89	9.9	55.43	23.523	22.3	5.685	64	3.58	NA	106	131	52	211	88	0	450	0.863	1.082	8.445	0.59	157	114	44	238	NA	1.19	NA	3.9	43.2	575	597	142	6.63	4.64	0.699	4523	811	36.7	22	64	0	2	2	2	2	2
8385	2458.79	40.82	501.81	NA	6.85	35.66	10.45	13.81	8.13	109.26	NA	NA	NA	NA	NA	NA	NA	NA	NA	0.82	1	10.8	0.59	139.42	NA	NA	NA	NA	1.85	NA	299.39	NA	321.73	396.51	116.71	10.31	8.02	1.28	2025.93	1287.02	44.5	0	0	0	1	2	2	2	2
8127	758.02	39.3	103.74	NA	5.72	20.93	8.15	7.92	3.11	93.3	NA	NA	NA	NA	NA	NA	NA	NA	NA	0.95	0.73	7.43	0.59	129.45	NA	NA	NA	NA	1.04	NA	7.3	NA	484.78	606.54	123.89	4.26	4.14	0.32	815.09	862.02	57.78	37.2	0	0	2	2	2	2	2
1125	2618.73	55.56	261.71	NA	7.34	103.33	32.5	33.42	31.79	161.27	NA	NA	NA	NA	NA	NA	NA	NA	NA	1.13	1.62	9.86	0.59	238.77	NA	NA	NA	NA	3.48	NA	20.56	NA	1124.96	1153.45	177.12	8.7	6.98	0.73	3706.84	1878.17	67.26	109.74	260.68	65	2	1	2	2	2
6797	771	24.3	109.33	NA	7.56	28.65	9.08	10.12	7.83	9.88	NA	NA	NA	NA	NA	NA	NA	NA	NA	0.32	0.75	8.9	0.59	116.05	NA	NA	NA	NA	1.07	NA	49.78	NA	454.67	607.39	174.34	3.04	4.77	0.97	930.76	1677.04	22.93	549.34	4.62	0	1	1	1	1	2
3709	682.07	31.19	98.76	NA	4.99	18.75	9.95	5.5	1.91	69.85	NA	NA	NA	NA	NA	NA	NA	NA	NA	0.52	0.8	4.73	0.59	66.79	NA	NA	NA	NA	1.37	NA	21	NA	525.48	638.75	140.22	2.91	3.6	0.39	1075.02	1181.75	30.98	0	0	0	2	2	2	1	2
22987	1154	33.6	167.84	133.48	4.4	41.92	17.815	14.17	6.921	117	2.27	0	257	281	5	193	171	0	230	0.493	1.057	6.718	0.591	128	4	124	131	NA	2.14	0	87.1	20.8	668	798	143	2.36	3.52	0.677	1228	1832	27.3	3	111	0	1	3	2	2	2
11560	2405	55.79	359.15	199.69	7.5	91.87	21.955	33.348	16.925	216	4.85	NA	280	309	4	339	5	7143	235	1.371	2.191	15.511	0.592	309	199	112	449	NA	1.54	NA	27.3	45.4	780	854	170	13.57	5.43	0.875	2695	2036	96.4	693	0	0	1	2	1	1	2
38877	1164	42.24	123.85	57.29	7	56.18	22.721	22.832	6.534	106	4.53	0	251	795	2195	5456	0	0	1055	0.854	1.564	7.368	0.592	281	117	165	362	177.9	2.74	0	41.4	109	855	1012	140	5.99	4.71	0.411	1565	1501	62.5	96	9	0	2	2	2	2	2
34650	1107	46.47	92.19	24.97	7	61.9	21.035	20.223	15.787	271	4.91	0	249	358	400	1107	5	3189	972	0.564	1.036	10.391	0.593	133	24	109	149	177.9	1.54	0	15	36.7	594	888	130	6.83	5.25	0.601	2552	886	57.7	114	5	0	2	1	1	1	2
22555	1185	31.04	142.87	105.72	3.4	55.95	25.463	18.679	7.454	145	3.26	0	229	232	0	37	0	0	15	0.678	2.029	8.65	0.595	122	49	74	157	NA	4.76	0	6.9	10.8	479	597	121	4.69	5.27	0.499	1573	1859	35	457	5	0	1	2	2	2	2
15187	1104	26.04	161.31	90.54	4.4	41.47	8.438	19.612	11.004	58	3.95	NA	7	26	1	239	3	6881	49	0.388	0.557	11.845	0.596	111	59	51	152	NA	0.31	NA	13.2	23	115	425	87	4.36	2.13	0.439	1638	1012	34	2	0	0	2	1	1	1	2
13433	625	12.25	108.81	65.01	4.2	17.12	3.487	9.284	3.019	23	2.44	NA	2	41	23	281	355	0	946	0.337	0.266	4.765	0.596	101	7	94	106	NA	0.11	NA	157.9	33.6	105	254	84	3	1.24	0.301	370	1072	9.5	0	0	0	2	2	2	1	2
34406	1100	43.46	155.92	83.88	6	34.6	14.358	11.388	5.76	92	2.21	0	201	224	23	287	2	6762	250	0.85	1.276	9.327	0.597	155	71	86	206	120	2	0	62	19.8	779	828	128	8.21	5.58	0.631	2167	1502	62.9	20	0	0	2	1	2	2	2
37683	628	43.93	78.92	56.72	5	16.79	4.954	4.685	5.118	168	2.12	0	34	46	1	137	0	0	848	0.22	0.499	3.606	0.597	61	10	52	68	138.5	0.94	0	31.5	94.5	194	394	99	7.38	10.81	0.66	461	915	53.5	7	223	0	2	1	1	2	2
21551	1431	39.51	239.57	157.56	11	38.56	13.37	15.396	6.857	63	3.13	0	173	208	5	439	0	7767	311	0.796	0.777	10.471	0.598	208	113	95	287	NA	0.86	0	16.4	25.6	344	647	134	8.32	4.34	0.682	1464	1234	67	115	96	0	1	2	2	1	2
38535	1418	32.35	203.35	108.29	4.4	55.59	18.02	25.062	7.052	63	1.68	0	72	78	0	67	9	629	27	1.094	1.051	8.476	0.598	267	89	178	329	109.3	1.95	0	62.6	20.4	462	543	129	6.06	4.28	0.521	2063	968	46.1	77	7	0	2	1	1	1	2
22926	1870	39.37	294.05	219.92	3.5	61.94	28.162	19.476	9.914	239	3.88	0	433	665	0	2800	0	0	4933	0.783	1.364	6.83	0.599	212	67	145	258	NA	1.78	0	258.1	231.2	795	783	165	9.46	8.42	0.914	2783	1699	55.8	71	7	0	2	2	2	1	2
4450	1030.13	38.13	94.33	NA	6.94	56.93	19.82	26.42	6.19	99.67	NA	NA	NA	NA	NA	NA	NA	NA	NA	0.68	0.64	6.71	0.6	198.29	NA	NA	NA	NA	1.87	NA	1.71	NA	319.47	587.69	105.15	5.27	4.77	0.42	1374.75	795.97	36.8	6.12	50.12	0	2	2	2	2	2
7472	1289.25	43.52	159.55	NA	8.47	55.85	22.03	16.01	13.61	91.76	NA	NA	NA	NA	NA	NA	NA	NA	NA	0.59	0.76	11.68	0.6	147.6	NA	NA	NA	NA	1.94	NA	13.46	NA	456.04	667.97	163.82	8.38	6.82	1.09	2934.94	1355.12	47.53	530.2	21.5	0	2	2	1	2	2
7346	1110.11	50.47	110.81	NA	8.19	52.46	20.27	17.63	10.54	121.68	NA	NA	NA	NA	NA	NA	NA	NA	NA	0.64	0.8	10.06	0.6	214.82	NA	NA	NA	NA	2.02	NA	38.09	NA	606.9	679.64	129.92	7.65	7.39	0.76	2160.51	1232.23	78.83	10.35	7.2	0	1	2	2	2	2
9736	1216.03	50.57	149.47	NA	2.7	47.92	18.65	18.09	6.69	667.09	NA	NA	NA	NA	NA	NA	NA	NA	NA	0.64	1.78	4.18	0.6	103.66	NA	NA	NA	NA	3.59	NA	5.56	NA	829.58	973.2	125.29	5.09	5.51	0.43	1918.4	1374.78	78.74	31.88	237.59	0	2	1	2	1	2
32917	1264	37.16	148.77	58.79	8.5	60.53	11.149	18.853	16.167	77	7.39	0	54	116	96	669	34	2457	293	0.251	0.508	7.966	0.6	131	22	109	146	95.7	0.73	0	13.9	85.6	334	461	237	5.76	5.43	0.903	1427	1092	32.3	100	9	0	2	2	1	1	2
25493	748	35.99	57.71	24.6	4.2	40.59	9.157	16.573	11.656	121	1.9	0	89	99	0	111	0	273	163	0.246	0.393	10.82	0.601	94	18	76	106	NA	0.39	0	6	19.4	93	313	85	3.55	3.77	0.496	625	667	30.2	10	64	0	2	1	2	1	2
17291	468	31.84	37.35	11.27	1	21.47	3.271	5.185	3.826	76	1.18	NA	22	27	0	58	0	4096	8	0.245	0.809	11.636	0.602	75	43	33	105	NA	0.5	NA	1.9	7.4	97	311	69	2.57	1.64	0.149	727	968	30.6	390	0	4.1	2	1	2	1	2
35166	1452	53.03	192.33	107.29	7.8	53.65	23.061	18.821	5.593	162	2.57	0	185	405	688	2270	47	1421	1173	0.995	1.216	14.805	0.603	197	119	78	280	142.1	2.44	0	13.6	53	587	772	117	9.59	7.76	0.893	3280	1327	83.3	29	0	0	2	2	1	1	2
21177	1328	27.39	200.58	142.4	7.9	48.26	18.817	17.62	7.288	278	4.72	0	180	304	126	1382	110	2640	2229	0.431	0.746	6.396	0.603	175	36	140	201	NA	1.29	0	57.6	96.2	326	489	151	6.39	5.04	0.696	1890	1484	49	5	29	0	1	1	1	1	2
11327	1426	45.3	238.16	149.53	6.3	34.23	14.237	12.872	4.131	86	1.82	NA	91	112	1	237	3	9937	67	1.021	1.04	11.448	0.605	180	113	67	260	NA	2.11	NA	30.5	14.2	612	733	112	8.29	6.16	0.71	2306	1049	61	169	0	0	2	2	2	2	2
35881	890	29.41	146.13	78.74	12.1	23.11	7.435	9.11	4.071	70	3.02	0	22	56	23	374	11	7905	362	0.817	0.623	8.179	0.606	144	76	69	198	92.2	0.85	0	36	39	263	438	105	5.36	4.07	0.684	1060	1065	54.4	29	0	0	1	1	2	2	2
29188	344	17.77	47.75	38.08	4.9	10.72	2.388	6.174	1.167	35	1.37	0	7	517	465	5732	300	8510	390	0.302	0.539	8.36	0.607	101	0	101	101	NA	0.11	0	121.8	16	91	233	79	2	1.76	0.296	530	1536	12.2	142	0	0	1	2	2	2	2
35180	1394	31.02	206.37	105.24	16.9	51.15	15.387	22.509	7.878	40	6.72	0	26	71	0	543	0	38192	24	0.754	0.571	11.462	0.607	205	123	82	290	81.4	1.16	0	20.1	23.4	140	465	134	8.53	5.47	0.734	2713	1431	48.2	0	0	0	1	2	2	2	2
19929	1446	41.2	216.37	38.47	17.6	47.51	12.984	18.515	13.282	27	4.29	NA	67	88	6	241	29	0	248	1.089	0.672	9.644	0.607	358	230	128	519	NA	0.64	NA	64.9	16.3	721	895	184	9.85	5.07	0.909	1866	1309	56.1	128	0	0	2	2	2	2	2
28854	1026	44.73	120.32	50.38	8.7	41.17	15.55	17.257	4.497	109	1.47	0	60	75	2	164	15	0	151	0.656	0.574	8.699	0.609	181	114	67	261	NA	2.89	0	7.3	18.8	379	576	95	7.8	8.65	0.328	2262	827	47.2	0	0	0	1	2	1	2	2
38914	1595	52.12	236.58	85.26	12.8	51.25	17.467	19.686	10.378	58	3.98	0	130	152	3	274	2	5873	174	1.35	1.703	15.099	0.609	287	148	139	391	180.8	2.19	0	39.2	30	915	911	201	12.07	7.91	0.921	3218	1640	84	98	15	0	2	2	1	1	2
3732	1582.18	54.07	175.65	NA	10.09	75.92	18.91	26.21	25.8	104.32	NA	NA	NA	NA	NA	NA	NA	NA	NA	1.17	1.63	8.71	0.61	343.33	NA	NA	NA	NA	2.58	NA	43.88	NA	1336.31	1325.97	170.67	8.8	6.27	0.64	2678.86	1851.54	61.38	0.42	8.82	0	2	1	2	2	2
9786	1484.58	34.41	265.74	NA	2.53	31.78	13.38	12.21	3.71	89.66	NA	NA	NA	NA	NA	NA	NA	NA	NA	0.47	0.32	9.16	0.61	144	NA	NA	NA	NA	2.2	NA	1.32	NA	123.98	581.61	109.68	5.39	6.79	0.75	662.78	618.89	36.87	182.22	36.43	0	2	2	2	2	2
2149	939.91	28.93	160.52	NA	7.84	22.2	6.07	9.28	4.81	49.23	NA	NA	NA	NA	NA	NA	NA	NA	NA	0.65	0.58	8.25	0.61	242.95	NA	NA	NA	NA	1.54	NA	74.41	NA	272.49	495.29	112.61	5.92	4.95	0.47	904.09	997.11	28.34	51.25	0	0	2	2	2	2	2
7169	1094.03	37.04	126.35	NA	10.02	44.55	10.64	15.92	14.92	80.6	NA	NA	NA	NA	NA	NA	NA	NA	NA	0.88	0.98	10.67	0.61	255.34	NA	NA	NA	NA	2.01	NA	39.93	NA	466.8	620.36	161.66	8.19	4.79	1.14	2490.58	1446.59	83.19	158.7	20.67	5.79	2	2	1	2	2
5118	1659.47	51.6	237.51	NA	8.43	57.76	16.21	24.42	11.38	568.23	NA	NA	NA	NA	NA	NA	NA	NA	NA	1.29	1.46	11.65	0.61	339.67	NA	NA	NA	NA	2.71	NA	99.94	NA	437.91	676.85	125.5	10.27	6.64	0.67	2326.46	1391.73	93.26	45.78	0	0	1	2	1	1	2
37131	698	36.48	85.95	54.63	3.6	23.53	5.593	8.323	7.722	165	1.74	0	389	395	1	39	12	4	51	0.423	1.055	13.336	0.611	142	40	101	169	109.2	2.2	0	6.8	17.4	290	356	101	4.85	2.87	0.423	705	754	41.5	265	0	0	1	2	2	2	2
20674	1188	28.46	173.82	110.64	6.7	46.13	18.802	15.904	7.728	61	4.94	NA	84	95	7	85	46	0	140	0.677	0.677	7.763	0.611	75	21	54	90	NA	1.08	NA	137.3	25	472	559	119	4.98	3.59	0.556	2084	1352	40.9	8	94	0	2	1	1	1	2
36296	1216	38.09	163.07	62.66	4.8	46.5	16.606	12.166	13.488	86	3.1	0	178	181	0	46	3	0	121	0.739	0.908	10.665	0.612	215	150	66	320	74	0.92	0	4.8	17	591	556	123	8.04	4.71	0.831	2036	916	66.1	0	0	0	2	2	2	2	2
26998	1540	46.7	238.53	108.65	13	46.81	14.576	19.304	8.585	99	1.55	0	43	50	0	72	2	0	106	1.565	1.21	13.995	0.613	249	188	61	380	NA	2.64	0	6.3	17.5	467	637	185	12.06	7.75	0.551	1918	1348	69.6	38	0	0	2	2	2	2	2
31524	2444	43.61	436.39	259.6	12.5	64.05	16.431	24.282	19.493	41	6.51	0	183	441	518	2826	14	9898	2194	1.846	1.315	14.942	0.614	486	305	181	699	93.3	0.64	0	91	151.2	585	702	154	19.2	6.59	1.166	2981	1238	79.4	61	35	0	2	2	2	2	2
39132	1086	21.2	191.92	46.66	12.8	29.04	6.48	10.683	10.063	2	2.16	0	0	8	30	78	1	0	177	1.035	0.808	9.713	0.615	182	107	75	257	53.6	0	0	20.5	12.9	211	306	112	8.46	2.01	0.567	1969	1212	45.3	0	0	0	2	2	1	2	2
41189	1858	37.5	297.17	235.43	11	62.53	19.248	21.921	14.69	83	4.94	0	80	166	34	1006	30	6933	670	0.965	1.749	14.316	0.616	240	78	162	295	160.7	1.86	0	37.7	130.7	477	611	179	6.32	5.51	0.715	1854	1990	52.8	432	57	0	1	2	1	1	2
11856	2464	33.58	358.89	303.02	6.3	45.34	16.843	18.308	3.906	91	2.21	NA	59	61	0	25	26	0	19	0.844	1.145	5.521	0.616	110	56	55	150	NA	1.08	NA	95.2	5.7	402	656	149	6.51	4.81	0.935	2101	1185	41.1	149	111	81.1	1	1	1	1	2
11414	1495	56.03	202.99	110.04	10.5	52.51	17.935	18.208	10.113	173	3.33	NA	439	449	0	106	0	1	27	0.745	1.327	10.851	0.617	259	104	154	332	NA	2.5	NA	29.6	20.8	643	824	202	10.91	6.35	1.06	1693	1762	51.4	96	290	0	2	1	1	2	2
25637	642	38.41	68.06	13.59	3.6	23.32	7.866	9.93	2.874	278	1.38	0	84	119	0	414	4	22	813	0.371	0.64	8.718	0.618	205	86	119	266	NA	2.21	0	7.7	19.9	101	384	97	6.42	6.55	0.403	1515	907	51.9	160	15	0	1	2	2	2	2
39986	1226	49.39	130.31	41.82	9.5	57.96	18.725	25.71	8.997	382	8.08	0	377	478	90	1121	111	8616	728	0.73	1.251	8.907	0.619	245	117	127	326	262.2	2.05	0	34	59.1	577	706	136	8.14	6.43	0.697	2253	1615	89	91	22	0	1	2	1	2	2
11941	1913	31.32	340	218.56	9.2	50.38	15.818	24.101	6.827	130	2.41	NA	79	115	35	236	371	1547	462	0.88	0.742	8.668	0.621	250	92	158	314	NA	1.29	NA	94.2	22.5	322	521	119	9.01	5.04	0.819	1413	1165	51.6	153	0	0	2	3	2	2	2
28057	1093	38.3	177.94	139.97	3.8	26.94	7.095	11.45	6.303	94	2.28	0	20	84	196	657	8	0	190	0.559	1.313	12.456	0.621	184	30	153	205	NA	1.15	0	20	54.3	148	463	144	7.04	4.71	0.723	2556	1655	39	560	58	0	1	2	2	1	2
41258	1665	52.91	192.43	22.13	12.1	77.07	17.876	29.233	22.407	94	8.91	0	149	179	20	328	12	289	357	1.31	1.666	14.269	0.621	388	207	180	532	113.5	1.81	0.03	5.7	99.3	609	877	195	12.23	6.57	0.826	3078	1048	91.5	227	0	0	2	1	2	1	2
29680	1529	38.4	244.24	154.63	9.9	48.05	10.697	17.54	16.345	273	4.45	0	166	217	184	514	10	1504	400	0.518	0.744	8.064	0.622	82	10	73	89	NA	1.72	0	17.4	58.8	609	771	185	8.94	11.79	0.746	2147	1420	94.9	12	28	0	2	2	1	2	2
41300	910	34.72	89.64	47.69	4.1	45.53	14.863	17.597	8.185	82	2.68	0	64	73	4	109	10	2089	68	0.901	3.689	16.604	0.624	172	30	142	194	214	2.1	0	5.5	25.7	305	540	221	4.62	7.56	0.515	1402	2989	28.2	1742	51	0	1	2	2	2	2
10971	878	35.99	108.22	50.25	4.9	33.33	11.108	11.788	6.345	579	3.2	NA	299	328	16	140	428	0	878	0.804	1.453	5.164	0.624	198	65	133	243	NA	2.43	NA	99.9	13.4	507	692	137	7.03	3.97	0.76	1249	1462	74.2	6	23	0	1	2	2	1	2
38023	659	39.48	61.39	24.42	7.5	28.74	9.08	9.795	6.93	162	3.18	0	106	331	770	2327	6	0	1010	0.425	1.021	7.929	0.624	115	34	82	140	156.5	1.58	0	35.1	60.2	380	639	123	5.94	4.06	0.528	1629	1285	52.6	168	0	0	2	2	2	2	2
22020	1408	17.75	240.41	140.22	10.1	44.62	7.284	14.686	19.767	31	3.68	0	56	60	10	41	13	0	245	0.622	0.475	4.686	0.627	174	61	113	218	NA	0.26	0	17.7	45.7	322	444	100	6.49	2.19	0.529	1278	1049	28.7	59	0	0	1	2	2	2	2
12220	1652	42.15	223.46	112.1	6.7	68.56	30.012	23.66	7.975	115	3.69	NA	99	111	11	87	71	850	479	0.763	0.793	10.952	0.629	168	75	93	219	NA	2.75	NA	12.6	19.8	305	495	105	8.34	8.21	0.595	1727	1207	52	141	65	0	1	1	2	2	2
2941	1961.66	38.39	306.15	NA	6.71	67.48	20.67	27.04	15.3	84.29	NA	NA	NA	NA	NA	NA	NA	NA	NA	0.82	0.8	12	0.63	180.78	NA	NA	NA	NA	2.21	NA	12.01	NA	374.17	575.33	108.8	8.4	6.46	0.56	1894.57	1271.4	61.04	62	0	0	2	2	1	1	2
4241	1278.92	52.12	176.21	NA	5.83	42.31	14.86	16.15	7.73	134.39	NA	NA	NA	NA	NA	NA	NA	NA	NA	0.98	1.78	9.74	0.63	158.42	NA	NA	NA	NA	4.17	NA	11.76	NA	1006.33	1063.68	162.1	6.5	7.34	0.48	1486.84	1658.68	69.75	2.98	103.04	0	2	1	1	1	2
37122	1565	45.67	234.51	161.17	5.1	51.19	15.376	19.595	11.097	446	3.71	0	271	280	21	83	6	0	378	0.795	1.132	10.208	0.631	161	70	91	209	350.7	42.78	0	13	17.7	411	967	175	21.43	206.48	10.334	3020	1127	198	91	4	0	2	2	1	2	2
35155	791	70.79	49.39	14.97	2.5	33.86	10.925	11.46	6.102	243	3.92	0	256	265	0	113	2	614	28	0.207	0.44	4.71	0.631	52	0	52	52	236.9	6.94	0	8.2	20	806	1193	200	2.53	5.31	0.543	2155	1085	111	0	0	0	2	1	1	2	2
30225	2137	41.24	392.35	319.47	13.7	50.65	22.206	16.204	8.237	280	3.59	0	270	350	139	888	9	3474	538	0.564	1.569	4.707	0.635	239	58	181	280	NA	1.72	0	218.3	42.7	1022	977	185	8.26	5.97	0.821	1662	1773	44.3	558	0	0	1	2	1	2	2
18456	1486	58.77	284.96	40.64	23.2	12.48	4.845	2.74	2.881	24	1.92	NA	179	208	104	297	7	0	339	2.473	2.062	21.573	0.635	527	292	236	732	NA	1.43	NA	22.9	9	668	980	234	14.88	6.77	1.103	2695	1600	135.9	98	0	0	2	1	2	1	2
37980	1287	47.45	202.22	155.67	3.3	34.67	14.488	11.969	5.852	126	1.43	0	125	128	0	37	0	0	41	0.498	0.868	14.031	0.635	115	60	55	156	126.3	1.56	0	1.7	7.3	673	760	111	5.78	4.43	0.566	1072	870	42.3	89	75	0	2	1	2	2	2
32599	1039	41.2	156.42	81.09	5.8	28.62	8.737	11.957	5.63	77	1.48	0	12	38	39	285	19	1657	192	0.782	0.615	15.246	0.636	173	108	65	249	112.4	1.18	0	8.4	30.4	339	440	117	7.77	3.39	0.584	2378	680	57.8	58	0	0.1	1	2	2	1	2
12370	899	43.42	84.07	24.74	3.6	42.88	15.905	15.299	7.12	124	2.08	NA	74	118	26	511	7	4245	260	0.592	0.723	10.479	0.638	151	86	65	212	NA	3.39	NA	31.2	20.5	335	457	69	7.25	8.13	0.438	2949	839	53.2	0	0	0	1	2	1	2	2
29125	887	23.65	131.99	91.96	7.8	33.05	12.417	13.289	3.492	367	1.82	0	168	172	0	33	7	0	311	0.295	0.72	3.275	0.638	119	16	104	131	NA	1.32	0	66.2	32.2	299	487	89	4.94	2.75	0.572	1053	1071	34.7	93	172	0	2	2	2	2	2
40714	1398	43.14	167.51	46.33	7.1	50.8	16.273	23.028	7.921	100	1.02	0	134	136	0	20	0	0	95	1.093	1.482	16.547	0.638	245	167	79	360	152.8	1.34	0	1	14.9	417	641	179	9.35	5.2	0.939	2298	1072	52.6	191	77	14	2	2	2	1	2
15335	1754	50.37	229	49.14	16.6	72.89	24.977	30.27	11.374	97	5.03	NA	251	267	14	191	0	5683	430	1.344	1.669	13.271	0.639	276	143	133	377	NA	1.58	NA	5.4	19.6	586	964	227	11.76	6.66	1.149	2788	1406	87.5	182	127	0	2	2	2	2	2
2236	2736.18	66.03	370.85	NA	15.64	112.79	32.1	43.58	30.71	112.57	NA	NA	NA	NA	NA	NA	NA	NA	NA	1.29	1.41	13.92	0.64	270.42	NA	NA	NA	NA	1.31	NA	48.36	NA	1114.5	1034.67	149.93	13.85	8.43	0.9	4305.41	1316.21	83.37	55.8	0	0.96	2	2	2	2	2
20509	1024	48.59	84.34	20.85	7.3	54.59	19.956	23.04	6.338	155	2.23	NA	94	105	8	99	32	127	304	1.049	0.905	10.146	0.642	99	51	49	135	NA	1.51	NA	9.8	8	409	648	119	6.28	7.71	0.623	2231	1191	63.6	2	20	0	2	2	2	2	2
32161	1325	48.36	96.93	45.22	5.3	42.04	20.719	12.724	5.572	137	2.1	0	220	248	40	317	29	699	138	0.459	0.9	6.805	0.643	153	50	103	189	88.3	3.11	0	21.8	22.2	1089	882	157	3.82	5.97	0.952	2804	1194	55.2	158	14	55	2	2	1	2	2
33841	1105	32.19	136.08	66.93	3.8	51.48	17.146	20.96	9.048	282	3.85	0	64	185	0	1299	323	18484	208	0.921	0.727	8.272	0.644	120	59	63	162	208.4	1.41	0	50.9	15.2	307	718	130	5.74	3.49	0.838	1509	1316	58.9	21	0	0	2	1	2	2	2
27216	1083	59.84	132.61	43.73	9.9	34.32	15.22	10.938	4.47	114	1.3	0	309	311	2	39	3	0	179	1.107	1.798	6.733	0.644	155	76	79	210	NA	4.16	0	1.3	8.7	1001	1252	231	7.52	10.67	0.587	1216	1633	80.6	0	0	0	2	1	1	2	2
31953	1151	39.76	137.85	66.37	6.9	37.41	13.237	13.934	6.916	168	1.55	0	151	201	151	328	358	0	360	0.76	1.011	9.845	0.645	158	88	71	220	152.3	1.59	0	31.4	60.1	575	853	128	6.7	4.91	0.622	1903	1069	49.2	53	44	15.6	2	1	1	2	2
35424	1723	15.84	290.45	141.66	19.7	61.14	10.82	19.464	27.157	177	9.44	0	202	213	0	122	12	0	64	0.805	1.448	7.915	0.645	218	62	156	261	96	0.73	0	19.4	54.3	304	549	160	4.34	3.17	0.468	2029	1505	45.2	295	8	0	1	2	2	1	2
11037	1159	36.72	133.83	50.74	18.4	60.23	11.435	22.672	18.654	29	6.75	NA	124	335	129	2430	1	3165	2865	1.124	0.956	7.55	0.646	214	43	172	244	NA	0.34	NA	32.7	176.2	254	693	280	8.75	4.71	1.403	981	1897	56.2	14	108	0	2	1	1	1	2
19138	1871	44.22	281.47	222.68	4.8	65.41	21.535	20.749	15.419	148	1.32	NA	76	78	8	19	0	0	89	0.346	0.424	12.398	0.647	74	49	26	108	NA	0.48	NA	1.8	19.6	184	555	92	5.59	3.39	0.446	1065	696	46.9	266	59	0	1	2	2	2	2
15033	1180	48.3	117.22	46.94	4.1	57.75	18.262	20.083	15.095	165	4.85	NA	263	278	0	153	1	0	103	0.548	0.864	11.288	0.647	125	80	46	181	NA	0.88	NA	11.1	35.7	420	601	100	5.54	5.4	0.424	1625	947	66.6	0	0	0	2	2	2	2	2
27729	1823	60.65	227.86	111.53	7.9	78.73	26.45	33.382	12.784	123	4.11	0	160	176	19	194	5	3550	420	0.874	1.36	13.367	0.648	189	100	88	259	NA	3.31	0	8.4	28.4	785	951	136	10.18	9.64	0.787	3622	1365	63.7	66	44	0	2	1	2	2	2
26290	936	31.18	99.95	45.39	7.7	47.76	8.574	15.069	20.974	55	5.41	0	5	119	416	1137	17	0	503	1.131	0.897	9.291	0.649	156	58	99	198	NA	0.57	0	54.2	99.6	202	491	108	6.74	3.56	0.436	1788	1175	55.9	188	0	0	1	2	1	1	2
6859	818.03	31.01	115.69	NA	7.82	26.91	7.22	10.51	6.29	368.61	NA	NA	NA	NA	NA	NA	NA	NA	NA	0.84	0.8	5.97	0.65	84.23	NA	NA	NA	NA	1.23	NA	127.98	NA	136.76	403.7	74.35	5.22	3.49	0.44	1259.55	1062.31	48.25	0	0	0	2	2	2	1	2
9516	1483.15	17.48	267.12	NA	7.29	41.52	11.56	21.38	6.06	32.88	NA	NA	NA	NA	NA	NA	NA	NA	NA	0.27	0.23	7.37	0.65	64.53	NA	NA	NA	NA	0.31	NA	13.53	NA	146.34	555.14	113.7	3.78	2.09	0.53	1209.51	1232.04	14.35	148.8	0	0	2	1	2	1	2
3751	1886.09	84.2	219.4	NA	8.69	76.71	37.15	25.24	9.19	194.06	NA	NA	NA	NA	NA	NA	NA	NA	NA	0.88	1.6	9.75	0.65	210.68	NA	NA	NA	NA	3.09	NA	68.25	NA	1738.21	1515.14	159.75	8.2	10.04	0.68	2454.11	1387.5	95.52	92.52	0	0	2	2	2	1	2
10483	588	26.27	66.59	34.84	5.8	25.26	10.209	8.413	4.608	77	2.06	NA	100	169	16	669	309	48	880	0.317	0.396	6.426	0.651	126	49	77	160	NA	0.57	NA	85.6	38.1	340	395	101	2.98	2.72	0.336	432	843	21.9	0	0	0	1	2	2	2	2
29038	2377	73.77	311.42	115.26	14.1	95.42	41.377	39.054	8.842	184	4.95	0	399	452	0	543	133	17189	269	1.989	2.185	19.1	0.652	390	247	144	564	NA	2.84	0	23.4	28.3	1137	1268	204	17.12	8.91	1.186	3753	1985	110.9	59	184	0	2	1	1	2	2
12127	2318	56.47	343.9	193.12	16.2	84.31	33.332	27.422	19.191	103	8.79	NA	236	562	3	3843	174	9291	6802	1.501	2.266	13.939	0.653	398	179	219	522	NA	2.57	NA	135.8	326.3	1298	1179	221	13.81	6.49	1.421	3294	2091	83.1	43	147	0	1	1	1	2	2
22316	1223	46.56	154.93	104.98	4.1	47.47	18.821	16.937	6.947	135	2.32	0	89	138	108	529	6	2737	213	0.442	0.693	10.169	0.653	127	62	65	170	NA	4.02	0	15.3	24.3	423	547	79	6.91	9.11	0.419	1460	935	45.9	111	0	0	1	2	2	2	2
17253	1908	64.97	216.33	116.06	5.4	59.43	20.375	19.275	12.26	190	3.34	NA	360	378	4	164	79	0	153	0.951	1.559	14.565	0.653	228	140	89	326	NA	1.15	NA	32.9	26.3	653	894	168	9.15	6.73	0.588	1877	1495	98.1	178	10	38.4	2	2	1	2	2
17585	1634	34.06	215.52	126.61	5	64.78	35.212	18.349	3.679	158	2.47	NA	529	569	55	448	8	1158	381	0.793	1.258	8.777	0.653	180	88	92	242	NA	1.75	NA	45.9	11	521	567	129	7.75	3.36	0.52	1374	1400	52.5	282	0	13	1	1	1	1	2
11878	1251	41.38	208.34	150.87	7.5	30.67	8.7	11.614	5.242	428	3.07	NA	139	184	39	449	178	2674	768	0.893	1.231	7.328	0.654	226	80	146	282	NA	2.83	NA	155	16.1	293	654	123	7.4	5.83	0.711	1585	1526	67.3	328	16	0	1	2	2	2	2
17640	1194	24.38	182.63	95.09	3.6	41.26	10.832	14.705	13.415	79	6.07	NA	32	34	0	5	0	0	11	0.531	0.556	8.501	0.655	100	43	57	129	NA	0.28	NA	19.6	19.1	98	452	81	4.63	2.5	0.345	1198	1126	31.4	0	0	0	2	3	3	2	2
18934	1621	44.96	218.05	150.39	5.4	65.3	25.129	19.809	15.175	121	2.22	NA	224	239	31	175	0	579	174	1.027	1.341	8.76	0.655	154	73	81	206	NA	3.77	NA	5.6	24	911	959	129	5.51	5.53	0.533	2162	1188	58.3	112	13	0	2	1	1	2	2
11125	1501	46.97	198.05	78.87	7.7	59.19	22.484	23.46	8.052	299	4.31	NA	233	239	14	85	4	636	505	1.373	1.239	11.352	0.656	236	150	86	339	NA	1.61	NA	0.5	7.2	645	837	153	9.24	5.98	0.686	2882	802	71.6	101	51	0	2	2	1	2	2
30612	1162	40.78	144.9	37.03	20.3	48.66	19.569	17.133	8.625	80	5.02	0	156	402	981	2417	53	4139	497	0.696	0.803	5.67	0.657	292	41	252	322	NA	1.61	0	86.4	26.6	670	1027	195	9.01	5.6	0.751	1571	1501	26.4	105	0	0	2	1	2	2	2
20468	1366	47.63	176.09	73	6.9	52.73	17.31	24.362	6.644	101	1.67	NA	51	67	2	188	6	6788	128	0.991	1.144	14.46	0.658	245	155	90	352	NA	2.8	NA	12.6	20.6	466	560	115	9.97	7.47	0.679	2170	1002	65.6	85	0	0	1	2	2	1	2
28813	1007	15.19	187.62	144.68	2.8	23.04	10.863	7.913	2.458	54	1.1	0	156	171	24	169	0	579	48	0.397	0.479	3.155	0.659	57	0	57	57	NA	0.93	0	26	9	316	366	88	2.66	2.88	0.499	1089	1063	12.1	40	0	0	1	2	1	1	2
12860	1123	48.12	161.79	38.22	8	31.16	10.664	8.84	9.064	180	2.86	NA	75	96	2	254	5	3401	377	1.155	1.005	12.629	0.659	272	169	103	393	NA	1.26	NA	34.1	13.9	625	668	155	10.02	5.68	0.965	3142	1054	89.5	63	132	0	2	2	1	1	2
31497	2763	48.4	474.92	360.47	8	80.04	17.939	33.639	22.171	235	6.6	0	337	437	314	1056	3	2173	268	0.744	1.129	13.317	0.66	247	186	61	378	214.2	3.3	0	8.6	55.9	566	1142	192	11.4	6.68	1.179	3093	1497	56.9	358	271	0	1	2	2	2	2
2644	1482.4	36.96	196.73	NA	7.76	61.66	16.58	22.92	17.23	154.81	NA	NA	NA	NA	NA	NA	NA	NA	NA	0.92	0.81	12.14	0.66	189.52	NA	NA	NA	NA	2.87	NA	39.17	NA	242.07	405.66	88.18	8.31	6.67	0.64	1619	1194.63	53.57	0	0	0.07	2	1	1	2	2
96	1367.82	27.1	122.64	NA	3.38	23.69	7.55	10.91	3.43	32.31	NA	NA	NA	NA	NA	NA	NA	NA	NA	1.73	1.73	13.04	0.66	101.4	NA	NA	NA	NA	1.22	NA	6.66	NA	465.65	488.31	96.54	13.62	3.85	0.75	977.22	1470.33	25.24	0	0	81.24	2	2	2	1	2
9096	1151.84	34.81	201.39	NA	7.1	24.98	9.57	8.15	4.78	66.23	NA	NA	NA	NA	NA	NA	NA	NA	NA	0.67	0.58	12.17	0.66	197.68	NA	NA	NA	NA	1.81	NA	133.72	NA	375.61	541.58	166.13	7.07	5.38	0.62	1737.95	2071.82	59.01	686.72	0	0	1	1	1	1	2
5484	1364.89	27.44	245.58	NA	14.38	32.72	4.14	16.09	10.39	6.59	NA	NA	NA	NA	NA	NA	NA	NA	NA	1.16	0.6	11.92	0.66	206.43	NA	NA	NA	NA	0.04	NA	7.8	NA	163.99	555.19	217.32	7.39	4.6	0.75	1177.73	723.75	59.86	31	0	0	2	1	2	1	2
28018	1517	54.66	183.21	102.14	8.6	64.17	20.607	25.122	13.455	163	3.75	0	272	280	3	92	2	255	98	0.658	1.325	15.025	0.661	135	60	75	178	NA	2.59	0	4.5	30.5	620	1138	133	4.38	5.02	0.527	1912	1429	68	57	23	0	2	2	1	2	2
34724	1028	43.84	99.34	57.37	7	51.75	18.501	15.322	12.118	103	6.63	0	257	362	135	1164	14	8756	615	0.628	1.24	8.454	0.661	152	39	113	179	162.7	3.72	0	31.4	91.9	761	710	138	5.43	4.83	0.789	2891	1548	52	165	0	0	1	1	1	2	2
28250	1886	44.83	286.22	169.02	9.3	66.55	15.412	24.626	22.326	272	4.55	0	244	314	172	681	171	5013	1448	0.928	1.105	9.363	0.662	229	116	113	309	NA	2.77	0	26.9	64.7	571	943	139	7.81	4.03	0.547	2708	1330	43.3	0	0	0	1	2	2	2	2
17112	1109	33.29	189.33	100.46	7.8	26.18	5.568	13.051	4.974	77	4.82	NA	31	58	14	299	0	18580	346	0.74	0.56	11.328	0.663	128	92	36	192	NA	0.4	NA	9.3	9.6	235	538	127	6.62	3.81	0.64	1756	834	45.2	86	0	0	1	2	1	2	2
10476	1581	22.61	262.09	201.32	4.1	25.86	7.216	8.93	7.568	56	3.32	NA	44	45	1	16	2	0	65	0.499	0.8	9.613	0.663	128	47	82	162	NA	0.5	NA	7.3	8.8	268	788	134	4.52	2.98	0.679	1433	834	51.2	173	0	34.6	1	2	2	1	2
12336	1393	37.29	174.79	75.11	6.6	62.14	19.905	25.334	12.518	204	5.16	NA	275	342	35	574	287	9929	586	0.881	1.026	8.911	0.663	212	107	105	287	NA	1.88	NA	82.9	42.7	457	569	127	8.68	5.27	0.711	1843	1183	53.8	21	14	0	2	2	2	2	2
15222	1338	42.32	222.48	111.04	11.8	32.34	9.077	9.769	10.246	159	3.55	NA	109	131	4	271	18	0	552	0.99	1.017	10.059	0.664	244	158	86	355	NA	1.27	NA	15.9	24.9	426	834	170	7.55	5.31	0.686	1646	1116	77.2	74	0	0	1	2	2	2	2
25317	1285	24.39	235.62	173.01	5.3	29.53	7.364	9.878	8.751	62	2.28	0	85	120	33	225	374	1550	501	0.727	0.882	8.008	0.664	177	92	85	241	NA	1.33	0	93.1	21.3	191	515	76	7.11	3.71	0.426	1322	863	24.1	20	0	0	2	1	1	2	2
35941	1947	48.53	286.05	172.13	10.1	68.18	20.121	25.288	16.837	204	5.5	0	203	411	759	2115	3	835	409	1.239	1.729	10.559	0.665	219	86	133	281	195.2	1.52	0	11.4	80.4	596	729	147	7.31	5.98	0.611	2429	1473	63.5	302	0	0	1	2	1	2	2
11360	1801	52.19	242.1	124.35	10	70.82	25.934	28.844	10.483	151	3.26	NA	89	115	9	300	13	11333	174	1.512	1.261	15.647	0.666	244	176	68	365	NA	1.7	NA	21.5	23.2	496	822	135	11.59	6.61	0.728	3120	1117	78.2	77	48	0	1	2	2	2	2
27339	1467	41.34	176.67	130.42	7.1	69.34	22.935	22.48	16.291	169	4.14	0	231	394	557	1653	54	414	392	0.404	0.764	7.5	0.666	135	42	93	165	NA	3.08	0	24.6	90.6	401	574	81	7.17	7.73	0.379	1605	1017	40.1	69	0	0	2	2	2	1	2
33730	1989	45.72	330.88	209.06	4.5	34.69	15.751	10.975	5.808	69	2.28	0	131	146	0	167	0	7077	39	0.993	1.309	11.265	0.666	280	99	181	349	134.5	2.25	0	27.4	14.5	982	840	223	7.51	5.99	1.032	2169	1418	56.7	338	31	28.1	1	2	2	1	2
31268	762	27.91	105.07	34.39	8.4	27.87	9.844	8.816	6.294	459	3.91	0	280	885	2591	5901	148	4012	1031	0.689	1.624	6.259	0.667	340	66	274	385	293.4	1.6	0	25.8	32.3	408	520	203	8.44	4	0.991	1889	2547	51.9	712	148	0	1	2	1	2	2
4939	1372.67	41.49	176.82	NA	6.31	58.14	22.78	21.06	9.75	473.24	NA	NA	NA	NA	NA	NA	NA	NA	NA	0.95	1.71	10.11	0.67	187.49	NA	NA	NA	NA	2.37	NA	139.84	NA	676.82	770.45	117.95	10.38	5.04	0.86	3390.92	1781.69	67.26	0	0	0	1	2	1	2	2
10451	1213	42.45	199.34	94.69	7.8	27.75	7.047	11.586	6.749	119	2.95	NA	18	30	0	143	4	2572	309	1.58	0.674	11.862	0.67	245	155	90	355	NA	0.85	NA	6.3	15.6	244	479	107	9.79	4.9	0.726	1215	875	71	0	0	0	2	1	2	2	2
9714	1730.66	62.82	205.78	NA	11.47	73.94	27.07	33.12	9.28	106.15	NA	NA	NA	NA	NA	NA	NA	NA	NA	1.44	1.48	15.97	0.67	249.79	NA	NA	NA	NA	1.58	NA	88.12	NA	985.44	999.11	142.22	12.22	7.22	0.93	3736.55	1474.38	92.2	64.06	0	0	1	2	1	1	2
1589	487.16	39.49	41.99	NA	3.72	16.99	5.79	6.76	2.9	100.31	NA	NA	NA	NA	NA	NA	NA	NA	NA	0.42	0.34	14.95	0.67	91.53	NA	NA	NA	NA	0.45	NA	1.16	NA	109.62	345.46	73.06	3.61	2.16	0.25	799.98	675.71	46.19	171.68	0	0	2	2	2	2	2
7673	1415.63	46.52	172.82	NA	5.1	60.89	18.34	27.1	11.32	169.4	NA	NA	NA	NA	NA	NA	NA	NA	NA	1.31	0.9	11.84	0.67	109.12	NA	NA	NA	NA	1.72	NA	71.92	NA	227.51	466.9	87.91	7.66	4.88	0.38	2230.76	950.61	71.83	0	0	0.12	2	2	2	2	2
7066	1839.2	30.92	277.69	NA	10.03	70.04	20.84	31.4	13.68	85.34	NA	NA	NA	NA	NA	NA	NA	NA	NA	0.89	0.79	14.01	0.67	191.73	NA	NA	NA	NA	1.36	NA	21.86	NA	361.47	672.84	177.17	9.13	4.68	0.86	3766.45	2170.62	55.01	457.89	0	0	1	2	1	1	2
7351	1374.65	55.94	167.23	NA	1.86	53.54	13.87	21.97	12.56	543.18	NA	NA	NA	NA	NA	NA	NA	NA	NA	0.69	1.07	13.08	0.67	121.82	NA	NA	NA	NA	1.55	NA	0.01	NA	176.82	757.52	71.53	7.06	5.09	0.36	2112.97	631.37	94.14	49.6	0	0	1	2	2	2	2
2524	1135.29	38.71	118.62	NA	12.88	59.35	21.45	25.45	8.41	268.51	NA	NA	NA	NA	NA	NA	NA	NA	NA	0.68	0.81	12.51	0.67	143.81	NA	NA	NA	NA	2.1	NA	107.82	NA	203.36	507.76	153.21	7.58	5.82	0.71	2413.73	2068.91	68.6	274.69	0	0	2	2	1	1	2
1982	1374.1	61.59	95.17	NA	4.83	73.54	28.93	24.52	14.82	168.21	NA	NA	NA	NA	NA	NA	NA	NA	NA	0.96	1.26	14.85	0.67	236.58	NA	NA	NA	NA	4.19	NA	10.24	NA	895.24	842.03	111.7	8.3	8.09	0.52	3242.92	989.66	77.83	48.84	4.88	11.52	1	1	1	1	2
5759	2326.69	59.15	307.22	NA	13.42	98.83	26.32	32.19	33.06	167.77	NA	NA	NA	NA	NA	NA	NA	NA	NA	0.91	1	13.6	0.67	316.11	NA	NA	NA	NA	3	NA	17.39	NA	562.02	936.29	172.86	10.42	8.41	0.85	2687	1618.89	66.38	355.29	0	0	1	2	1	2	2
11366	1214	28.91	167.18	71.04	11.4	51.56	16.608	20.504	8.943	126	4.21	NA	223	276	103	531	72	2342	533	0.867	1.188	9	0.67	238	105	132	311	NA	0.99	NA	53.4	38.9	547	673	146	6.79	4.57	0.648	1851	1666	40.5	169	9	0	2	1	1	2	2
2810	1697.33	29.44	184.75	NA	12.01	63.63	13.56	19.66	26.3	79.88	NA	NA	NA	NA	NA	NA	NA	NA	NA	0.63	0.78	6.74	0.67	302.79	NA	NA	NA	NA	1.62	NA	91.9	NA	323.36	556.68	166.27	7.44	4.96	0.71	2829.27	1836.72	37.32	227.76	64.68	44.26	2	2	1	2	2
7506	769.59	42.88	41.73	NA	5.89	48.38	19.31	18.48	5.8	141.58	NA	NA	NA	NA	NA	NA	NA	NA	NA	0.31	0.64	7.87	0.67	105.02	NA	NA	NA	NA	3.23	NA	25.17	NA	354.77	575.88	113.1	5.03	8.91	0.32	1109.33	869.44	47.58	84	0	0	2	1	2	1	2
8214	833.77	24.65	151.33	NA	5.23	14.01	4.51	5.94	2.32	40.73	NA	NA	NA	NA	NA	NA	NA	NA	NA	0.91	0.45	8.83	0.67	234.58	NA	NA	NA	NA	0.34	NA	53.68	NA	167.21	396.54	83.07	6.17	3.5	0.54	1330.88	720.03	44.96	37.2	0	0	2	2	1	2	2
41233	887	37.92	87.45	31.76	4.3	43.41	13.177	15.12	10.802	83	3.75	0	59	68	0	101	9	4118	55	0.443	0.593	11.014	0.67	123	37	86	149	78.6	0.63	0	8.8	16.6	304	410	102	4.96	4.03	0.442	1201	1045	45.7	77	7	0	2	1	2	1	2
4375	1481.86	39.66	237.83	NA	13.36	46.7	16.84	19.19	7.24	268.97	NA	NA	NA	NA	NA	NA	NA	NA	NA	1.31	1.28	11.43	0.67	196.8	NA	NA	NA	NA	2.21	NA	21.31	NA	545.42	788.34	206.7	9.36	4.69	0.59	1642.21	1994.38	57.51	0	0	0	2	2	2	1	2
3725	815.79	29.43	127.89	NA	3.04	22.47	3.23	6.45	10.84	105.32	NA	NA	NA	NA	NA	NA	NA	NA	NA	0.52	0.35	4.69	0.67	68.47	NA	NA	NA	NA	2.52	NA	29.02	NA	181.72	373.31	80.66	3.67	2.09	0.31	718.24	764.88	57.5	0	0	0	2	2	2	2	2
14338	1626	53.49	227.07	95.19	13	57.1	25.389	21.909	5.261	152	3.32	NA	235	251	32	189	1	579	297	0.974	1.169	11.067	0.671	270	128	143	360	NA	1.89	NA	125.5	14.9	764	983	149	10.01	8.22	0.731	2002	964	72	37	0	0	2	2	2	2	2
23400	881	31.54	127.21	56.03	10.7	28.77	10.14	10.131	5.303	114	4.79	0	69	156	25	915	276	24672	547	0.879	0.679	12.619	0.672	219	114	106	299	NA	1.22	0	117.3	69.8	240	382	111	6.63	4.91	0.728	1624	1463	63.4	0	0	0	2	1	1	2	2
15602	980	64.1	103.08	32.65	11.6	35.87	9.574	10.359	10.019	481	5.22	NA	244	287	13	528	9	12391	277	0.652	1.069	9.007	0.672	204	114	89	285	NA	8.23	NA	38	32	484	1032	231	11.18	5.74	1.134	3078	1698	108.2	172	0	0	1	1	1	1	2
23509	1352	48.7	187.75	153.5	2.8	46.03	18.78	19.383	3.387	151	1.43	0	70	77	2	86	5	1728	37	0.315	0.655	10.303	0.675	85	40	45	113	NA	4.28	0	4.5	10	347	639	78	6.07	10.58	0.379	1548	824	47.6	2	15	0	1	2	2	2	2
23508	1188	62.79	99.47	39.7	2.9	59.68	27.576	21.1	3.999	688	2.89	0	354	394	0	478	11	5957	567	0.56	1.444	10.442	0.675	174	70	105	223	NA	4.97	0	28.3	9.4	589	809	105	8.97	9.39	0.605	2615	1203	89.4	132	4	0	2	2	1	2	2
15095	1954	91.31	204.17	125.65	4.7	87.02	27.039	39.571	13.795	198	4.47	NA	69	83	6	167	0	8507	174	0.782	1.088	17.809	0.676	141	85	56	200	NA	1.77	NA	8.6	20.9	483	1040	130	6.98	5.11	0.605	3623	1450	85.7	289	0	0	1	2	1	2	2
19216	994	43.49	130.87	85.14	2.4	34.35	11.59	13.585	3.167	112	1.23	NA	2	3	4	11	0	0	101	1.172	0.785	8.873	0.676	85	56	29	124	NA	0.74	NA	5.4	7.7	125	419	62	3.83	3.83	0.377	634	1016	72.7	197	0	0	2	2	2	2	2
37092	1457	61.5	135.7	37.29	10.5	75.19	22.782	28.624	19.334	150	3.27	0	54	94	72	447	6	1641	371	1.179	1.494	14.938	0.676	295	152	143	401	191	4.15	0	9.7	58.6	444	805	154	13.77	10.37	0.667	2529	1484	87.7	162	47	0	2	2	1	2	2
19477	1545	50.04	179.9	93.18	7.6	72.2	28.418	24.477	13.524	516	3.9	NA	424	665	244	2781	18	3027	4046	0.925	1.747	11.929	0.677	285	101	184	356	NA	3.24	NA	17.5	193.4	660	868	194	11.77	6.79	0.969	2592	1705	84.2	389	169	0	1	2	1	1	2
16130	1349	42.18	227.8	162	4.2	30.84	13.802	11.637	2.791	101	0.99	NA	93	111	0	195	0	0	312	1.298	0.702	8.796	0.679	200	145	56	301	NA	0.92	NA	4	8.2	235	697	97	5.45	4.12	0.479	1492	636	84.4	148	0	0	1	2	1	1	2
4491	1206.24	19.02	234.94	NA	5.86	24.22	5.67	9.58	6.87	35.89	NA	NA	NA	NA	NA	NA	NA	NA	NA	0.55	0.46	6.6	0.68	79.01	NA	NA	NA	NA	0.23	NA	218.77	NA	144.38	357.61	86.67	5.02	2.92	0.71	1233.84	1110.43	23.7	0	0	0	1	2	2	1	2
30003	830	32.49	98.4	39.54	7.7	33.82	9.684	16.151	4.693	93	3.03	0	35	90	80	631	3	5996	836	0.586	0.507	9.311	0.68	130	70	59	178	NA	2.34	0	36.2	37.4	164	407	79	6.85	6.26	0.551	1935	1073	40.1	3	95	0	1	3	3	2	2
4731	1460.88	52.98	171.47	NA	2.36	63.25	21.8	24.15	10.75	562.33	NA	NA	NA	NA	NA	NA	NA	NA	NA	0.74	1.06	9.55	0.68	125.19	NA	NA	NA	NA	4.5	NA	131.41	NA	326.96	681.57	75.59	7.2	8.11	0.41	1976.09	929.43	72.58	62	0	0	1	2	1	2	2
4322	1142.31	41.47	144.01	NA	4.45	45.2	15.14	20.49	5.8	168.54	NA	NA	NA	NA	NA	NA	NA	NA	NA	0.29	0.4	9.51	0.68	61.93	NA	NA	NA	NA	3.15	NA	12.12	NA	171.61	602.15	102.16	5.69	6.53	0.52	999.19	1466.26	43.84	80.6	0	0	2	2	2	2	2
9273	977.33	34.34	151.7	NA	11.21	26.61	8.94	8.75	6.76	89.46	NA	NA	NA	NA	NA	NA	NA	NA	NA	0.63	0.73	8.69	0.68	189.09	NA	NA	NA	NA	1.05	NA	39.62	NA	309.27	584.58	127.31	6.75	4.94	0.68	1855.37	1376.99	45.79	106.64	0	0	2	2	2	2	2
928	1894.54	39.37	338.99	NA	6.02	43.48	12.56	13.52	14.49	180.06	NA	NA	NA	NA	NA	NA	NA	NA	NA	0.85	1.35	8.84	0.68	207.12	NA	NA	NA	NA	2.62	NA	33.49	NA	791.61	745.67	144.84	6.66	5.04	0.55	2721.41	1441.45	65.71	0	0	0.06	1	2	2	1	2
1243	1139.45	48.2	128.88	NA	8.08	48.63	16.53	22.55	6.8	78.12	NA	NA	NA	NA	NA	NA	NA	NA	NA	0.67	0.95	16.03	0.68	175.08	NA	NA	NA	NA	1.68	NA	17.05	NA	268.16	668.34	126.74	10.15	7.6	0.95	3153.53	1894.05	45.36	337.44	16.58	0	1	2	2	2	2
8748	709.67	31.92	75.72	NA	1.92	31.26	11.55	10.59	6.64	110.51	NA	NA	NA	NA	NA	NA	NA	NA	NA	0.26	0.41	8.65	0.68	50.77	NA	NA	NA	NA	0.76	NA	6.54	NA	84.29	382.59	70.17	3.27	3.81	0.4	802.57	677.65	25.64	94.61	0	0	2	1	2	1	2
1219	1431.47	46.97	199.46	NA	8	51.49	12.67	22.13	12.39	114.7	NA	NA	NA	NA	NA	NA	NA	NA	NA	0.96	0.72	12.77	0.68	152.64	NA	NA	NA	NA	2.04	NA	24.67	NA	196.29	509.09	126.55	8.65	6.35	0.54	2651.34	1160.24	76.04	171.68	0	0	1	2	1	2	2
141	2402.83	48.52	307.39	NA	22.4	112.64	33.45	42.33	30.36	193.3	NA	NA	NA	NA	NA	NA	NA	NA	NA	0.85	1.44	6.29	0.68	239.16	NA	NA	NA	NA	2.94	NA	18.97	NA	825.67	879.17	197.94	9.32	5.89	0.89	3652.88	1806.58	43.9	10.45	152.6	0.12	1	2	2	1	2
14358	893	27.34	153.52	37.21	14.1	20.25	5.364	5.336	7.708	17	4.15	NA	48	72	6	205	185	11520	176	0.762	0.585	5.487	0.681	294	150	144	401	NA	0.66	NA	48.3	6.5	422	685	185	8.24	4.04	0.717	1632	1431	31.6	0	0	0	2	2	2	1	2
27925	1670	45.27	223.49	138.84	3.7	67.78	24.138	24.383	14.956	161	4.15	0	200	212	0	167	4	3341	342	0.466	1.07	10.594	0.683	156	89	68	219	NA	3.22	0	10.1	33.5	627	706	100	6.58	8.4	0.341	1912	1037	43.3	49	0	0	2	2	1	2	2
28609	1328	38.13	175.67	109.29	6.4	55.19	18.066	21.659	11.459	65	5.33	0	115	131	3	182	3	6198	222	0.838	1.151	10.974	0.683	156	77	79	211	NA	1.78	0	79	18.9	697	734	136	7.94	4.7	0.674	1791	1673	43.1	16	0	0	1	2	1	2	2
13666	1863	47.39	268.66	153.92	7.4	68.6	19.521	27.641	15.862	103	3.91	NA	246	271	25	282	7	574	154	0.906	0.958	14.4	0.684	310	205	107	454	NA	2.9	NA	8.7	45.1	416	663	157	8.74	8.1	0.785	1913	1379	84	396	12	0	1	1	1	2	2
38112	1334	63.14	174.06	99.68	11.1	43.81	13.31	19.888	6.933	132	3.17	0	31	31	0	1	1	0	38	0.736	0.657	12.065	0.684	230	72	157	280	165.3	0.78	0	4.8	16.1	210	699	126	10.53	8.35	0.839	2281	1099	48.9	50	0	0	1	2	1	2	2
14037	1768	56.98	226.76	126.57	7.9	71.91	27.05	25.944	14.242	166	3.73	NA	359	374	3	167	2	4572	164	0.961	1.652	14.965	0.685	232	138	93	330	NA	2.48	NA	14	20.8	828	941	156	9.2	6.29	0.747	2207	1353	71.5	55	189	0	2	2	1	1	2
31383	1892	57.78	212.25	48.64	10.5	90.69	24.507	34.629	25.831	178	7.61	0	196	359	3	1936	4	4986	2543	1.54	1.439	15.52	0.686	392	233	159	556	154.1	2.62	0	25.1	181.8	897	851	167	21.49	8.16	0.808	3989	1215	90.1	76	3	0	1	2	1	1	2
31948	1373	59.95	100.46	46.79	3.8	81.66	32.104	30.883	9.72	540	3.19	0	301	311	8	113	8	1253	510	0.588	1.247	11.8	0.689	166	82	84	224	329.3	4.8	0	1.4	13.5	569	864	119	8.89	10.98	0.668	2553	911	77.8	7	66	0	2	2	2	1	2
18943	1792	40.66	306.79	214.99	14.8	51.92	20.229	16.775	9.349	103	3.92	NA	193	235	27	480	64	6820	271	0.641	1.156	5.297	0.689	257	91	165	322	NA	0.81	NA	88.4	28	813	899	170	8.96	5.52	0.922	1708	1472	40.7	154	0	0	2	1	2	1	2
2658	812.38	31.07	119.71	NA	5.64	24.12	6.2	8.72	7.51	69.59	NA	NA	NA	NA	NA	NA	NA	NA	NA	0.9	0.45	6.25	0.69	23.71	NA	NA	NA	NA	0.65	NA	12.47	NA	103.15	490.74	101.15	2.9	3.78	0.44	800.92	944.42	46.09	74.4	0	0	2	2	1	1	2
29263	1313	35.5	149.61	61.36	3.3	45.83	13.02	18.776	9.6	80	3.83	0	31	58	3	308	17	11391	120	1.043	1.219	14.663	0.69	201	92	109	266	NA	2.27	0	3.1	45.1	313	487	116	7.25	5.89	0.491	1743	1191	47.6	244	0	22.3	1	1	1	2	2
25	1826.89	75.93	237.78	NA	6.81	67.77	32.08	24.31	6.99	192.89	NA	NA	NA	NA	NA	NA	NA	NA	NA	0.99	2.09	12.57	0.69	192.28	NA	NA	NA	NA	4.61	NA	11.51	NA	1327.82	1245.23	264.4	7.02	7.57	0.59	2251.98	2449.66	79.48	509.66	27.04	0	1	2	1	1	2
7075	2109.85	78.15	309.04	NA	5.29	63.52	21.54	25.93	11.89	269.44	NA	NA	NA	NA	NA	NA	NA	NA	NA	0.86	1.06	9.22	0.69	190.15	NA	NA	NA	NA	1.63	NA	27.53	NA	560.43	762.17	108.62	7.67	5.57	0.56	3229.43	1024.02	77.72	93	0	0.07	2	2	2	2	2
1936	748.02	33.33	120.88	NA	6.76	15.16	4.49	5.81	2.82	81.24	NA	NA	NA	NA	NA	NA	NA	NA	NA	0.44	0.41	6.51	0.69	144.85	NA	NA	NA	NA	2.46	NA	21.74	NA	146.36	482.83	111.18	5.97	7.41	0.52	1457.56	1073.61	35.05	111.27	4.99	0	1	1	2	2	2
15200	1575	44.24	179.04	108.4	6.2	79.6	23.263	27.32	21.536	258	11.81	NA	334	665	5	3861	175	27441	7485	0.986	1.573	9.025	0.691	363	68	296	411	NA	2.13	NA	275.7	334.1	824	843	180	9.1	5.27	1.15	3748	2173	60.9	132	31	0	1	2	2	2	2
14482	1129	50.11	81.26	21.18	6.9	68.53	30.54	26.14	6.769	310	2	NA	312	330	7	157	117	850	392	0.874	1.121	9.691	0.691	152	53	99	189	NA	2.26	NA	55.5	11	798	887	138	6.62	7.07	0.502	2059	1273	48.3	1	0	0	2	2	1	1	2
40155	1252	43.36	179.32	127.43	3.5	41.85	12.428	14.893	11.508	231	2	0	184	192	2	94	6	0	91	0.709	0.965	9.737	0.691	91	55	36	128	166.3	2.82	0	1.8	18.8	462	546	118	7.44	5.08	0.562	1621	808	77.2	250	0	0	2	1	1	1	2
13652	931	41.26	78.83	10	4.5	49.91	15.357	20.699	9.271	110	4.45	NA	40	47	9	84	2	1648	223	0.597	0.737	12.192	0.692	141	79	62	195	NA	1.62	NA	13.3	23.9	230	484	81	5.71	5.27	0.422	1995	970	54.1	0	0	0	1	2	2	2	2
24995	981	44.81	85.93	27.11	6	50.91	15.307	21.211	8.963	509	2.74	0	221	233	1	159	10	0	440	0.581	0.882	7.351	0.692	178	110	68	255	NA	3.31	0	1.9	19.5	345	661	102	7.2	6.8	0.33	1964	717	64.6	20	0	0	2	2	2	2	2
16270	1436	54.07	168.96	77	7.4	52.87	19.194	18.376	9.221	363	2.33	NA	269	327	37	583	211	82	1552	1.192	1.689	10.365	0.692	222	81	141	279	NA	3.55	NA	10.4	14.1	576	899	153	8.15	7.21	0.493	1830	1504	71.7	68	0	13.7	1	2	1	1	2
17721	2173	58.99	327.76	202.9	5.9	70.99	19.925	24.166	20.163	295	5.23	NA	508	514	4	47	9	2	137	1.093	1.193	16.675	0.692	347	248	101	519	NA	2.32	NA	17.4	27.6	278	982	123	10.7	6.16	0.786	2289	762	96.9	111	0	0	1	2	2	2	2
38105	1235	46.75	173.52	129.36	5.2	41.35	10.763	24.079	4.532	137	4.51	0	49	52	0	42	1	0	3	0.463	0.341	11.232	0.693	119	52	68	156	155.9	7.05	1.22	54.7	10.6	232	534	166	12.89	4.55	1.321	1467	1104	83.2	7	237	0	1	2	1	2	2
12577	1055	40.43	119.56	32.04	14.1	48.04	19.015	17.653	7.777	118	4	NA	328	396	41	787	10	579	1237	0.654	1.2	7.053	0.694	293	76	218	346	NA	1.58	NA	15	74.6	692	808	185	8.32	5.41	0.789	1499	1572	40.7	134	13	0	2	1	1	2	2
37480	1792	58.06	268.05	162.87	8.3	56.14	21.797	17.28	11.421	153	4.65	0	303	326	10	257	7	865	140	1.534	1.623	12.199	0.695	361	190	169	494	129.6	2.82	0	37.8	33.8	974	973	177	7.68	6.81	0.96	2302	1249	114.7	101	12	0.1	2	1	2	2	2
32089	1018	41.29	86.1	11.96	5.1	56.3	14.454	23.884	13.434	417	4.02	0	358	380	0	264	8	2506	306	0.918	0.942	8.278	0.696	180	121	59	265	274.1	1.74	0	8.9	29.6	410	592	120	5.02	4.09	0.649	2600	864	92.4	0	0	0	2	1	1	2	2
32204	1419	29.84	177.68	103.68	8.2	57.82	17.895	20.933	14.855	112	2.59	0	76	97	41	234	1	515	539	0.494	0.643	8.748	0.696	114	37	77	139	114	1.96	0	6	25.1	156	469	112	6.57	7.07	0.461	1253	1104	27.4	164	17	12.8	2	2	2	1	2
18721	1412	42.1	148.65	56.27	12.3	76.21	18.291	35.008	15.632	97	6.65	NA	312	346	19	370	5	976	452	0.896	0.999	15.594	0.697	200	107	93	275	NA	1.24	NA	42.4	46.4	315	806	186	8.76	5.91	0.789	2711	1301	59.8	141	0	0	1	2	1	1	2
29556	1779	61.33	135.66	45.22	10.8	112.68	60.107	36.733	7.47	314	3.67	0	818	838	4	232	0	407	285	1.121	2.548	11.706	0.697	214	100	116	285	NA	4.43	0	16.5	62.9	1130	1171	212	11.69	15.51	0.84	3445	2296	79.8	407	142	0	1	2	2	2	2
15467	1886	54.38	235.01	188.13	4.9	85.46	36.606	29.959	9.196	552	3.3	NA	474	482	0	78	8	0	326	0.711	1.683	10.131	0.698	133	45	88	164	NA	3.35	NA	106.2	7.6	888	1022	139	6.36	6.88	0.705	2730	1424	78.6	133	0	0	1	2	1	2	2
40138	1069	33.05	182.38	104.88	15.3	25.54	6.18	7.792	9.671	23	2.73	0	191	208	9	64	276	0	217	0.672	1.092	3.11	0.699	219	0	219	219	128	1.86	0	66.6	23.1	868	959	220	5.06	4.35	0.714	637	1831	36.8	99	0	0	2	2	2	2	2
1033	1226.45	47.95	101.62	NA	4.61	70.57	21.09	32.08	13.32	304.99	NA	NA	NA	NA	NA	NA	NA	NA	NA	0.95	0.86	12.91	0.7	223.35	NA	NA	NA	NA	3.7	NA	14.9	NA	137.05	625.18	112.15	7.54	5.32	0.43	2693.36	1105.64	75.71	0	0	0	1	2	1	1	2
7706	129.8	3.08	30.15	NA	2.6	0.49	0.09	0.02	0.23	0	NA	NA	NA	NA	NA	NA	NA	NA	NA	0.3	0.18	1.25	0.7	12.33	NA	NA	NA	NA	0	NA	27.58	NA	77.88	136.29	45.43	1.49	0.58	0.15	94.11	947.54	1.95	0	0	0	2	2	2	2	2
17977	686	48.4	78.99	8.21	5	20.61	3.726	7.991	7.196	51	2.7	NA	19	49	82	329	4	1175	351	0.479	0.937	18.288	0.7	149	45	104	180	NA	2.39	NA	10.5	28.2	170	371	117	5.65	2.32	0.409	1700	1034	104.5	153	15	0	2	1	1	1	2
2679	673.12	26.79	89.05	NA	6.58	24.35	7.7	11.23	3.66	62.55	NA	NA	NA	NA	NA	NA	NA	NA	NA	0.44	0.61	11.17	0.7	107.81	NA	NA	NA	NA	0.32	NA	19.03	NA	157.64	470.37	108.99	4.9	3.16	0.7	1451.09	1053.04	35.65	322.88	0	0	2	1	1	1	2
23904	1292	36.73	121.14	41.85	5.7	71.67	16.274	27.11	23.493	103	5.76	0	64	234	64	2010	10	1209	3476	0.653	0.873	13.073	0.7	154	61	92	196	NA	1.54	0	10.7	126.4	254	594	144	5.75	4.56	0.555	1721	972	41	126	0	4.1	1	2	1	2	2
8601	1498.08	53.32	189.53	NA	14.2	60.34	23.12	21.33	12.01	96.81	NA	NA	NA	NA	NA	NA	NA	NA	NA	1	0.86	18.8	0.7	335.66	NA	NA	NA	NA	2.57	NA	67.79	NA	487.45	804.69	236.56	11.44	4.71	1.01	3697.05	1806.39	103.41	3.54	44.84	0	1	2	1	2	2
10723	819	49.36	86.15	27.63	7.3	32.23	12.026	7.663	6.989	100	2.74	NA	154	192	67	434	7	3302	333	0.687	1.052	10.959	0.701	127	51	77	163	NA	1.22	NA	27.7	35.9	435	772	147	5.4	5.23	0.425	1873	1356	64.5	112	0	0	1	1	1	1	2
24850	713	41.27	58	20.8	4.9	35.4	9.757	14.227	8.204	329	1.98	0	112	431	22	3810	5	0	461	0.454	1.081	10.477	0.702	139	55	84	178	NA	1.41	0	27.5	69.1	154	425	86	11.25	4.55	0.305	1618	945	57.2	76	0	0	2	1	1	1	2
17945	1570	43.02	216.35	143.6	5.3	43.87	13.39	16.942	8.855	348	2.44	NA	145	200	122	587	49	5	653	0.677	0.776	9.949	0.703	190	116	74	271	NA	2.68	NA	8.2	18.7	332	729	105	7.58	5.76	0.606	2822	749	54.9	120	0	21.8	1	2	2	1	2
17681	1257	55.73	150.05	35.16	15.4	49.36	12.148	22.683	8.876	92	5.63	NA	186	240	219	552	12	274	156	1.101	1.601	11.426	0.703	424	121	304	509	NA	2.66	NA	6.5	26.8	667	894	155	9.92	7.11	0.808	1814	1666	79	61	0	0	2	2	2	2	2
17915	1425	56.72	203.57	56.24	14.7	44.14	13.442	16.546	8.954	530	5.85	NA	262	336	149	690	273	1737	1600	1.522	1.509	12.043	0.704	489	267	225	676	NA	2.25	NA	169.4	66.7	570	726	156	11.42	4.99	0.969	1669	1497	126.7	89	0	0	2	2	2	1	2
24660	1537	52.69	84.17	37.9	3.2	55.12	26.924	17.475	7.153	176	2.54	0	326	357	20	268	198	66	626	0.463	0.8	10.142	0.705	145	61	83	187	NA	1.36	0	84.9	58	958	773	108	4.85	5.42	0.416	2074	896	41.4	0	0	72.9	1	2	2	2	2
34955	1426	51.48	165.65	68.24	13.9	64.08	24.723	19.679	14.373	154	5.62	0	296	670	263	4414	14	1603	4515	1.209	1.517	13.294	0.705	427	158	269	537	148.4	1.34	0	165.8	281.9	878	836	241	12.89	7.49	0.744	2172	1742	58.7	169	5	0	2	1	1	1	2
38402	1556	51.91	173.46	112.76	9.2	74.65	33.904	21.801	11.571	260	3.65	0	365	567	54	2298	162	0	3596	0.714	1.118	10.653	0.706	186	68	118	233	175.2	1.51	0	83.9	218.5	815	733	159	6.74	5.93	0.693	1642	1300	65.2	166	59	0	1	2	1	1	2
26154	1667	58.95	240.35	128.7	8.2	53.42	19.555	22.095	6.747	184	2.19	0	62	140	138	857	5	5145	455	1.278	1.325	19.376	0.706	251	140	112	349	NA	4	0	38.9	39.1	345	709	122	10.14	8.77	0.691	2769	1483	76.3	103	0	0	1	1	1	1	2
14872	2099	67.02	249.48	139.46	8.6	97.72	21.762	40.445	23.43	301	5.43	NA	108	118	9	39	14	6	225	1.402	1.5	19.776	0.706	264	140	123	364	NA	2.29	NA	3.3	33.7	386	831	206	13.17	6.12	1.167	2618	1313	116.4	429	0	0	1	2	2	2	2
25528	2753	53.96	331.75	181.04	10.2	96.04	29.724	35.854	22.395	172	6.4	0	180	210	21	293	42	4317	274	1.234	1.434	13.017	0.706	296	189	107	428	NA	2.12	0	21.6	57.5	739	1162	171	12.23	7.46	1.09	4164	1445	81.7	240	81	57.2	2	1	2	1	2
39298	1770	52.52	212.98	91.63	11	48.15	18.827	17.117	7.853	99	1.92	0	183	192	5	98	11	305	136	1.221	1.602	13.507	0.708	315	157	157	424	184.8	2.32	0	6.2	15.2	711	997	232	16.22	13.52	0.821	1978	1735	66.2	431	7	42.4	1	2	2	1	2
30915	1880	61.2	93.23	12.91	5.5	83.12	27.951	26.248	23.636	294	7.07	0	275	405	339	1374	18	2316	652	0.639	1.135	17.973	0.708	215	99	117	285	NA	1.47	0	16.3	104.4	570	750	162	8.76	5.7	0.574	3028	1683	69.4	14	0	75.6	1	2	2	1	2
17391	1561	34.8	171.27	114.56	8.4	86.94	17.734	30.601	30.115	270	5.3	NA	133	176	106	460	36	1833	600	0.243	0.716	7.649	0.708	107	0	107	107	NA	1.03	NA	25.8	62.6	244	536	146	3.79	3.7	0.469	1776	950	36.2	165	90	0	1	2	2	2	2
29131	1515	71.64	134.9	66.19	5.1	77.41	41.267	26.417	4.561	234	2.54	0	421	462	12	350	233	7788	344	0.885	1.584	9.696	0.709	192	91	101	257	NA	3.32	0	75.4	13.5	1292	1206	134	8.74	9.98	0.64	3566	1445	72.5	172	0	0	2	2	1	1	2
9252	1295.06	33.93	230.13	NA	9.17	28.89	5.9	8.85	11.57	47.15	NA	NA	NA	NA	NA	NA	NA	NA	NA	1.3	0.68	11.69	0.71	256.05	NA	NA	NA	NA	0.4	NA	32.29	NA	142.88	381.81	132.92	8.17	4.29	0.94	2123.09	1255.37	88.54	85.84	0	0	2	2	2	1	2
25201	1730	44.95	241.42	131.01	6.7	67.33	17.219	34.022	11.244	445	3.98	0	83	100	3	204	6	0	594	1.501	0.963	11.968	0.71	245	169	75	365	NA	1	0	17.2	47.3	191	611	91	9.34	4.73	0.481	1947	856	90.4	60	0	0	2	2	2	2	2
8639	2636.5	69.04	304.81	NA	11.71	130.85	42.67	57.14	22.8	239.14	NA	NA	NA	NA	NA	NA	NA	NA	NA	1.46	1.66	16.45	0.71	348.36	NA	NA	NA	NA	5.39	NA	53.68	NA	590.98	1204.28	210.54	12.37	11.31	1.22	4346.3	1771.38	122.51	280.57	96.29	0	1	2	2	2	2
37988	618	42.71	52.97	21.59	3.5	25.15	7.009	9.009	6.162	326	2.46	0	157	363	884	2022	35	0	732	0.32	0.68	9.734	0.71	104	46	58	136	187.6	1.38	0	9	36.6	248	427	90	3.88	4.5	0.314	1187	645	44.8	61	0	0	2	1	2	2	2
2329	1507.93	49.03	202.62	NA	6.97	54.78	16.05	19.58	15.75	65.22	NA	NA	NA	NA	NA	NA	NA	NA	NA	1.3	0.85	13.24	0.71	315.83	NA	NA	NA	NA	0.54	NA	34.51	NA	671.51	801.22	139.04	10.46	5.58	0.67	3015.12	906.49	78.33	12.85	9.98	0	2	2	2	2	2
1307	1204.06	46.68	128.28	NA	9.25	56.94	17.33	21.48	13.56	160.04	NA	NA	NA	NA	NA	NA	NA	NA	NA	0.78	1.22	11.39	0.71	157.08	NA	NA	NA	NA	3.48	NA	17.06	NA	541.67	755.51	169.3	8.42	8.68	0.69	1693.2	1239.38	55.18	221.73	3.55	0	1	1	1	1	2
7951	859.5	33.52	122.64	NA	14.61	26.78	5.03	6.6	13.22	35.38	NA	NA	NA	NA	NA	NA	NA	NA	NA	1.04	0.48	8.45	0.71	399.82	NA	NA	NA	NA	1	NA	44.85	NA	152.48	471.95	153.93	10.09	4.61	0.8	2497.69	1460.66	41.8	68.67	0	0	2	2	2	1	2
4489	1043.22	56.5	108.81	NA	3.45	41.29	15.79	14.83	7.37	154.58	NA	NA	NA	NA	NA	NA	NA	NA	NA	1.43	1.11	14.78	0.71	121.02	NA	NA	NA	NA	1.4	NA	6.02	NA	527.66	812.94	106.31	6.42	6.32	0.46	2836.88	955.78	72	220.11	0	0	1	2	2	1	2
40532	1504	44.46	124.46	29.12	9.9	86	25.791	27.439	25.813	533	6.27	0	507	563	97	603	12	6021	1158	0.83	2.832	9.203	0.71	299	52	249	335	374.7	2.45	0	33.8	35.7	821	1036	303	7.94	6.96	0.955	2872	2645	63.6	1044	42	11.2	1	1	1	2	2
7089	958.13	31.09	127.4	NA	6.02	26.98	8.79	10.8	4.5	87.4	NA	NA	NA	NA	NA	NA	NA	NA	NA	0.27	0.46	8.74	0.71	95.3	NA	NA	NA	NA	2.14	NA	34.36	NA	286.29	499.2	144.51	5.1	5.67	0.43	983.83	1288.4	28.85	374.24	0	13.72	1	2	2	2	2
4888	2352.15	61.72	268.75	NA	8.22	116.95	30.36	51.56	26.46	157.11	NA	NA	NA	NA	NA	NA	NA	NA	NA	1.31	1.24	19.33	0.71	257.86	NA	NA	NA	NA	4.56	NA	90.09	NA	291.62	693.5	149.65	14.31	11.06	1.13	2852.51	1045.34	89.93	129.23	232.52	0	2	1	2	1	2
20204	771	32.28	101.27	68.89	5.4	12.45	2.728	4.943	3.535	74	0.79	NA	11	94	33	891	175	0	1504	0.432	0.308	12.018	0.711	125	43	83	155	NA	0.31	NA	192.4	84.4	168	268	68	3.55	2.41	0.269	707	620	34.8	0	0	18.6	1	2	2	2	2
15330	1441	45.4	120.91	4.61	6	87.09	26.524	33.543	21.422	154	3.69	NA	83	134	189	510	6	0	415	0.924	0.835	12.846	0.711	178	123	55	264	NA	1.81	NA	14.8	45.8	318	831	98	8.09	6	0.357	2642	718	67	0	0	0.1	2	2	2	1	2
24263	1171	28.4	182.37	101.6	13.6	40.46	15.964	13.914	7.356	237	3.52	0	234	273	53	445	9	7602	263	0.517	0.769	4.746	0.713	130	29	101	150	NA	1.17	0	13.5	36.4	448	788	172	5.48	4.42	0.562	1390	1288	34.6	59	0	0	2	2	2	2	2
38247	1221	67.45	155.78	51.75	13.1	35.03	11.634	12.723	7.072	440	5.9	0	54	119	44	764	13	20472	180	1.103	0.956	12.787	0.713	242	151	91	347	227.2	2.95	0	46.7	27.9	735	823	166	12.18	8.49	1.161	4435	1542	124.9	77	0	0	1	1	1	1	2
33213	2161	49.26	164.98	33.39	11.7	129.18	32.299	43.154	44.285	225	14.66	0	216	274	49	659	3	8818	524	1.265	1.195	11.733	0.713	312	141	171	411	203.3	1.68	0.34	21.2	125.2	617	713	204	10.16	5.83	0.883	4102	1694	73.2	5	13	22.7	1	2	1	1	2
12664	1212	42.92	142.11	90.48	6.4	53.72	16.996	20.935	11.06	289	2.7	NA	207	236	46	259	155	0	826	0.895	0.956	9.318	0.714	155	52	103	193	NA	1.28	NA	121.3	109.7	516	573	84	5.65	4.83	0.349	1888	911	61.2	0	0	0	2	2	2	2	2
14850	1423	53.89	204.62	79.44	7	43.38	18.305	16.107	5.046	110	1.57	NA	124	145	7	141	189	1823	343	1.795	1.279	15.785	0.716	361	194	167	496	NA	1.98	NA	84.6	11	537	669	125	11.35	6.72	0.776	2661	1122	78.7	5	35	0	2	1	2	2	2
30119	1528	57.27	175.02	94.56	4.3	68.12	22.989	27.592	13.301	346	5.78	0	201	222	27	217	67	0	297	0.717	0.869	22.663	0.717	163	54	109	201	NA	4.79	0	2	61.9	300	904	150	8.16	5.46	0.561	2379	1239	132.2	144	54	0	2	2	2	2	2
20220	1998	58.27	265.41	171.52	11.6	81.66	29.158	30.006	14.397	138	7.31	NA	725	960	1335	2140	6	5304	105	0.84	1.168	7.69	0.718	259	73	188	312	NA	2.05	NA	19.3	39.8	479	1018	167	10.18	10.42	0.81	4459	1921	50.7	240	23	0	1	2	1	2	2
34083	2576	85.44	309.75	84.82	14.8	111.28	41.473	41.722	19.532	582	5.86	0	619	634	1	201	10	0	536	2.261	2.977	17.297	0.718	434	265	169	620	438.8	3.64	0	1.8	39.4	1173	1520	252	17.48	11.01	1.098	4772	1667	181.5	179	0	0	2	2	2	1	2
20808	2079	59.71	254.37	117.43	15.9	97.27	25.016	44.14	20.225	168	7.8	NA	93	103	2	109	32	1105	210	1.216	1.669	19.208	0.719	282	158	123	393	NA	1.86	NA	32.7	22.3	621	920	252	14.62	8.22	1.459	3806	1437	83.8	141	0	0	2	2	1	1	2
25885	1968	55.88	330.88	221.63	16.2	51.42	16.462	23.379	6.757	105	5.73	0	24	81	35	632	57	16018	282	0.849	2.187	15.148	0.719	397	90	306	460	NA	3.22	0	20.6	33.3	419	770	266	14.46	11.56	1.305	4297	3532	50.9	1097	110	0	1	2	1	2	2
6891	2638.86	63.42	453.86	NA	8.02	64.73	23.88	25.03	10.7	380.04	NA	NA	NA	NA	NA	NA	NA	NA	NA	1.3	1.08	14.52	0.72	317.93	NA	NA	NA	NA	4.44	NA	54.34	NA	319.18	1171.14	199.38	11.88	6.11	1.06	3155.67	1558.31	130.01	232.5	0	0	1	2	1	2	2
8979	1321.04	43.29	176.36	NA	6.93	48.88	15.48	20.67	9.93	121.77	NA	NA	NA	NA	NA	NA	NA	NA	NA	1.15	0.73	14.64	0.72	223.37	NA	NA	NA	NA	2.29	NA	17.46	NA	234.99	532.9	120.57	8.63	5.76	0.65	3273.56	863.87	73.84	24.8	0	0	2	1	2	1	2
9852	1914.04	31.29	331.23	NA	8.68	54.51	15.47	19.05	15.68	434.8	NA	NA	NA	NA	NA	NA	NA	NA	NA	0.78	0.99	8.98	0.72	207.59	NA	NA	NA	NA	1.09	NA	68.2	NA	302.38	689.04	109.57	8.3	3.52	0.86	2587.21	1381.77	68.91	266.73	0	0	2	2	1	2	2
4693	1620.11	58.43	240	NA	5.41	49.8	19.53	19.31	7.56	161.8	NA	NA	NA	NA	NA	NA	NA	NA	NA	0.73	0.88	18.95	0.72	133.95	NA	NA	NA	NA	1.3	NA	3.71	NA	648.62	730.12	118.49	6.82	4.87	0.42	1882.13	799.35	74.03	128.76	0	0	2	2	1	1	2
8340	1686.98	54.54	250.62	NA	4.74	52.7	20.64	17.69	11.21	134.85	NA	NA	NA	NA	NA	NA	NA	NA	NA	1.53	1.39	11.29	0.72	198.61	NA	NA	NA	NA	4.13	NA	16.93	NA	890.71	1050.36	123.46	7.23	7.02	0.77	2695.5	1199.8	66.91	125.12	37.82	0	1	2	1	2	2
2255	1568.77	65.42	82.84	NA	6.75	107.97	33.46	35.7	30.61	201.49	NA	NA	NA	NA	NA	NA	NA	NA	NA	0.83	1.22	16.13	0.72	264.04	NA	NA	NA	NA	5.72	NA	22.8	NA	496.52	758.44	110.07	10.24	12.46	0.64	3122.1	1398.86	76.46	168	0	0	1	1	1	1	2
30840	966	40.67	111.01	56.78	9.3	41.04	11.178	15.315	10.202	706	4.93	0	270	321	0	521	147	1012	672	0.998	1.322	6.243	0.72	183	38	145	210	NA	2.32	0	57.5	21.8	529	718	121	7.18	4.38	0.682	1810	1216	74.8	2	24	0	2	2	2	2	2
40909	1497	54	168.73	57.09	5.7	68.75	25.449	28.444	10.147	175	3.75	0	273	314	3	460	50	10026	134	0.943	1.514	14.089	0.72	173	114	60	252	136.4	2.1	0	107.2	26.4	853	1034	138	7.48	6.62	0.674	3527	1297	95.1	0	0	0	1	2	1	2	2
27772	1387	60.9	164.54	69.71	7.9	56.27	16.885	21.569	13.267	169	1.99	0	151	183	31	267	244	95	1162	0.974	1.018	21.308	0.72	224	100	124	294	NA	1.63	0	12.1	24.5	393	812	162	7.61	5.35	0.6	3344	1401	76.7	104	51	0	2	2	1	2	2
4883	1470.87	60.4	147.88	NA	4.27	71	26.72	28.94	9.1	190.86	NA	NA	NA	NA	NA	NA	NA	NA	NA	0.52	0.86	14.18	0.72	120.5	NA	NA	NA	NA	4.98	NA	8.44	NA	427.43	775.39	120	7.92	11.35	0.47	2244.57	1506.76	65.27	245.48	0	0	1	2	2	2	2
38246	904	43.05	140.7	38.96	11.3	19.16	4.692	8.192	4.623	76	1.83	0	20	82	229	632	3	0	253	0.969	0.612	10.919	0.721	231	123	108	317	113	0.33	0	32.6	21.3	308	486	131	9.6	4.62	0.745	1689	1198	49.2	29	0	0	2	2	2	2	2
17952	678	35.4	23.85	14.96	4.2	53.01	18.217	19.498	6.173	153	2.15	NA	230	255	57	267	17	1158	169	0.262	1.083	9.02	0.721	73	0	73	73	NA	1.2	NA	11.9	20.6	324	465	93	2.08	3.72	0.274	432	1249	28.4	91	0	0	1	1	1	1	2
14618	1704	44.91	229.48	142.88	8.8	69.7	25.396	26.834	10.435	177	4.21	NA	132	206	36	853	20	6	1667	1.032	0.903	10.051	0.722	113	66	48	162	NA	1.95	NA	6.2	88.3	399	774	125	5.57	4.99	0.406	1865	1001	48.3	68	55	0	1	2	2	2	2
19941	1880	50.66	279.63	116.36	29	67.58	15.94	25.84	16.844	158	8.63	NA	1188	1854	2968	6503	49	6494	2725	1.199	1.454	6.893	0.722	449	206	245	596	NA	1.45	NA	17.8	140.6	559	985	289	12.43	7.07	1.051	3159	2178	105.7	260	5	0	1	1	1	1	2
17077	1967	28.77	349.75	258.61	7.3	53.8	14.499	26.062	9.265	50	3.21	NA	69	87	16	192	45	2946	305	0.677	0.672	7.545	0.722	181	55	126	220	NA	1.58	NA	115.7	19.2	385	432	138	8.31	4.85	0.883	1895	1008	28.1	37	0	0	2	2	2	2	2
23659	1346	52.61	109.82	39.93	5.6	78.14	23.189	29.582	20.076	127	4.59	0	122	243	397	1285	17	5459	335	0.68	1.006	10.671	0.723	160	74	85	212	NA	3.62	0	17.7	57.4	519	624	89	8.43	9.61	0.644	3275	1189	54.4	63	0	0	1	1	1	2	2
24143	1974	40.95	273.96	180.91	9	83.84	27.96	30.139	20.19	239	5	0	1536	1977	1292	4586	133	779	2156	0.947	1.606	11.738	0.723	230	91	140	294	NA	8.2	0	138	142	586	838	131	13.4	6.82	0.689	1834	1375	55.1	3	114	0	2	2	1	2	2
36824	1711	59.52	210.24	78.29	7.3	69.8	27.18	26.499	10.548	127	4.18	0	315	335	0	63	1	418	65	1.306	1.969	13.932	0.725	289	186	103	417	181.8	3	0	7	22.1	1059	1243	179	10.68	7.59	0.819	3225	1751	95.9	71	0	0	1	2	2	2	2
18243	1456	78.33	125.76	21	17.7	59.88	19.612	26.351	10.297	119	1.95	NA	20	25	20	50	0	0	490	0.782	0.659	7.55	0.725	483	65	419	529	NA	2.29	NA	1.7	25.3	152	687	200	9.33	8.58	0.878	2331	1027	57.6	0	0	13	1	2	2	1	2
32163	962	28.33	148.53	64.48	8	19.86	9.567	6.181	2.325	69	0.6	0	129	133	0	6	5	0	5	0.274	0.504	6.974	0.728	49	0	49	49	128	1.93	0	11	2.2	307	723	151	4.18	5.6	0.542	1975	787	34.5	43	0	14	2	2	2	2	2
6728	1701.19	36.54	270.55	NA	12.51	44.08	14.35	18.2	8.52	76.91	NA	NA	NA	NA	NA	NA	NA	NA	NA	0.7	0.66	10.65	0.73	329.01	NA	NA	NA	NA	0.57	NA	20.09	NA	375.23	803.62	168.33	7.97	4.53	0.85	2636.41	1387.06	49.19	304.7	17.76	13.93	2	2	2	2	2
26770	1099	46.36	93.51	21.08	6.6	60.87	20.587	23.984	10.356	474	3.43	0	357	379	1	272	9	1872	392	0.546	1.117	8.858	0.73	199	139	60	296	NA	3.31	0	1.3	28.7	429	729	117	18.5	7.31	0.333	2475	779	67.2	0	0	0	1	2	1	2	2
9954	1222.25	35.96	139.22	NA	8.48	38.66	16.24	15.38	4.41	70.91	NA	NA	NA	NA	NA	NA	NA	NA	NA	0.8	1.04	11.92	0.73	193.67	NA	NA	NA	NA	1.01	NA	27.34	NA	514.16	589.66	140.79	7.61	3.94	0.54	1968.14	1120.28	60.88	206.02	0	25.92	2	2	1	1	2
944	1090.63	38.03	130.54	NA	10.68	47.86	15.01	15.59	13.56	302.18	NA	NA	NA	NA	NA	NA	NA	NA	NA	1.01	1.29	7.27	0.73	241.19	NA	NA	NA	NA	2.84	NA	90.45	NA	452.26	712.34	138.15	10.12	5.39	0.58	1644.61	1198.47	50.06	0	0	0	2	2	2	2	2
34887	1602	46.42	102.55	24.83	5.1	68.53	25.302	29.46	8.966	150	2.89	0	327	355	12	149	323	0	359	0.84	0.936	11.996	0.73	141	51	90	175	124.7	3.02	0	78.7	28.5	765	1039	140	6.35	4.71	0.999	2028	1090	47.6	0	0	59.4	1	1	1	1	2
14084	1491	37.18	241.4	163.21	13.3	48.4	21.877	12.967	4.219	84	4.89	NA	131	148	4	234	0	11541	136	0.537	1.595	6.117	0.731	282	66	216	328	NA	1.7	NA	19.5	12.1	677	880	196	6.3	4.55	0.939	1871	2523	33.9	338	115	0	1	2	1	1	2
36474	803	33.81	110.57	47.73	11.6	26.74	8.499	8.632	7.127	75	2.87	0	95	552	1743	4572	125	7732	603	0.594	0.859	7.696	0.731	129	25	104	147	114.1	1.24	0	28.6	41.3	379	579	137	5.15	4.58	0.5	1158	1357	48	0	0	0	2	2	2	2	2
19782	1824	56.66	272.1	38.21	16.3	57.34	21.198	22.533	9.622	60	5.35	NA	134	260	73	1431	7	9987	1746	1.887	2.2	20.224	0.733	518	276	243	711	NA	1.43	NA	93.1	100.2	678	905	187	17.91	6.08	1.375	4514	1511	93.7	104	95	0	1	2	2	2	2
37592	1652	50.88	229.71	168.98	6.9	61.25	21.57	21.783	12.112	341	5.15	0	204	237	19	390	12	11145	529	0.727	1.358	8.804	0.734	174	84	90	233	242.6	3.11	0	181.7	34.7	1020	914	155	7.75	8.46	1.006	1770	1479	66.6	5	48	0	2	2	2	2	2
20146	1555	62.92	210.39	95.5	7.3	50.72	20.131	20.319	5.177	145	1.84	NA	151	154	3	55	1	0	154	2.075	1.934	13.281	0.735	247	188	59	378	NA	3.12	NA	3.9	7.7	897	1024	139	8.4	6.58	0.731	1634	1464	108.6	33	0	0	1	2	2	2	2
14895	1837	32.03	329.3	220.05	6.6	45.95	18.395	18.06	5.562	79	2.46	NA	160	179	4	179	130	6435	361	1.261	1.054	10.065	0.736	240	138	102	337	NA	0.79	NA	214.9	16.4	437	519	136	10.38	4.11	0.771	2007	1649	55	0	13	0	2	1	2	2	2
19507	1400	61.09	136.69	60.77	6.3	68.32	21.798	25.82	14.765	456	3.01	NA	383	541	637	1563	24	515	1009	0.895	1.553	14.833	0.737	218	92	126	283	NA	2.45	NA	12.5	35.8	476	874	167	8.85	6.31	0.826	1899	1569	90.8	123	185	0	1	2	2	1	2
39974	1614	52.61	194.89	115.81	5.2	69.81	19.353	23.977	22.577	256	5.74	0	120	416	1182	2954	10	2064	268	1.185	1.63	13.929	0.738	190	116	73	270	234.4	2.35	0	6.1	60.2	368	600	109	8.78	8.51	0.616	2173	1251	84.4	276	0	0	2	2	2	2	2
24511	1559	67.42	132.43	38.34	5.7	65.43	27.692	27.536	5.78	138	2.88	0	133	173	10	290	301	11686	312	1.181	1.916	12.667	0.738	234	118	116	316	NA	2.87	0	79.6	16.3	1443	1425	170	10.56	9.22	0.763	4133	1820	77	284	0	23	1	1	1	2	2
7307	1734.56	45.02	201.72	NA	9.76	68.32	20.85	29.7	13.2	298.08	NA	NA	NA	NA	NA	NA	NA	NA	NA	0.93	0.82	9.6	0.74	166.96	NA	NA	NA	NA	2.57	NA	5.57	NA	308.3	957.36	142.07	7.99	4.69	0.65	2122.89	1561.22	56.59	38.2	8.45	21.95	2	2	2	2	2
7957	1185.71	40.23	222.58	NA	6.84	17.88	5.03	6.99	4.19	133.61	NA	NA	NA	NA	NA	NA	NA	NA	NA	0.42	0.36	7.73	0.74	112.14	NA	NA	NA	NA	2.73	NA	77.76	NA	315.59	590.1	134.1	5.83	4.32	0.81	1327.55	1553.75	32.88	202.51	0	0	1	2	2	2	2
8275	1471.2	61.38	152	NA	4.6	68.55	16.9	22.37	24.24	461.23	NA	NA	NA	NA	NA	NA	NA	NA	NA	0.82	1.27	8.51	0.74	185.54	NA	NA	NA	NA	4.62	NA	20.58	NA	561.4	890.93	122.13	7.79	4.8	0.47	2272.55	1208.29	115.7	34.34	0	0	2	2	2	2	2
5718	1204.54	40.88	161.45	NA	8.04	44.9	18.07	14.84	9.13	89.04	NA	NA	NA	NA	NA	NA	NA	NA	NA	1.26	0.95	10.08	0.74	134.87	NA	NA	NA	NA	1.71	NA	25.91	NA	557.67	830.1	160.4	5.54	5.15	0.53	1873.63	1609.84	52.06	194.8	0	0	2	2	2	2	2
188	1712.8	47.37	233.96	NA	4.45	60.42	21.51	23.54	11.88	113.95	NA	NA	NA	NA	NA	NA	NA	NA	NA	0.65	1.33	11.13	0.74	147.41	NA	NA	NA	NA	2.06	NA	12.51	NA	822.64	1043.3	164.08	6.19	5.6	0.64	2346.64	1584.15	60.75	152.2	5.92	10.08	2	2	1	1	2
5406	1908.76	52	292.25	NA	10.44	62	15.32	25.53	17.06	233.69	NA	NA	NA	NA	NA	NA	NA	NA	NA	1.29	1.69	20.07	0.74	291.18	NA	NA	NA	NA	2.6	NA	12.73	NA	384.32	765.35	151.93	13.48	5.14	0.98	3368.64	958.03	110.64	121.86	167.63	0.4	2	2	1	1	2
18539	2355	41.55	363.3	301.37	10.7	88.15	20.619	38.181	23.47	181	8.93	NA	93	385	14	3476	82	1933	4292	0.763	0.857	13.573	0.741	251	38	213	277	NA	1.68	NA	29.4	266.7	254	883	166	9.32	6.02	1.221	3011	1396	55.5	254	0	0	2	2	2	2	2
36040	992	30.84	147.72	63.47	15.5	33.44	11.834	11.873	7.032	44	2.65	0	105	133	8	323	41	1909	4433	0.651	0.985	6.1	0.742	193	50	143	229	106.5	1.51	0	33.6	25.5	663	813	205	5.59	5.17	0.812	1385	1500	32.7	4	48	0	2	2	2	1	2
21130	899	37.81	144.21	114.59	3.4	21.77	4.404	9.095	6.165	110	3.81	0	175	200	0	312	17	12848	14	0.299	0.533	14.26	0.742	72	32	40	94	NA	0.4	0	58.3	26.2	92	363	91	5.35	3.26	0.472	1745	952	30.8	0	0	0	2	1	1	2	2
37453	1614	57.67	218.64	80.38	17.4	58.27	17.689	21.266	13.604	583	4.73	0	375	515	0	1704	12	712	3174	1.325	2.049	6.927	0.742	337	112	225	416	403.3	3.23	0	25.5	245.6	896	1305	264	12.7	7.5	0.925	2303	1833	106.3	43	0	0	1	2	1	1	2
38626	1327	49.75	112.79	32.04	4.1	75.34	25.681	22.445	21.09	238	3.99	0	249	256	1	88	1	545	307	1.191	0.845	14.591	0.743	249	173	76	370	177.7	0.96	0	1.7	33.1	209	437	108	6.74	4.43	0.5	1270	716	83.3	85	8	0	2	1	2	1	2
27971	1547	29.24	203.95	146.2	9.1	34.93	13.1	11.718	7.726	158	3.96	0	163	650	105	5829	26	1498	6018	0.594	0.846	7.452	0.743	249	84	164	307	NA	1.37	0	230.4	371.7	577	465	146	6.29	3.4	0.57	1352	1227	52.9	3	0	47.5	2	2	1	2	2
32240	1043	19.68	162.59	79.91	5.3	37.25	10.287	15.02	9.711	120	3.6	0	92	153	191	631	55	1504	420	0.51	0.547	6.672	0.743	143	67	76	189	97.2	0.52	0	126.4	66	239	406	90	5.13	2.55	0.424	1714	1060	26.8	76	0	0	2	1	1	1	2
13887	1670	44.43	242.97	147.26	5.4	63.53	16.068	26.283	9.206	91	3.66	NA	50	71	0	273	0	7733	47	0.813	1.459	12.699	0.743	179	95	85	245	NA	2.98	NA	13.7	27.5	224	678	124	8.43	8.52	0.698	2316	2087	43.8	373	0	0	1	2	2	1	2
18757	1316	36.46	210.62	93.82	9.7	40.34	8.666	17.675	11.141	49	3.2	NA	219	244	46	272	11	1740	1851	1.126	0.831	13.334	0.744	231	93	139	296	NA	0.59	NA	35.5	29.8	273	505	135	8.17	4.24	0.704	2588	1142	53.2	118	114	0	1	2	2	2	2
11836	1216	45.37	102.55	53.3	5.2	78.45	33.306	22.399	7.959	246	4.6	NA	444	554	0	1321	2	0	1569	0.397	1.781	9.426	0.744	192	19	173	205	NA	1.73	NA	74.2	156.4	596	765	127	3.47	5.19	0.276	2000	2046	40.1	271	0	0.3	1	2	2	1	2
36321	818	49.02	95.54	56.13	9	26.42	12.58	8.094	3.025	294	2.32	0	258	942	2701	6784	148	0	725	0.413	0.974	18.239	0.747	140	21	119	155	226.2	4.37	0	54.3	31.1	397	590	112	6.19	3.86	0.458	1086	1283	119.1	0	0	0	2	1	1	1	2
30092	1828	63.32	211.81	54.44	8	63.2	25.258	27.339	5.829	109	1.95	0	127	144	4	188	13	7735	97	1.606	2.313	17.148	0.747	367	218	148	520	NA	3.07	0	10.4	20.2	1008	1159	205	12.01	8.07	0.811	3502	1755	110.6	327	0	22.3	1	1	1	1	2
21360	1995	50.49	295.27	160.13	9.9	71.43	20.093	29.253	15.272	106	2.59	0	138	156	0	213	10	0	323	1.327	1.646	15.483	0.749	273	174	98	394	NA	3.01	0	16.1	45	718	862	151	13.83	8.69	0.916	2785	1459	76.2	324	129	0	1	2	2	1	2
474	1989.98	38.24	317.5	NA	9.82	69.07	21.29	29.43	13.41	133.34	NA	NA	NA	NA	NA	NA	NA	NA	NA	0.77	1.09	9.85	0.75	175.57	NA	NA	NA	NA	2.63	NA	32.99	NA	578.44	799.91	203.35	9.02	6.5	1.05	1751.64	1775.3	54.35	224.8	54.4	0	1	2	2	2	2
9121	1534.11	51.39	194.36	NA	11.33	63.16	24.87	26.14	7.19	117.89	NA	NA	NA	NA	NA	NA	NA	NA	NA	0.93	1.02	13.47	0.75	175.5	NA	NA	NA	NA	2.69	NA	47.48	NA	632.01	836.69	189.32	9.29	8.42	0.75	2499.31	1458.55	60.62	207.72	60.84	0	2	1	2	2	2
9078	1595.05	48.31	235.62	NA	6.91	50.23	13.31	17.76	16.23	69.93	NA	NA	NA	NA	NA	NA	NA	NA	NA	1.33	0.78	16.62	0.75	387.02	NA	NA	NA	NA	0.7	NA	7.1	NA	389.68	634.69	136.44	10.62	5.18	0.68	2741.01	970.34	74.47	84.35	8.44	0	2	2	2	2	2
962	1622.84	30.07	253.34	NA	9.27	57.6	21.19	20.77	12.45	51.14	NA	NA	NA	NA	NA	NA	NA	NA	NA	0.81	1.14	8.3	0.75	197.91	NA	NA	NA	NA	0.76	NA	24.72	NA	696.01	662.31	177.52	6.77	4.1	0.82	2648.13	1754.75	48.05	148.52	8.44	0	2	2	1	2	2
4221	1816.3	51.62	253.41	NA	13.93	68.78	24.49	26.6	13.52	94.54	NA	NA	NA	NA	NA	NA	NA	NA	NA	1.69	1.76	13.42	0.75	358.51	NA	NA	NA	NA	1.83	NA	39.37	NA	1064.98	971.53	185.3	12.22	6.41	0.87	2461.9	1664.28	74.33	0	0	0	2	1	1	2	2
4844	1045.62	34	127.19	NA	9.67	46.83	13.77	18.59	10.84	106.08	NA	NA	NA	NA	NA	NA	NA	NA	NA	0.98	0.7	9.09	0.75	135.72	NA	NA	NA	NA	0.72	NA	54.11	NA	220.78	510.66	136.79	5.07	3.81	0.5	1263.82	1178.6	54.4	39.46	35.48	0	1	2	1	1	2
27407	956	15.76	131.15	47.87	5.9	24.75	9.368	8.872	5.258	28	1.16	0	165	183	1	217	3	0	275	0.617	0.527	8.964	0.751	165	71	95	215	NA	0.53	0	18.3	21.9	232	261	101	4.12	1.8	0.556	1492	915	22.9	56	0	22.3	1	2	1	1	2
23246	1334	35.39	220.16	175.57	3.5	39.05	7.684	15.04	13.496	82	3.67	0	14	107	238	1006	29	856	446	0.464	0.702	14.921	0.751	125	51	74	160	NA	0.44	0	81.2	68.4	128	377	82	5.76	2.11	0.518	1104	882	34.2	0	0	0	2	2	1	2	2
22659	2177	96.71	268.74	57.87	13.3	80.04	33.231	23.858	15.242	215	4.53	0	511	532	17	302	1	781	224	2.487	3.192	26.304	0.751	625	405	221	907	NA	4.36	0	10.7	63.2	1514	1746	230	17.46	10.61	1.177	4295	2106	188.6	310	55	0	1	2	1	2	2
14187	1117	32.62	225.37	106.65	17.4	13.96	3.638	3.524	4.819	27	2.4	NA	9	70	28	736	5	0	1855	1.359	0.957	7.378	0.752	276	72	204	327	NA	0.25	NA	120.5	142.6	261	686	211	9.79	4.46	1.079	2064	1552	61.3	0	0	0	2	1	1	1	2
36530	1734	84.42	157.85	28.41	6.9	82.37	42.721	26.518	4.413	280	2.04	0	462	476	2	185	8	1701	132	1.217	2.895	15.679	0.752	311	208	103	455	288.7	4.41	0	4.7	12	929	1181	232	12.86	15.94	0.936	4093	2259	123.2	710	0	1.7	1	1	1	2	2
16579	1290	36.88	174.85	84.65	18.6	51.77	19.644	17.066	10.808	307	4.75	NA	291	318	16	148	357	0	598	0.775	1.109	5.188	0.753	299	58	242	340	NA	1.27	NA	92.9	14.9	493	691	186	7.96	4.79	0.887	1335	1764	52.4	64	0	0	1	2	2	2	2
40254	1824	65	215.27	121.5	10.3	80.47	30.817	28.769	14.75	209	3.45	0	277	288	25	98	0	0	544	1.23	2.579	18.004	0.754	190	56	134	229	183.8	2.78	0	1.1	16.8	640	1144	206	9.56	10.3	0.617	4660	2071	83.4	738	0	0	1	1	2	2	2
20208	1542	31	257.98	123.43	12.3	44.63	21.489	13.313	5.499	29	3.37	NA	40	69	16	276	153	6283	267	1.504	1.015	10.805	0.754	367	168	199	484	NA	0.48	NA	127.1	17.5	498	458	147	10.82	3.21	1.036	1922	1523	57.8	8	59	0	2	2	2	2	2
14843	1024	35.69	164.71	72.06	8.9	25.86	8.698	11.061	3.514	70	2.23	NA	6	795	175	9354	39	0	15040	0.758	0.746	10.477	0.755	363	143	220	464	NA	1.86	NA	57.8	860.9	458	413	109	9.42	6.32	0.566	2395	807	42.5	0	0	0	2	2	2	1	2
22299	3510	94.34	515.95	256.14	13.7	121.87	45.391	52.964	15.638	208	5.46	0	246	291	0	520	1	27878	158	2.459	2.244	23.79	0.755	452	304	149	666	NA	3.14	0	23.5	39.1	1393	1668	193	22.22	11.25	1.209	5304	1716	136.1	136	104	0	2	2	2	2	2
13752	1414	45.96	193.33	112.68	12.1	51.12	18.841	17.515	11.306	181	4.33	NA	281	991	29	8470	4	0	690	0.637	0.958	12.942	0.755	318	91	227	382	NA	2.63	NA	39.5	97.3	555	889	182	6.45	4.61	0.703	1519	1793	67.3	206	65	0	2	1	1	1	2
13873	992	24.04	133.1	59.92	6.9	41.94	9.047	20.212	9.834	26	8.55	NA	64	75	12	96	28	2945	311	1.075	1.497	11.278	0.757	538	489	48	880	NA	0.68	NA	78.1	8	397	601	155	11.18	7.05	0.715	1468	742	26.2	154	142	0	1	2	2	1	2
34618	1559	43.82	184.85	107.66	5.1	54.48	18.1	23.692	8.27	110	4.1	0	190	213	0	286	2	3008	196	0.673	0.714	9.987	0.759	126	60	66	168	144.7	3.29	0	19.2	26.5	229	543	79	9.16	9.54	0.677	2958	966	59.9	81	4	24.8	1	1	1	1	2
3133	1779.02	61.46	298.09	NA	5.7	38.07	11	14.42	9.72	193.88	NA	NA	NA	NA	NA	NA	NA	NA	NA	1.19	0.64	12.11	0.76	109.49	NA	NA	NA	NA	6.36	NA	107.16	NA	443.05	1018.79	109	6.95	7.35	0.76	2987.78	965.75	95.59	124	0	0	2	3	3	2	2
7660	1891.54	84.26	256.89	NA	5.08	59.31	18.01	25.39	11.67	407.58	NA	NA	NA	NA	NA	NA	NA	NA	NA	0.88	0.88	17.1	0.76	154.12	NA	NA	NA	NA	2.17	NA	24.21	NA	586.47	984.74	179.11	11.17	6.18	0.95	2513.71	968.9	151.54	0	0	0	1	2	2	1	2
13517	1122	41.92	80.22	12.18	5.6	72.7	19.89	20.225	24.526	119	6.02	NA	157	187	37	344	7	798	442	0.764	1.043	10.599	0.76	202	70	132	251	NA	2.86	NA	18	101.4	330	564	91	6.66	7.53	0.595	2207	1236	43.2	291	0	0	1	2	2	2	2
374	1469.55	47.03	184.76	NA	7.64	61.47	20.31	28.68	7.12	551.48	NA	NA	NA	NA	NA	NA	NA	NA	NA	1.07	1.4	12.15	0.76	243.13	NA	NA	NA	NA	2.24	NA	124.75	NA	273.6	666.82	159.6	11.05	5.68	0.8	1651.42	1592.51	82.07	319.81	99.35	0	1	1	2	1	2
23424	2042	53.32	301.19	185.73	11.2	71.82	24.322	28.871	14.06	117	5.96	0	141	331	663	1960	26	10514	1013	1.309	2.178	16.386	0.761	234	118	117	317	NA	1.28	0	178.1	40.1	661	811	180	11.38	6.76	0.85	2729	2187	64.6	563	0	0	1	2	2	2	2
41227	954	49.51	91.07	20.84	5.9	43.52	13.68	16.589	9.156	162	3.23	0	102	220	176	1335	5	1158	1274	1.029	0.972	11.686	0.761	196	107	87	272	188.7	2.23	0.1	19.6	81.4	294	611	136	6.68	6.01	0.746	1850	1353	74.4	77	0	0	1	1	1	1	2
26673	814	44.75	93.54	27.09	11.5	30.45	8.837	11.562	6.181	283	2.69	0	98	118	24	252	8	579	402	0.57	0.997	11.126	0.761	120	38	81	148	NA	2.38	0	16.5	31.4	245	678	116	6.91	6.81	0.606	1002	1205	68.3	0	0	0	2	2	2	1	2
14900	740	52.02	95.07	43.52	7.7	17.16	7.49	5.298	3.141	90	1.84	NA	541	564	30	269	0	9067	37	0.637	1.481	7.18	0.761	256	58	198	298	NA	3.24	NA	16	6	1046	1089	156	6.45	6.59	0.73	1765	1789	50.7	0	0	0	2	2	2	1	2
29616	1519	67.03	170.11	120.76	7.8	67.38	20.922	29.899	8.872	630	4.22	0	306	843	127	6369	34	0	10368	0.578	1.436	6.058	0.762	254	47	207	287	NA	2.31	0	40.6	598.6	422	703	141	8.01	5.31	0.779	1487	1362	135.7	211	17	0	1	2	1	2	2
15926	1909	58.61	290.43	151.75	13.9	59.12	16.074	24.348	14.162	195	5.87	NA	185	253	99	751	4	10654	359	1.091	0.888	11.664	0.764	328	178	150	454	NA	2.4	NA	23.9	47.4	629	954	203	12.17	6.97	1.123	3125	1425	93.5	74	0	0	2	2	2	2	2
10251	727	39.85	74.77	25.83	4.7	31.66	10.187	11.219	6.081	83	1.78	NA	246	260	1	97	6	2821	95	0.785	1.321	11.863	0.764	213	155	57	322	NA	2.45	NA	11.8	12.4	594	659	115	7.33	5.99	0.534	1694	1080	57.6	197	0	0	2	1	1	1	2
10280	1105	47.37	175.31	131.45	3.6	28.1	7.549	6.562	5.91	143	2.36	NA	67	256	861	1831	24	1	175	0.717	1.025	16.536	0.765	123	61	62	165	NA	0.86	NA	6.7	21.2	281	544	109	5.33	4.88	0.473	2659	1253	46.7	272	0	0	1	2	2	1	2
19166	1635	67.85	169.7	101.53	6.6	77.15	31.616	31.49	9.24	561	2.63	NA	479	487	1	93	9	0	441	1.127	2.164	10.563	0.765	206	110	95	284	NA	7.35	NA	6.2	21.1	1062	1231	156	10.88	8.7	0.871	2821	1269	88.1	34	0	0	1	1	1	2	2
21490	1408	72.62	160.52	45.64	8.6	52.7	21.325	20.451	7.305	123	2.91	0	373	382	5	106	1	1682	170	1.339	1.688	12.306	0.765	284	182	103	413	NA	3.53	0	13.8	15.4	899	1135	207	8	7.42	0.767	2697	1498	106.8	53	31	0	2	1	1	1	2
35056	1774	59.01	214.4	102.56	7.2	75.75	29.433	29.451	10.518	170	2.88	0	133	140	2	82	4	1110	55	0.985	0.999	14.936	0.767	203	136	68	297	129.9	3.32	0	5.9	20.8	685	799	141	11.38	10.05	0.662	2593	1369	71.9	124	0	0	1	2	1	2	2
19229	1186	56.47	145.56	54.29	15.9	42.15	14.503	16.603	6.631	111	3.01	NA	168	178	4	129	8	2382	46	0.824	1.068	10.593	0.767	376	111	264	455	NA	3.57	NA	6.9	18.4	456	806	158	10.58	8.9	0.834	1766	1578	45.4	26	43	0	1	2	2	1	2
39150	1668	52.76	244.58	84.57	23.6	54.1	19.055	19.438	10.865	78	5	0	164	210	6	524	1	20335	252	1.505	1.225	13.979	0.768	310	207	103	454	117.6	1.37	0	36.5	34.6	772	809	183	15	6.73	1.1	3971	1680	76.1	147	8	0	2	2	2	2	2
37020	1706	37.32	228.07	138.95	11.6	76.47	27.714	22.613	16.045	438	7.68	0	368	549	584	1667	356	1209	1321	0.685	1.465	8.967	0.768	240	70	171	291	295.1	1.72	0	106.6	72.3	503	853	207	14.82	6.37	0.908	3569	1872	48.5	182	56	0	2	2	1	2	2
14192	1056	49.46	77.33	37.26	4.7	63.02	14.548	18.524	20.741	367	4.7	NA	200	307	197	1163	13	4	1447	0.491	1.066	10.108	0.768	223	47	177	256	NA	1.19	NA	27.5	153	250	499	87	5.91	4.31	0.299	1451	1203	57.9	53	5	0	1	1	1	1	2
40467	1705	58.91	194.12	81.08	8.3	77.27	33.418	23.58	12.419	150	4.73	0	229	291	2	774	0	9881	65	1.359	2.194	11.956	0.769	255	140	114	355	173.6	3.79	0	14.2	25.9	1205	1185	184	11.28	7.64	0.981	3515	2066	97.4	5	42	0	2	2	2	2	2
28279	888	19.38	100.47	26.56	7.5	20.71	8.041	6.619	4.072	41	1.57	0	70	97	18	315	7	305	227	0.226	0.422	7.666	0.769	117	8	110	122	NA	0.76	0	6	31.8	254	531	145	3.19	2.99	0.311	672	839	17.1	122	0	33.9	1	2	2	2	2
38232	752	41.54	75.44	49.95	4.5	32.6	12.847	9.341	7.856	117	2.59	0	199	213	7	157	31	0	233	0.341	0.934	13.346	0.769	120	2	119	121	151	1.57	0	44.5	57.9	442	605	148	3.53	4.4	0.603	1799	1771	28.7	8	0	0	1	2	2	2	2
7842	433.12	39.42	37.29	NA	3.76	13.69	4.16	5.75	2.45	104.1	NA	NA	NA	NA	NA	NA	NA	NA	NA	0.18	0.34	16.89	0.77	80.97	NA	NA	NA	NA	0.39	NA	7.29	NA	87.83	321.4	72.3	5.18	1.87	0.24	347.94	591.24	34.24	0	0	0	2	2	1	1	2
1586	984.76	47.47	75.48	NA	9.56	55.31	12.68	17.14	21.17	411.63	NA	NA	NA	NA	NA	NA	NA	NA	NA	0.81	1.08	11.49	0.77	262.38	NA	NA	NA	NA	1.34	NA	125.43	NA	263.8	611.83	151.17	6.51	5.5	0.58	2176.87	1658.56	80.4	599.08	0	0	2	2	2	2	2
5493	2508.87	64.07	394.5	NA	10.9	79.13	30.75	30.96	12.31	202.07	NA	NA	NA	NA	NA	NA	NA	NA	NA	1.29	1.31	12.21	0.77	247.85	NA	NA	NA	NA	2.55	NA	155.68	NA	1107.29	1198.51	151.25	10.38	8.44	0.88	4529.57	1979.45	91.12	36.9	0	0.03	2	1	2	2	2
3143	1153.11	41.08	119.25	NA	8.92	57.39	20.31	25.78	6.73	97.57	NA	NA	NA	NA	NA	NA	NA	NA	NA	0.78	0.63	12.12	0.77	249.42	NA	NA	NA	NA	3.03	NA	65.6	NA	305.44	563.41	114.22	7.78	6.82	0.56	1537.17	1813.85	44.67	0	0	0	2	2	2	2	2
658	1703.09	43.4	300.03	NA	21.83	42.65	9.61	14.34	15.58	24.92	NA	NA	NA	NA	NA	NA	NA	NA	NA	1.07	0.91	9.83	0.77	282.03	NA	NA	NA	NA	0.96	NA	20.03	NA	570.35	904.38	331.82	12.97	7.16	1.25	1885.39	1963.11	61.85	131.39	88.31	0	2	1	1	1	2
3406	2301.03	88.78	269.52	NA	7.63	96.98	39	38.89	13.47	213.32	NA	NA	NA	NA	NA	NA	NA	NA	NA	1.69	2.21	14.54	0.77	315.14	NA	NA	NA	NA	4.11	NA	15.34	NA	1279.15	1441.67	181.86	10.78	8.27	0.91	3612.83	1881.72	101.7	59.2	5.92	0	2	2	2	1	2
7133	1373.82	68.49	131.33	NA	9.29	63.46	22.06	28.5	8.74	116.09	NA	NA	NA	NA	NA	NA	NA	NA	NA	1.36	1.51	15.31	0.77	179.55	NA	NA	NA	NA	1.76	NA	45.64	NA	1067.6	1144.39	164.46	9.99	8.5	0.81	3703.85	1690.9	85.55	104.43	0	0	2	1	2	1	2
3040	1372.76	35.14	164.71	NA	6.04	62.65	16.81	23.26	18.42	144.66	NA	NA	NA	NA	NA	NA	NA	NA	NA	1.17	0.82	11.34	0.77	372.52	NA	NA	NA	NA	1.56	NA	15.71	NA	219.54	623.57	122.7	9.51	6.89	0.78	2911.68	968.46	62.42	201.6	0	0	1	2	1	2	2
7163	1714.91	73	131.65	NA	7.66	68.27	28.41	24.08	10.58	170.96	NA	NA	NA	NA	NA	NA	NA	NA	NA	0.95	1.44	17.6	0.77	188.81	NA	NA	NA	NA	2.87	NA	33.83	NA	1059.1	1098.15	250.37	12.87	11.11	0.8	2387.02	2422.03	90.71	1080.48	0	41.15	1	2	2	2	2
13769	1032	34.55	110.19	58.1	3.7	44.86	11.32	18.585	10.192	98	1.75	NA	60	60	0	3	2	0	14	0.297	0.394	10.728	0.771	52	30	22	72	NA	0.36	NA	12.9	6.6	99	375	80	3.94	2.74	0.332	879	1003	30.9	90	0	8.2	1	2	2	2	2
41212	914	27.36	148.96	82.88	7.4	25.34	9.588	9.05	4.716	67	1.95	0	45	72	2	321	1	3227	170	0.756	0.816	9.439	0.771	120	47	73	153	102	0.59	0	98.9	76.8	146	420	107	5.05	3.63	0.332	996	1217	23.4	186	0	0	2	2	1	2	2
30187	1059	36.18	64.68	13.46	5.4	59.31	14.101	19.784	21.958	78	5.19	0	79	109	28	334	9	590	254	0.421	0.571	8.806	0.771	128	25	104	146	NA	0.72	0	20.5	68.6	354	504	111	4.42	3.88	0.417	1692	1246	43.8	141	12	19.3	2	1	1	2	2
13345	1498	34.37	209.65	125.26	13.7	65.11	18.206	17.771	20.199	72	7.02	NA	59	493	1763	4266	82	4510	1597	0.887	0.951	8.911	0.772	172	67	106	220	NA	1.28	NA	20.2	99.7	237	522	182	7.85	6.09	0.764	2113	1435	44.1	9	72	0	2	2	1	2	2
40514	1782	67.19	268.09	39.52	48.7	49.57	14.034	16.847	14.547	42	2.33	0	435	454	23	173	29	0	344	2.418	1.771	17.64	0.772	482	374	109	740	215.6	2.84	0	1.8	40.7	778	888	292	24.14	8.99	1.677	4490	1883	103.6	64	63	0	2	1	1	1	2
17188	1202	33.73	168.23	98.04	9.2	47.08	16.894	13.654	12.276	238	4.79	NA	246	272	54	317	6	375	177	0.544	1.452	4.857	0.774	183	102	80	255	NA	2.87	NA	15.1	21.7	990	975	195	4.16	4.43	0.457	1182	1641	47.1	2	0	0	2	2	2	2	2
34206	1697	59.65	193.92	97.61	7.4	78.02	31.486	27.796	10.863	169	4.81	0	348	360	1	160	4	462	115	1.458	1.677	12.538	0.775	177	103	74	249	181.4	2.94	0	22.6	25	1198	1331	197	10.31	7.74	1.125	3469	1425	72.7	85	72	0	2	2	2	2	2
16860	1421	38.35	195.27	80.59	8.1	56.62	19.535	25.408	6.479	89	1.65	NA	115	133	32	183	1	4671	142	0.897	1.267	10.31	0.776	219	138	81	315	NA	1.36	NA	23.4	21.6	569	815	122	7.65	4.51	0.52	2402	1293	57.1	102	18	0	1	1	1	2	2
17421	1908	96.21	194.8	117.97	3.6	82.9	34.311	25.339	15.759	816	5.53	NA	631	666	13	225	393	0	856	0.82	2.062	20.093	0.777	345	124	221	432	NA	5.99	NA	90	64.7	1071	1565	225	10.8	9.39	0.987	3463	2027	205.5	315	31	0	1	2	1	1	2
38843	1850	61.15	275.96	63.66	14.4	56.73	11.924	24.436	17.122	82	4.73	0	28	353	1070	3358	34	580	1395	1.645	1.165	20.192	0.777	410	264	144	594	140.8	0.84	0	18.3	86.2	670	1167	214	13.79	6.75	0.915	3829	1258	80.7	0	0	0	2	1	1	1	2
23442	677	19.53	111.86	36.64	5.1	17.29	3.411	5.691	5.617	23	2.56	0	163	208	24	413	208	5	329	0.91	0.661	7.822	0.779	182	125	56	269	NA	1.04	0.844	46.1	50.6	292	354	66	6.45	1.84	0.33	1948	575	54.1	0	0	0	2	1	1	2	2
37528	1400	61.46	173.92	97.71	4.3	52.07	12.216	18.883	17.787	114	4.2	0	216	239	20	238	48	0	158	0.8	0.887	18.832	0.779	182	116	65	264	164.9	4.27	0	8.2	53.6	358	647	150	7.68	3.11	0.613	2585	1335	124.9	102	35	0	2	2	2	2	2
1736	1462.38	40.44	175.98	NA	10.46	68.96	25.6	34.47	5.28	111.06	NA	NA	NA	NA	NA	NA	NA	NA	NA	0.98	1.06	13.01	0.78	348.48	NA	NA	NA	NA	2.44	NA	43.91	NA	347.86	825.77	316.63	9.79	7.34	1.16	4597.02	2959.36	71.74	1097.44	53.28	0	1	2	2	2	2
7721	1960.78	65.85	195.2	NA	6.16	102.41	36.28	46.07	12.64	193.89	NA	NA	NA	NA	NA	NA	NA	NA	NA	1.37	1.28	16.21	0.78	195.19	NA	NA	NA	NA	5.63	NA	3.25	NA	484.24	744.78	147.69	9.25	9.79	0.68	3849.47	1376.27	102.64	74.47	85.3	0	2	2	2	2	2
4796	1527.47	49	265.03	NA	13.56	31.08	7.02	15.88	5.82	53.6	NA	NA	NA	NA	NA	NA	NA	NA	NA	1.31	1.1	13.43	0.78	321.59	NA	NA	NA	NA	1.19	NA	95.86	NA	404.31	826.57	145.09	12.13	4.26	0.78	2066.25	1068.94	90.39	0	0	0	1	2	2	1	2
27917	1796	61.16	242.56	163.19	12.2	68.39	25.323	26.597	10.396	260	6.23	0	131	177	43	507	38	9942	311	0.814	1.415	13.279	0.78	247	79	168	302	NA	3.92	0	15.5	27.1	506	1043	190	11.22	10.44	0.911	3612	2130	70.3	335	93	0	2	1	1	2	2
1696	1215.71	37.58	181.26	NA	8	39.33	6.95	17.12	13.19	10.11	NA	NA	NA	NA	NA	NA	NA	NA	NA	2.06	2.54	14	0.78	229.94	NA	NA	NA	NA	1.58	NA	34.49	NA	1090.23	980.13	182.84	15.63	3.78	0.92	1510.64	1675.74	39.11	25.51	98.58	0	1	1	2	1	2
8538	1067.23	48.47	155.89	NA	16.49	28.49	10.03	10.45	5.97	102.56	NA	NA	NA	NA	NA	NA	NA	NA	NA	0.76	0.88	12.56	0.78	235.42	NA	NA	NA	NA	1.3	NA	19.03	NA	464.5	810.28	177.84	6.82	5.1	0.71	2230.12	1727.67	39.31	42.78	80.31	0	1	1	2	1	2
35154	1372	50.92	173.91	98.18	6.9	53.73	18.924	24.902	5.387	137	1.9	0	69	96	5	308	9	3	343	0.505	0.548	10.174	0.781	159	60	99	201	146.1	3.8	0	3.3	35.1	457	744	135	8.15	10.28	0.443	1814	903	45.1	79	0	0	2	2	1	1	2
21799	3416	63.98	637.85	574.21	3.4	74.21	32.931	21.188	12.918	188	2.38	0	401	405	8	97	3	0	395	1.118	3.977	10.949	0.782	307	81	226	362	NA	6.15	0	451.1	17.3	2100	1394	298	8.03	10.35	1.375	2335	3356	80.8	1009	40	0	2	2	2	2	2
38183	1622	65.62	200.61	150.27	8.7	64.57	21.567	26.412	11.973	200	0.68	0	76	87	18	106	6	133	350	0.747	1.071	13.375	0.783	96	56	40	135	186.6	4.8	0	13.7	24.9	560	748	129	9.98	9.45	0.399	1582	1299	67.1	31	1	0	2	2	2	2	2
12633	1725	48.33	211.06	101.79	13.3	81.32	24.701	28.306	17.96	118	5.59	NA	125	258	84	1516	117	2771	1506	1.005	1.531	13.176	0.783	235	97	138	303	NA	1.98	NA	39.4	107.4	557	836	184	9.48	6.92	0.889	2826	1824	58.5	181	0	0	2	2	1	1	2
17115	791	87.17	52.23	5.74	2.1	23.69	5.72	8.942	5.849	451	6.92	NA	169	176	0	78	0	0	18	1.231	0.842	16.016	0.784	307	93	216	372	NA	17.32	NA	7.4	12.4	433	1183	177	6.12	13.01	2.626	2733	1657	178.5	114	9	0	2	1	1	2	2
15508	1932	61.05	286.51	120.71	11.8	61.55	29.011	21.503	5.89	173	2.48	NA	266	284	3	205	9	0	144	1.411	1.357	12.74	0.785	208	75	133	260	NA	2.32	NA	116.4	17.2	796	1048	169	11.69	9.39	0.793	3939	1369	79.3	37	0	0	2	2	2	2	2
24529	1674	65.57	157.64	16.12	10.2	87.29	19.852	37.003	22.996	151	9.24	0	0	1050	0	12603	1	0	22660	1.027	1.371	16.08	0.785	458	170	287	577	NA	3.54	0	31	1005.3	589	879	267	17.27	10.88	1.07	3483	1585	74.2	0	0	0	2	2	1	1	2
31160	1793	69.31	209.32	77.94	15	76.44	23.788	22.274	23.313	174	4.58	0	192	228	123	345	39	4	901	1.145	1.73	20.781	0.785	264	94	169	329	222.4	1.24	0	115.1	72.8	540	901	248	11.62	10.01	0.966	2627	1656	101.7	303	0	0	2	2	1	1	2
21356	1880	60.2	265.96	147.09	10.7	66.38	18.645	25.124	17.068	121	4.97	0	142	626	1521	5076	8	1130	405	0.84	1.575	13.299	0.785	280	137	142	377	NA	3.61	0	6.6	64.5	789	970	179	12.37	8.23	1.227	4009	1925	73.2	226	302	0	1	2	2	1	2
12250	1660	31.24	232.52	141.68	6.6	66.95	17.17	23.055	16.154	71	5.7	NA	66	80	30	143	1	581	264	0.909	1.272	9.312	0.786	164	78	85	219	NA	1.98	NA	11.9	31.9	361	610	139	6.33	3.95	0.648	2165	1338	37.7	408	48	8.6	1	2	1	1	2
21363	1207	24.96	237.53	116.29	4.4	16.44	7.519	5.068	2.051	49	0.56	0	67	68	0	15	0	0	19	1.124	0.492	11.592	0.786	354	306	51	567	NA	1.07	0	2.6	3.3	199	359	76	10.4	4.3	0.528	2107	592	47.1	0	0	0	2	2	2	1	2
13055	1294	41.95	126.69	42.12	10.7	71.31	19.482	24.316	22.083	99	4.82	NA	218	282	247	629	7	27	780	0.723	0.733	9.557	0.787	191	88	104	253	NA	1.75	NA	23.1	70.1	444	668	149	6.26	5.66	0.449	2268	955	68.5	57	4	0	1	1	1	2	2
18365	891	35.21	134.1	77.47	8.8	26.81	7.754	10.174	5.843	106	3.18	NA	36	80	18	523	13	2274	24	0.308	0.422	10.059	0.787	130	90	40	193	NA	1.85	NA	30.3	13	262	583	122	5.05	6.08	0.548	815	792	30.2	3	63	0	2	1	2	2	2
31333	874	72.2	69.29	36.16	2.5	34.15	5.552	10.834	14.309	189	5.61	0	122	123	0	45	4	0	179	0.634	0.521	24.93	0.787	50	10	40	57	338.1	7.8	0	202.7	24.2	543	870	222	3.85	2.62	0.695	1038	1602	157.8	71	7	0	2	1	1	1	2
32135	1696	84.32	147.12	3.43	10.7	85.16	31.804	35.259	12.065	232	4.81	0	395	412	0	197	1	0	152	1.981	2.154	18.037	0.787	333	138	194	430	188.4	2.83	0	0.5	28.5	937	1352	190	12.83	10.7	0.7	2551	1280	146.5	196	0	0	2	1	1	2	2
39391	1516	48.68	209.16	44.55	13	54.38	17.889	18.425	14.682	83	5.92	0	124	169	21	506	1	18182	208	1.502	1.271	13.675	0.787	365	273	91	554	118.1	0.95	0	30.9	51.3	829	739	206	12.55	5.88	1.102	2748	1382	107.5	2	16	0	1	2	1	2	2
2471	1065.17	34	161.91	NA	9.17	32.63	7	14.63	8.81	78.79	NA	NA	NA	NA	NA	NA	NA	NA	NA	0.74	0.5	11.26	0.79	305.62	NA	NA	NA	NA	0.27	NA	123.1	NA	156.32	390.75	128.6	7.25	4.52	0.6	2256.87	1179.24	45.76	71.55	6.92	0.01	2	2	2	2	2
6287	1068.58	43.2	145.94	NA	10.73	35.43	11.49	12.75	8.91	77.83	NA	NA	NA	NA	NA	NA	NA	NA	NA	0.91	0.72	11.81	0.79	248.94	NA	NA	NA	NA	0.38	NA	65.6	NA	473.42	567.81	141.72	8.56	4.9	0.77	1980.32	1342.36	52.61	206.02	0	0	2	3	3	2	2
3942	3584.69	80.71	501.36	NA	8.36	143.99	62.27	57	14.71	299.85	NA	NA	NA	NA	NA	NA	NA	NA	NA	1.56	2.16	15.63	0.79	321.59	NA	NA	NA	NA	5.29	NA	42.33	NA	1308.86	1508.32	180.06	13.48	12.1	1	6145.64	1758.82	109.98	217	0	0	1	1	2	2	2
39883	1331	43.74	215.23	107.77	13.5	35.91	9.454	11.164	12.067	90	1.96	0	88	98	4	141	9	1202	209	1.031	1.504	11.621	0.791	138	59	79	178	192.9	1.08	0	49.4	17.2	473	851	201	8.58	8.58	0.905	2080	1852	66.6	331	0	0	1	2	1	2	2
11966	1338	39.1	145.46	23.77	16	51.15	18.477	18.341	6.636	78	4.02	NA	140	170	15	357	2	9004	240	0.767	1.082	7.94	0.791	305	123	181	391	NA	1.16	NA	31.9	30.1	520	731	197	11.77	5.82	0.951	1998	1874	42.1	288	0	24.7	1	2	1	2	2
12927	2214	60.64	305.06	165.44	9.4	89.43	32.708	37.102	12.875	125	4.55	NA	142	157	3	111	4	1531	140	1.215	1.772	13.663	0.792	235	114	122	315	NA	3.48	NA	13.4	27.3	1003	1387	225	8.91	6.32	0.86	2838	2481	77.9	233	140	0	2	2	2	2	2
37046	1694	67.98	195.25	106.75	6.7	72.42	21.23	26.905	18.44	249	4.41	0	137	155	10	223	10	6253	274	0.778	0.988	12.797	0.792	151	75	77	204	219.8	6.27	0	44.3	27.8	565	1024	185	8.87	8.01	0.728	2223	1436	95.1	32	0	0	2	1	2	2	2
13530	2862	71	409.18	274.95	9.2	109.18	34.712	43.333	22.21	200	5.64	NA	655	858	784	1996	55	59	412	1.297	2.126	14.758	0.792	419	258	164	598	NA	4.92	NA	7.4	84.3	1299	1341	235	12.41	10.97	1.205	4327	1798	114.1	314	0	0	1	2	1	1	2
37099	643	50.5	79.9	20.16	7.6	13.87	3.655	6.325	2.482	90	2.13	0	0	0	0	0	0	0	8	0.538	0.459	11.439	0.794	109	52	57	145	99.7	2.05	0	0	6.9	222	571	120	6.31	8.23	0.437	2435	754	59.3	15	0	0	2	2	2	2	2
29561	2109	53.2	312.58	194.3	4.1	73.63	26.388	30.69	9.518	134	2.03	0	139	167	11	167	302	1892	270	1.117	1.295	12.685	0.794	255	163	91	370	NA	3.49	0	80	15.4	635	780	117	10.35	7.78	0.72	2895	1250	61.4	0	0	0	2	2	2	1	2
32223	3879	42.43	564.87	326.3	9	109.14	31.5	31.357	37.796	72	7.52	0	110	127	0	158	42	8306	440	1.178	1.092	15.596	0.794	266	116	151	348	111.1	1.2	0	35.2	58	501	716	155	9.66	5.14	0.975	2855	1223	55.7	20	0	74.3	1	2	2	2	2
28848	689	30.11	49.23	24.05	8.4	43.86	9.329	12.501	16.888	69	6	0	55	154	38	1180	13	442	1869	0.351	0.393	9.48	0.795	156	0	156	156	NA	0.27	0	25.3	123.7	108	370	108	4.3	3.84	0.489	1272	1423	22.5	0	0	0	2	1	1	2	2
10695	1871	74.45	209.06	88.35	20.9	84.52	38.142	30.379	9.884	194	4.7	NA	369	385	21	165	14	0	365	0.626	1.194	6.836	0.796	265	55	209	303	NA	3.54	NA	10.5	27.1	1507	1477	227	9.03	10.74	0.935	3305	1261	65.8	65	0	0	2	2	1	2	2
20564	899	42.88	122.65	30.12	12.2	27.74	9.292	7.8	7.995	139	2.04	NA	125	126	0	17	2	0	27	0.425	0.587	9.433	0.796	242	135	106	337	NA	0.68	NA	1.2	19.3	402	814	181	5.47	5.13	0.552	919	996	41	85	0	0	2	1	1	2	2
25536	1459	36.41	229.78	107.88	8	45.09	13.816	17.67	10.087	45	3.71	0	192	268	31	422	917	7251	786	1.419	1.053	12.131	0.799	320	144	177	421	NA	0.76	0	219.1	30	1145	608	144	11.65	4.12	0.797	2016	1643	66.8	43	0	0	1	1	2	2	2
36503	1517	52.68	144.1	54.63	23.3	86.41	45.514	26.717	8.299	393	4.36	0	466	526	52	661	52	6979	1169	0.641	1.063	8.017	0.799	268	49	219	303	268.5	2.04	0	42.5	44.5	1030	1094	258	8.56	7.88	1.333	2160	1712	49.9	348	71	0	2	2	1	1	2
7590	1864.6	54.59	217.12	NA	7.27	87.91	29.23	33.41	19.39	206.56	NA	NA	NA	NA	NA	NA	NA	NA	NA	1.72	1.47	15.05	0.8	244.18	NA	NA	NA	NA	3.61	NA	33	NA	475.26	662.28	125.31	10.41	6.61	0.67	3254.56	1267.65	96.39	0	0	0	2	2	2	1	2
5341	2095.88	75.83	296.38	NA	7.03	67.07	30.24	16.96	13.88	175.69	NA	NA	NA	NA	NA	NA	NA	NA	NA	1.37	1.73	18.71	0.8	359.27	NA	NA	NA	NA	3.6	NA	17.88	NA	329.94	1075.25	191.34	15.89	16.97	0.95	2209.89	2329.02	109.87	562.1	18.94	0	1	2	2	2	2
36018	2093	65.32	274.19	168.88	11.7	85.59	44.59	26.666	8.237	122	5.27	0	317	346	9	345	4	4823	503	0.83	1.802	10.326	0.8	170	72	98	220	134	4.16	0	35.9	33.1	1709	1741	271	8.19	9.65	0.804	2309	1942	53	473	43	0	1	2	2	2	2
3513	694.7	19.29	107.52	NA	11.59	23.91	11.24	6.47	3.81	59.32	NA	NA	NA	NA	NA	NA	NA	NA	NA	0.67	0.47	6.9	0.8	168.73	NA	NA	NA	NA	0.73	NA	224.42	NA	262.3	336.05	162.66	3.98	3.03	0.45	347.11	2022.83	20.18	630.47	0	0	2	2	2	2	2
11188	2145	61.62	272.36	145.39	13.2	103.12	32.91	34.744	9.654	103	5.73	NA	102	156	14	418	452	15710	700	1.808	2.717	14.944	0.801	497	148	349	601	NA	1.67	NA	206.9	36.9	849	1155	232	11.44	6.99	1.079	3125	3528	78.1	1014	0	0	2	2	1	2	2
11782	2481	83.73	328.15	206.64	10	95.01	45.542	29.383	13.86	214	3.98	NA	322	370	34	535	4	11955	406	1.451	1.911	13.652	0.802	298	174	124	420	NA	2.8	NA	36.8	36.2	1486	1557	184	12.39	9.72	1.104	4508	1527	102	149	16	0	1	1	1	2	2
12867	1887	48.95	263.79	134.01	19.4	56.25	17.281	18.993	12.831	58	6.11	NA	271	508	30	2820	24	3657	2676	1.121	2.083	10.852	0.802	305	97	208	374	NA	2.84	NA	49.7	158.9	1023	1139	286	9.95	7.54	1.004	2409	2657	64.1	223	145	27.4	1	2	2	1	2
11618	1611	54	200.65	58.27	13.7	66.56	17.775	23.252	20.877	142	7.97	NA	73	98	38	271	3	828	1153	0.968	1.02	14.744	0.803	227	130	99	318	NA	0.69	NA	9.4	42.9	253	690	189	10.16	6.9	0.651	2727	1052	73.5	0	0	0	2	2	2	2	2
25375	1747	65.24	223.54	92.44	18.5	69.12	35.157	20.888	8.194	233	1.96	0	239	277	72	448	4	0	163	0.763	1.474	7.521	0.806	158	55	103	197	NA	3.02	0	10.9	23.3	1756	1662	317	8.1	9.41	0.665	1871	1625	67.4	44	1	0	2	2	2	2	2
15742	1621	37.3	241.87	139.26	12.4	59.82	19.124	21.377	13.567	150	4.8	NA	310	1469	50	13909	16	0	1265	1.095	1.674	9.663	0.806	265	143	121	366	NA	2.18	NA	41.1	63.8	713	819	154	6.88	4.19	0.666	2486	1862	44.8	155	4	0	1	2	2	1	2
22164	1749	27.64	308.63	183.69	7	47.59	11.089	23.533	9.992	84	2.75	0	11	13	1	27	14	1589	86	0.423	0.617	10.834	0.806	71	7	64	75	NA	0.89	0	46.5	22.5	100	567	111	5.88	3.61	0.571	1231	1316	26.4	0	0	0	2	2	1	2	2
31496	1905	42.56	238.67	121.42	12.7	91.85	23.839	32.41	27.417	279	11.03	0	237	356	124	1168	360	7685	1073	1.349	1.861	12.134	0.806	344	139	206	441	226.8	1.31	0	128.9	119.7	693	821	201	11.54	4.61	0.964	3569	2166	70.6	316	69	0	2	2	1	1	2
32575	1013	55.1	105.01	46.48	10.1	44.05	13.2	15.156	11.644	276	7	0	333	408	26	861	4	0	1651	0.632	1.345	11.415	0.808	191	51	140	227	217.3	2.02	0	57.2	136.3	893	912	205	6.9	6.79	1.119	1282	1394	60.2	2	55	0	1	1	1	1	2
23563	1575	60.18	174.99	102.27	5.4	69.62	26.833	23.438	12.528	331	4.72	0	288	336	3	586	4	17476	324	1.465	3.59	19.651	0.809	279	132	149	372	NA	2.73	0	8.7	70.9	606	877	203	8.39	7.73	0.666	2390	2799	91.2	1137	0	0	1	2	1	2	2
20389	1468	56.1	205.96	147.8	5.3	48.21	14.799	18.575	9.06	201	2.61	NA	119	319	47	2384	10	425	3794	0.569	0.793	13.71	0.809	162	70	93	212	NA	2.88	NA	10.1	230.8	338	545	104	8.19	9.22	0.482	1555	767	73.4	186	0	0	2	1	1	2	2
31813	1801	46.6	247	127.06	13.5	74.18	28.731	27.2	13.839	380	7.57	0	271	320	24	575	16	12274	853	0.981	1.581	9.412	0.81	294	134	161	388	265.4	1.16	0	113	57.9	833	893	165	11.56	5.47	0.888	2536	1964	74.3	382	20	0	1	2	1	2	2
35729	2135	63.86	360.52	302.88	15.4	53.88	27.751	15.613	6.89	182	1.63	0	671	694	22	242	0	422	103	1.2	3.087	7.411	0.81	113	43	71	143	330.9	5.4	0	6.2	19.6	1730	1831	237	7.67	8.02	1.2	2524	2842	63.4	135	413	0	1	2	2	1	2
793	1794.91	44.3	345.18	NA	7.27	26.03	7.14	10.99	5.43	83.98	NA	NA	NA	NA	NA	NA	NA	NA	NA	1.37	0.96	13.4	0.81	279.69	NA	NA	NA	NA	2.88	NA	536.13	NA	281.02	581.74	151.2	13.3	9.07	1.49	2630.47	1451.04	72.45	0	0	0	2	2	2	2	2
8703	1392.64	69.05	91.42	NA	5.54	83.6	32.8	33.6	9.47	600.13	NA	NA	NA	NA	NA	NA	NA	NA	NA	0.78	1.75	12.62	0.81	154.41	NA	NA	NA	NA	5.5	NA	7.67	NA	645.02	1054.39	158.59	8.95	11.79	0.64	2280.01	1524.19	88.16	154.7	26.51	0	1	2	2	2	2
7667	1433.39	69.36	119.89	NA	4.17	74.42	34.68	24.73	9.5	230.56	NA	NA	NA	NA	NA	NA	NA	NA	NA	1.11	2.23	11.93	0.81	230.43	NA	NA	NA	NA	6.19	NA	9.39	NA	1411.44	1260.28	181.94	7.88	9.77	0.37	2341.33	1919.86	81.35	0	0	0	2	2	2	2	2
27649	670	20.68	118.98	66.85	6.1	13.84	5.424	5.169	2.232	47	0.92	0	89	134	33	520	0	0	587	0.46	0.284	8.853	0.811	94	33	62	117	NA	0.19	0	91	29.7	145	263	87	4.91	1.85	0.518	288	981	18.4	68	26	0	2	2	2	1	2
10713	1422	32.68	143.45	23.57	7.6	80.49	13.901	33.824	28.438	160	8.08	NA	211	289	284	774	10	2551	269	0.908	1.061	10.735	0.811	156	93	65	221	NA	1	NA	19.9	70.6	207	961	128	8.76	2.5	0.808	2636	1500	52.8	269	0	0	1	2	1	1	2
29735	968	35.77	126.42	97.39	3.7	36.78	12.262	13.49	9.162	102	1.85	0	407	459	207	527	8	0	202	0.571	1.395	5.52	0.813	164	91	72	228	NA	4.67	0.656	20.7	42.6	793	918	123	4.37	5.12	0.205	727	1531	40	52	0	0	1	2	2	2	2
33735	911	35.79	80.29	27.81	8.3	50.61	10.193	13.412	21.548	359	4.8	0	172	211	55	443	41	4302	640	0.51	1.014	10.979	0.813	163	9	154	170	245.1	2.19	0	7.8	49.5	390	495	167	5.74	3.43	0.658	1633	998	89.3	177	5	0	2	2	1	1	2
36149	967	38.74	122.67	12.2	6.5	35.02	11.027	12.909	7.733	120	1.73	0	92	140	1	575	0	0	956	0.776	0.482	11.964	0.814	252	186	65	383	105.8	1.11	0	19.1	38	315	409	122	6.88	4.64	0.515	2106	691	51.1	0	0	0	2	2	2	1	2
21813	2056	73.34	262.55	109.34	10.4	80.47	28.963	30.831	14.232	169	3.91	0	178	211	30	351	14	11124	236	1.463	1.562	19.753	0.815	273	160	113	386	NA	2.05	0	13.2	27.6	802	1116	171	13.18	8.51	0.825	4192	1422	115	36	23	0	2	2	1	2	2
41279	1526	59.77	199.49	107.4	7.7	55.29	16.577	22.113	11.281	115	3.51	0	91	110	8	109	236	620	378	1.25	1.399	13.852	0.816	314	132	183	404	206.9	3.98	0	105.1	22.1	720	984	179	10.35	11.62	1.121	2543	1823	63.5	6	82	0	2	1	1	1	2
19146	1036	38.44	169.48	38.62	18.7	25.91	12.023	6.947	4.746	117	2.4	NA	165	452	1171	2818	36	10130	273	1.775	1.31	15.271	0.817	303	227	76	462	NA	0.55	NA	23.7	28.5	608	708	227	13.36	5.27	0.79	873	1078	54.2	0	0	0	2	1	1	2	2
39786	769	38.44	95.56	58.63	7.5	26.37	11.42	10.4	2.162	101	1.08	0	195	566	1498	3550	46	391	853	0.534	1.27	7.854	0.818	91	11	81	98	164.2	3.25	0	25.3	20.8	535	732	136	4.59	6.89	0.559	1802	1709	25.5	183	0	0	1	1	1	1	2
11637	1282	26.8	190.6	122.75	6.3	48.98	19.762	16.392	8.958	86	2.24	NA	478	480	0	21	0	0	27	0.705	0.928	13.065	0.819	183	140	43	281	NA	0.46	NA	1.6	15.4	342	662	109	9.54	2.76	0.402	1160	689	45.5	130	16	0	2	2	2	2	2
41389	1283	27.16	152.51	39.35	4	31.47	9.307	12.417	6.766	98	1.49	0	110	113	0	46	1	0	52	0.695	1.008	13.982	0.82	218	110	108	295	191	1.09	0	0.3	13	212	505	135	5.77	3.17	0.598	1700	868	36.1	101	0	40.4	1	2	1	2	2
4075	958.76	65.72	23.25	NA	1.28	65.72	19.89	32.82	7.85	649.78	NA	NA	NA	NA	NA	NA	NA	NA	NA	1.44	1.15	12.9	0.82	85.91	NA	NA	NA	NA	2.71	NA	24.59	NA	153.49	782.43	110.93	4.59	6.23	0.3	1632.65	1614.98	102.56	341.64	0	0	2	3	1	2	2
9027	2251.76	49.16	334.69	NA	13.24	75.62	27.52	27.86	15.24	234.09	NA	NA	NA	NA	NA	NA	NA	NA	NA	1.35	1.48	11.22	0.82	256.85	NA	NA	NA	NA	1.42	NA	87.82	NA	984.44	1058.69	210.21	14.34	5.82	1.22	3844.23	2429.69	70.03	23.57	217.36	11.33	2	2	1	1	2
1606	2242.62	52.95	269.87	NA	11.42	109.75	39.49	43.41	19.59	224.37	NA	NA	NA	NA	NA	NA	NA	NA	NA	1.19	1.21	12.54	0.82	303.44	NA	NA	NA	NA	1.67	NA	91.27	NA	629.52	1106.32	227.33	11.48	6.42	1.14	3068.66	1622.33	88.92	84.09	173.61	0.08	2	2	2	1	2
10481	2293	75.51	294.66	182.11	5.5	90.43	30.102	38.802	14.553	565	3.49	NA	253	261	0	93	8	1741	382	1.308	1.488	22.442	0.821	274	176	98	399	NA	3.01	NA	2.6	16.9	391	1113	139	12.24	6.96	0.9	4280	1157	131.6	244	0	0	1	2	2	2	2
31991	485	38.09	63.17	19.24	5.9	9.52	2.275	3.11	2.861	99	0.95	0	14	34	18	105	265	1128	595	0.326	0.317	13.167	0.822	55	0	55	55	119.1	0.36	0	46.1	3.1	128	489	116	2.94	3.48	0.324	531	773	31.9	0	0	0	2	1	1	2	2
15537	1383	38.77	157.51	59.28	10.6	62.22	16.719	21.338	19.671	125	6.04	NA	99	120	43	131	195	0	1100	0.666	0.776	11.031	0.822	120	50	68	155	NA	0.55	NA	48.6	25.3	137	734	166	7.76	5.33	0.531	1803	1209	40.8	4	42	8.6	1	2	1	2	2
38812	2032	70.71	286.16	83.79	8.9	68.02	23.116	25.742	14.422	245	5.09	0	388	426	42	407	24	2	299	1.771	1.998	20.975	0.822	266	155	113	375	221.4	1.32	0	24.7	47.5	616	1040	191	14.72	7.07	0.862	4967	1617	111.2	316	39	0	1	2	1	2	2
39392	2284	80.19	346	136.43	14.6	67.96	24.403	26.962	13.096	227	5.11	0	505	547	21	389	230	0	409	1.846	2.946	23.117	0.822	561	300	261	772	285.3	2.29	0	106	42.5	786	1209	232	16.67	8.04	1.027	5295	2474	86.9	474	2	0	1	2	1	2	2
14263	1356	83.06	127.51	52.32	10.4	58.21	17.307	22.315	13.363	188	2.84	NA	76	136	228	614	8	649	325	1.356	1.037	10.978	0.822	171	84	87	228	NA	2.16	NA	28.3	55.5	292	608	129	6.15	5.38	0.642	3032	1313	95	64	0	0	2	2	2	2	2
28378	1392	43.31	202.67	103.22	15.8	48.64	15.104	19.221	10.169	416	5.73	0	271	387	6	1394	43	7404	2543	0.839	1.514	6.185	0.823	244	86	158	302	NA	1.74	0	77.9	104.9	711	813	204	10.66	5.78	0.993	2471	1770	67.9	101	0	0	2	2	2	1	2
32127	1452	58.58	159.71	120.58	13	63.51	32.373	17.899	5.698	149	3.59	0	191	247	422	408	65	1385	1200	0.358	1.025	17.719	0.823	157	4	153	160	186.4	1.5	0	11.1	114.3	708	936	217	7.54	6.53	1.072	1982	1327	44.3	153	241	0	1	1	2	1	2
23586	1813	50.67	194.6	71.69	14.2	95.24	27.495	39.93	21.912	85	6.51	0	114	142	53	310	1	4839	684	1.153	1.921	14.278	0.824	250	109	141	327	NA	1.82	0	12.1	47	729	964	283	9.63	7.83	0.8	2233	2670	62.1	471	0	0	2	1	1	1	2
30609	1775	72.83	100.62	26.02	6.3	102.78	33.024	37.831	25.417	219	6.19	0	260	276	2	205	0	101	175	1.069	1.064	18.626	0.824	115	43	72	146	NA	2.57	0	129	62.6	839	1331	137	5.79	7.06	0.525	3886	1328	71	0	0	23.2	1	2	2	1	2
37377	1887	59.8	213.99	110.25	5.2	88.51	34.403	38.698	13.258	176	5.49	0	263	277	0	168	0	0	6	0.167	0.691	11.152	0.824	50	0	49	49	184	3.98	0	0.2	36.4	279	817	143	7.65	11.71	0.909	1738	1096	64.4	18	180	0	2	1	1	1	2
36444	1869	61.07	262.76	111.84	12.5	64.65	16.392	24.088	19.792	90	8.43	0	252	901	2549	6540	1	4457	1318	1.354	1.524	19.137	0.826	407	211	196	555	196.4	2.27	0	48	168.5	395	714	147	12.11	9.55	0.745	2599	1454	121.6	96	6	0	2	2	1	2	2
11127	1325	48.82	165.49	53.55	10.5	58.05	16.12	16.808	6.541	115	7.57	NA	136	249	0	1334	0	46764	491	0.961	1.777	13.547	0.826	345	226	122	503	NA	2.66	NA	24.4	22.5	293	622	178	9.88	8.29	0.746	1528	2286	93.6	671	0	0	1	2	1	1	2
16123	1529	41.71	279.06	171.95	8	28.12	12.284	9.725	4.444	65	3.7	NA	301	427	37	1510	1	7154	431	1.819	1.722	9.653	0.827	245	158	86	357	NA	3	NA	108.4	40.5	1079	1007	184	8.66	5.55	0.929	3420	2176	60.9	37	0	0	2	1	2	2	2
40768	1288	69.96	98.01	54.43	1	68.52	19.998	30.636	12.311	448	2.4	0	163	174	0	113	5	1504	171	0.664	1.069	17.911	0.827	94	55	41	133	295.3	1.8	0	2	18.6	137	946	85	6.72	6.55	0.641	2090	970	76.5	143	0	0	2	2	2	2	2
39864	1780	51.93	233.04	60.95	21.4	75.81	26.62	28.606	13.234	132	6.97	0	243	303	52	657	22	14759	479	1.142	1.433	10.084	0.828	307	104	203	380	135	1.36	0	43.7	52.4	987	1091	290	11.85	7.52	1.343	3036	1912	73.6	152	57	0	2	1	1	1	2
10712	1121	24.42	178.82	124	5.6	38.07	11.232	14.742	6.995	60	3.2	NA	85	140	23	278	700	4225	599	0.68	0.999	6.959	0.828	184	32	151	206	NA	1.45	NA	197.5	21.2	366	466	138	6.27	3.88	0.708	1324	1887	25.7	170	6	0	2	2	1	2	2
41208	1277	70.23	125.27	50.41	7.2	54.96	20.07	20.855	9.75	450	3.66	0	481	508	30	312	11	4874	329	0.755	1.897	9.648	0.829	242	65	178	287	352.3	5.71	0	10.3	28.6	1211	1198	244	8.67	8.54	1.031	2154	2066	93.2	178	16	0	1	2	1	1	2
7707	957.91	31.26	154.48	NA	8.88	26.15	5.29	8.96	9.95	38.8	NA	NA	NA	NA	NA	NA	NA	NA	NA	0.59	0.53	9.25	0.83	249.21	NA	NA	NA	NA	0.73	NA	96.64	NA	420.74	755.25	186.78	5.82	4.27	0.76	1235.59	1250.96	27.55	3.79	22.97	0	2	2	2	2	2
7639	1748.48	67.06	229.74	NA	7.81	62.99	28.13	22.39	7.39	414.96	NA	NA	NA	NA	NA	NA	NA	NA	NA	1.24	2.16	11.93	0.83	236.59	NA	NA	NA	NA	3.66	NA	53.81	NA	1181.79	1379.67	176.45	10.51	8.46	0.67	2628.69	1566.84	94.98	34.1	0	0	2	2	1	2	2
35117	1917	62.25	190.86	54.41	11	100.91	42.182	46.461	9.163	200	2.72	0	138	169	3	364	5	9237	266	1.163	1.479	15.534	0.83	274	161	113	386	212.7	4.45	0	9.3	35.8	649	946	190	12.66	11.14	1.163	4027	1618	80.3	117	145	0	1	2	1	1	2
3336	973.2	25.26	210.55	NA	10.07	8.91	2.42	2.92	2.18	5.67	NA	NA	NA	NA	NA	NA	NA	NA	NA	1.02	1.43	5.28	0.83	192.36	NA	NA	NA	NA	1.61	NA	274.02	NA	700.25	634.37	166	6.59	4.26	1.07	771.24	2520.19	24.69	201.61	73.42	0.05	1	1	1	1	2
32543	929	17.38	119.92	48.23	6.5	44.92	13.386	14.744	14.148	33	5.29	0	111	137	13	100	392	0	552	0.561	0.361	10.245	0.831	143	10	133	150	66	0.1	0	107.8	25.7	194	302	146	4.74	2.29	0.835	1082	1293	18.3	0	0	0	2	1	1	1	2
29962	1593	47.47	209.05	110.87	9.5	63.4	20.249	25.348	12.768	188	3.51	0	175	227	8	546	51	2148	316	1.326	1.099	12.435	0.831	254	94	160	320	NA	2.7	0	266.6	63.2	509	591	133	8.92	7.7	0.545	1995	1488	58.2	0	0	0	2	2	2	2	2
17837	1150	41.05	177	35.8	28.1	33.05	10.764	13.562	5.661	50	5.83	NA	47	880	7	9944	66	0	13384	0.983	1.159	13.675	0.832	660	98	561	728	NA	0.39	NA	40.3	743.7	853	636	279	10.98	6.85	0.908	2830	2150	57.4	5	32	0	1	2	2	1	2
27300	2302	37.25	177.81	123.3	4.8	12.61	3.708	4.827	2.2	82	1.8	0	65	189	12	1498	17	2906	70	0.463	0.478	10.972	0.833	138	44	94	168	NA	2.69	0	104.5	11.1	143	401	107	3.71	5.96	1.441	3698	1143	59.7	22	0	195.7	2	2	1	1	2
17737	1901	52.69	264.4	99.85	13.4	72.37	23.963	29.257	14.973	97	8.44	NA	224	731	2119	4998	63	8547	1314	1.661	1.846	17.241	0.834	360	185	176	490	NA	2.01	NA	22.2	80.4	849	1019	213	12.57	6.31	1.064	3125	1936	85.5	49	0	0	2	1	1	2	2
35823	1360	61.16	157.83	101.21	7.1	38.02	13.118	11.358	9.581	166	1.83	0	153	197	12	517	2	304	81	0.569	1.011	16.568	0.834	219	64	154	264	207.4	1.68	0.02	5.4	43.7	653	705	175	7.04	6.67	0.729	1604	1255	61.6	66	75	20.2	2	2	1	2	2
12398	2147	57.19	319.73	182.63	9.9	73.81	22.063	30.27	16.827	104	3.37	NA	89	499	1525	4103	119	10132	1003	1.2	1.23	14.107	0.835	264	150	113	369	NA	2.67	NA	52.6	95.5	507	863	135	12.1	8.82	0.865	2970	1417	87.2	155	0	0	2	1	1	2	2
22630	1567	33.55	220.19	125.02	7.6	64.66	25.653	21.476	11.147	76	3.82	0	191	212	23	156	161	0	1012	1.183	2.362	13.99	0.835	234	79	155	290	NA	1.92	0	19.1	27	359	546	179	6.34	5.07	0.652	2084	2615	44.6	852	0	0	1	2	2	2	2
11480	2382	36.71	147.17	71.56	6.1	53.16	14.148	21.627	13.075	113	3.62	NA	74	95	26	236	8	2506	165	0.54	0.615	10.277	0.835	130	62	68	173	NA	3.46	NA	22.2	27.1	253	447	96	6.25	6.46	0.73	2979	1266	44.1	12	0	170.6	2	2	1	1	2
25122	1955	66.78	235.69	122.81	7.8	86.39	18.593	38.036	23.213	194	5.87	0	18	18	0	0	0	0	54	0.73	0.985	27.445	0.836	142	78	64	197	NA	1.16	0	4.8	32.1	173	1349	150	7.84	4.87	0.625	2767	1390	73	102	0	0	2	2	1	2	2
16199	1311	36.84	192.07	131.57	5.3	45.42	14.717	18.216	9.265	257	3.11	NA	181	214	17	141	510	0	536	0.736	1.136	7.021	0.837	151	45	105	183	NA	3.24	NA	125.9	11	557	1024	158	6.22	3.31	0.665	1510	1821	56.6	67	58	0	2	2	2	2	2
3120	1242.81	46.9	167.78	NA	9.09	43.19	14.68	16.73	8.89	65.39	NA	NA	NA	NA	NA	NA	NA	NA	NA	1.6	1.26	16.2	0.84	222.12	NA	NA	NA	NA	0.81	NA	61.61	NA	667.73	806.79	155.17	10.92	5.17	0.83	2976.45	1624.83	67.3	456.32	47.19	0	2	2	1	1	2
9451	943.88	47.19	129.76	NA	2.47	26.22	14.18	7.28	2.02	141.55	NA	NA	NA	NA	NA	NA	NA	NA	NA	0.47	0.54	11.06	0.84	165.23	NA	NA	NA	NA	2.61	NA	37.14	NA	198.77	500.17	83.47	6.09	8.24	0.41	927.65	794.43	48.73	0.48	16.23	0	1	2	2	2	2
1112	881.78	44.15	74.9	NA	2.33	44.76	12.22	18.85	9.69	127.58	NA	NA	NA	NA	NA	NA	NA	NA	NA	0.22	0.28	12.3	0.84	33.99	NA	NA	NA	NA	0.51	NA	5.19	NA	49.67	373.69	57.86	3.25	3.21	0.25	773.19	769.48	54.47	36.9	0	0	2	2	2	2	2
6087	3343.95	103.67	600.38	NA	22.07	60.34	24.13	23.86	7.33	168.42	NA	NA	NA	NA	NA	NA	NA	NA	NA	3.48	2.72	34.37	0.84	795.75	NA	NA	NA	NA	2.2	NA	323.65	NA	615.98	1109.35	245.11	27	13.69	2.16	7632.59	2529.1	210.46	179.37	0	0	1	2	1	1	2
45	1430.92	54.9	176.87	NA	8.39	59.68	19.97	25.04	10.02	189.22	NA	NA	NA	NA	NA	NA	NA	NA	NA	0.58	0.91	9.7	0.84	125.02	NA	NA	NA	NA	3.14	NA	31.88	NA	536.15	999.53	183.79	9.55	11.16	1.01	2473.31	1463.41	54.5	11.22	205.72	0.09	2	1	2	1	2
5854	800.46	19.12	135.23	NA	3.44	20.37	6.41	7.62	4.36	55.31	NA	NA	NA	NA	NA	NA	NA	NA	NA	0.55	0.63	7.24	0.84	102.87	NA	NA	NA	NA	3.05	NA	1.63	NA	343.13	577.39	48.1	6.22	2.91	0.26	1352.79	355.9	34.71	74.4	0	0	2	2	1	1	2
5037	1178.11	47.62	170.43	NA	4.65	36.1	14.15	13.5	5.82	114.82	NA	NA	NA	NA	NA	NA	NA	NA	NA	0.64	1.36	11.27	0.84	144.28	NA	NA	NA	NA	3.72	NA	6.87	NA	832.84	989.12	146.75	4.81	5.88	0.33	1304.69	1349.06	41.59	48.95	15.94	0	2	1	2	1	2
3339	1316.97	50.13	144.58	NA	14.19	63.35	20.3	23.87	15	121.74	NA	NA	NA	NA	NA	NA	NA	NA	NA	0.91	1.27	14.15	0.84	248.36	NA	NA	NA	NA	2	NA	28	NA	751.19	975.8	267.23	8.92	7.34	0.79	2127.39	1638.45	58.78	210.64	132.91	0.07	1	2	1	2	2
1221	1505.68	75.84	91.6	NA	8.28	95.96	30.81	39.86	18.91	557.28	NA	NA	NA	NA	NA	NA	NA	NA	NA	1.16	1.87	19.34	0.84	220.29	NA	NA	NA	NA	3.81	NA	2.5	NA	923.35	1392.17	264.74	7.28	11.4	1.28	2923.29	1841.72	87.79	127.49	5.92	0	1	2	2	2	2
1284	1547.57	55.49	166.27	NA	11.02	64.7	29.98	23.86	7.3	105.05	NA	NA	NA	NA	NA	NA	NA	NA	NA	1.05	1.36	13.26	0.84	299.1	NA	NA	NA	NA	1.31	NA	38.08	NA	1141.29	1067.3	200.1	9.67	6.41	0.76	2779.02	1999.69	65.07	258.92	9.24	12.96	2	2	1	1	2
2405	1725.22	48.77	302.04	NA	19.03	39.48	10.45	12.16	13.06	85.23	NA	NA	NA	NA	NA	NA	NA	NA	NA	1.76	1.41	14.69	0.84	422.55	NA	NA	NA	NA	1.27	NA	119.55	NA	551.91	729.45	231.02	11.7	5.51	1.17	2224.43	2294.29	112.37	44.58	368.33	0	2	2	2	2	2
17809	1557	49.94	212.85	104.99	20.4	58.26	14.164	19.256	19.689	426	5.59	NA	249	258	2	118	10	2179	316	0.846	1.522	4.487	0.841	423	86	337	485	NA	2.44	NA	8	52.5	666	1129	247	9.03	5.54	0.93	1646	1912	83.8	37	0	0	1	2	2	2	2
33715	504	14.06	93.71	52.1	5	10.52	4.372	3.416	1.404	20	0.63	0	397	434	0	414	104	6028	81	1.028	1.398	9.56	0.841	435	397	37	713	60.8	3.31	2.44	20.4	2.8	486	436	112	14.08	7.54	0.263	592	928	20.3	199	0	0	2	2	2	2	2
38406	1374	40.32	98.79	43.31	4.9	52.14	15.775	19.751	11.831	373	3.31	0	138	159	20	259	14	791	398	0.831	0.892	7.659	0.841	137	41	95	166	263.6	3.08	0	19.5	42.6	158	501	96	6.35	6.27	0.59	2137	1364	60.1	154	10	51.6	1	2	2	2	2
23463	2000	59.46	219.91	92.95	23.7	100.65	33.447	36.014	24.298	112	10.06	0	362	444	60	942	0	29802	811	1.123	1.555	11.972	0.842	392	187	205	524	NA	1.56	0	61.4	121.6	991	1455	214	10.07	9.47	0.962	5068	1956	83.5	181	0	0	1	2	1	2	2
40140	1329	43.91	152.04	75.43	6	61.69	22.229	18.99	12.168	165	4.14	0	132	149	0	206	2	5013	88	0.679	1.103	13.822	0.844	175	95	82	245	123.6	1.16	0	38.2	13.9	647	702	145	7.51	6.03	0.83	2876	1553	60.8	5	48	0	2	2	2	1	2
27344	1547	37.97	271.96	227.51	13.2	40.41	17.691	14.334	5.442	51	4.45	0	248	301	25	235	751	0	690	0.626	1.179	5.137	0.844	158	13	146	168	NA	2.4	0	187.2	19.6	1438	868	201	6.1	5.28	1.093	951	2134	27.4	40	138	0	2	2	1	1	2
27882	789	60.37	50.11	21.27	6.3	38.4	11.378	14.916	7.201	530	2.9	0	155	274	10	1426	24	2906	334	0.385	0.963	8.586	0.845	79	1	78	80	NA	4.43	0	89.2	12.5	236	805	109	6.44	11.72	0.505	1259	1116	83.9	0	0	0	2	2	1	2	2
20649	1510	61.75	169	20.8	18.2	67.34	24.077	28.474	9.845	143	3.99	NA	179	223	54	480	11	2380	864	1.27	1.072	13.401	0.846	347	147	199	449	NA	2.09	NA	140.8	130.1	822	868	176	11.98	8.34	0.965	2514	1584	75.8	0	0	0	2	2	1	2	2
28727	1084	26.83	139.62	87.91	9	49.4	20.485	18.19	8.026	114	2.82	0	347	409	39	737	10	418	804	0.471	1.044	5.439	0.846	159	46	113	191	NA	1.89	0	22	91.7	485	520	122	3.66	3.74	0.47	2075	1603	30.5	84	2	0	2	2	2	2	2
31863	1686	53.14	171.92	60.81	6.8	59.37	17.547	20.939	16.587	165	2.98	0	103	114	12	112	7	2251	184	1.495	0.909	14.071	0.846	216	128	88	306	173.5	1.71	0	7.6	39.1	488	716	141	9.2	4.94	0.614	2455	1096	87.9	0	0	37.1	2	1	1	1	2
13880	2214	60.93	235.59	101.04	14.8	117.01	44.733	48.31	14.483	550	7.2	NA	553	574	31	224	9	0	869	1.148	1.711	10.497	0.847	264	85	179	323	NA	3.11	NA	87.3	22.7	728	1165	260	10.22	9.01	1.064	3261	1601	91	12	124	0	2	1	2	2	2
17543	858	30.13	145.29	93.21	7.3	20.64	5.424	8.432	5.115	135	2.47	NA	313	332	0	240	1	4207	145	0.62	1.016	8.34	0.847	150	91	59	214	NA	2.66	NA	20.8	11.4	309	525	156	19.28	3.78	0.727	1204	1103	74.3	0	0	0	2	1	1	2	2
24867	1065	41.53	116.54	68.42	11.5	50.96	15.288	17.248	14.309	112	4.35	0	74	335	72	3016	193	4836	2674	1.501	1.35	9.424	0.849	256	41	214	285	NA	0.82	0	176.2	102.9	384	614	172	4.98	5.22	0.715	1732	2293	64.2	464	21	0	1	2	1	2	2
3233	1354.76	39.06	186.03	NA	7	52.97	11.21	18.41	19.51	121.1	NA	NA	NA	NA	NA	NA	NA	NA	NA	0.51	0.48	16.15	0.85	138.2	NA	NA	NA	NA	0.54	NA	11.27	NA	187.68	413.18	86.26	5.43	2.84	0.46	1352.12	675.53	52.97	0	0	0	2	1	2	2	2
3097	1166.86	51.41	98.25	NA	3.67	63.26	17	20.28	21.29	479.12	NA	NA	NA	NA	NA	NA	NA	NA	NA	0.63	1.27	12.79	0.85	183.24	NA	NA	NA	NA	2.45	NA	15.27	NA	497.12	740.07	99.97	5.96	4.23	0.3	1786.9	1075.31	71.92	36.9	0	0	2	1	1	2	2
3144	1516.14	52.04	206.53	NA	3.09	55.61	17.46	24.02	9.18	162.5	NA	NA	NA	NA	NA	NA	NA	NA	NA	0.47	0.78	16.57	0.85	127.52	NA	NA	NA	NA	1.54	NA	69.11	NA	222.75	713.77	123.14	6.53	6.31	0.74	1887.4	1142.85	59.61	75.67	10.01	0	2	2	2	2	2
4268	1038.27	40.89	150.11	NA	7.33	31.1	10.13	10.51	7.4	310.99	NA	NA	NA	NA	NA	NA	NA	NA	NA	1.13	1.59	7.92	0.85	234.49	NA	NA	NA	NA	3.09	NA	133.17	NA	612.86	794.51	151.98	6.92	3.84	0.56	1240.48	1928.62	58.12	37.87	5.23	0	2	2	2	1	2
8629	916.63	39.95	128.86	NA	5.76	28.08	13.21	10.03	2.91	109.64	NA	NA	NA	NA	NA	NA	NA	NA	NA	0.55	1.21	9.54	0.85	156.75	NA	NA	NA	NA	1.89	NA	27.4	NA	727.69	824.64	153.18	4.07	4.32	0.59	1031.16	1829.97	29.63	0	0	0	2	2	2	2	2
24640	1799	56.49	135.85	58.74	3.8	67.64	19.456	24.913	17.427	368	3.32	0	196	201	0	61	4	0	198	0.849	1.232	14.863	0.85	141	84	57	200	NA	1.69	0	8.5	31.8	258	863	89	7.82	5.89	0.507	2307	1187	68.6	94	0	60.5	1	1	1	1	2
23961	2098	54.09	233.73	140.63	6.9	93.4	22.294	33.099	30.71	150	8.9	0	107	156	22	582	6	17907	236	1.033	1.587	18.522	0.85	239	156	84	349	NA	3.1	0	11.3	123.2	474	840	132	10.78	9.05	0.944	2936	1715	83.5	212	0	18.6	1	2	2	2	2
5154	2048.26	64.69	256.19	NA	10.02	86.02	35.55	29.74	14.81	223.93	NA	NA	NA	NA	NA	NA	NA	NA	NA	1.81	1.64	15.87	0.85	280.29	NA	NA	NA	NA	1.75	NA	48.06	NA	818.02	1289.85	184.91	10.41	6.97	0.7	3343.21	1694.05	115.43	261.48	31.32	0.43	2	2	2	1	2
34065	1363	12.17	244.93	147.75	13	40.42	9.713	22.684	6.837	19	2.78	0	5	160	0	1847	18	1	2857	0.512	0.654	6.522	0.85	174	8	166	179	83	0.15	0.01	23.7	166.1	186	476	120	5.67	2.61	0.533	929	1779	4.6	261	6	0	2	2	1	1	2
6095	1601.55	67.7	159.97	NA	8.16	77.57	28.51	28.11	14.18	673.06	NA	NA	NA	NA	NA	NA	NA	NA	NA	1.13	2.27	12.34	0.85	276.13	NA	NA	NA	NA	79.79	NA	48.69	NA	560.88	1098.78	206.68	37.71	8.22	1.4	3344.18	2026.08	123.71	139.36	70.06	0	1	2	1	1	2
9417	1576.59	57.97	204.59	NA	18.39	54.79	14.9	17.06	18.19	124.72	NA	NA	NA	NA	NA	NA	NA	NA	NA	1.38	1.24	18.72	0.85	388.99	NA	NA	NA	NA	3.5	NA	50.38	NA	397.89	782.62	228.34	14.82	10.07	1.15	2937.78	2317	94.39	263.91	104.52	9.26	2	1	1	1	2
35097	713	29.84	88.42	42.84	3.9	13.51	5.771	4.176	2.513	71	0.72	0	193	198	35	56	1	0	30	0.367	0.84	6.073	0.851	100	50	50	135	114.8	1.66	0	12.6	5.8	603	475	143	2.47	3.23	0.419	652	1229	28.4	0	0	18.1	2	2	1	2	2
19475	1488	45.77	219.96	154.51	6.1	43.6	15.565	14.337	5.162	148	2.4	NA	226	242	6	196	0	0	394	1.035	1.438	13.941	0.852	138	53	85	175	NA	1.68	NA	10.8	12.1	495	830	151	5.1	4.84	0.478	2067	1332	58.9	334	0	11.5	1	1	1	1	2
33978	2701	54.31	394.18	299.26	17.2	59.53	20.549	22.059	13.245	212	5.05	0	224	363	330	1415	227	6379	825	1.031	1.962	9.944	0.853	249	67	182	296	219.8	2.8	0	127.5	51.3	1220	1481	240	8.94	7.87	1.403	2591	2326	63.4	110	468	65	2	1	1	1	2
38549	494	20.15	79.34	41.64	6.6	13.24	3.729	5.443	2.418	30	1.62	0	6	17	34	119	0	2506	54	0.201	0.354	7.28	0.853	56	0	56	56	69.8	0.17	0	16.2	3.2	101	317	111	2.62	1.92	0.409	562	1106	19.3	140	24	0	2	1	2	2	2
28956	1257	60.73	49.28	14.26	4.8	91.14	15.445	32.116	37.808	230	12.15	0	86	466	4	4574	8	5012	4874	1.319	0.781	10.524	0.855	224	18	206	238	NA	6.4	0.056	29.4	374.6	213	819	145	5.7	3.78	0.605	2748	1612	58.9	0	0	0	2	2	2	2	2
22969	777	54.22	80.34	17.31	6.1	25.18	8.385	10.383	2.986	149	1.6	0	18	355	1372	3304	84	135	152	0.627	0.715	11.775	0.855	169	89	80	230	NA	4.99	0	12.5	22.8	212	695	120	7.22	8.14	0.541	2603	1309	71.1	0	0	0	2	2	1	2	2
31751	1457	33.34	163.69	58.16	5.7	76.61	20.875	27.27	21.06	91	7.72	0	65	67	7	27	7	7	30	0.815	0.949	12.53	0.856	229	106	123	304	91.1	0.83	0	16	27.4	228	886	133	6.75	4.75	0.623	2412	2272	47.1	177	18	0	1	2	2	2	2
35709	2138	71.81	218.03	122.31	11.6	116.35	39.83	47.624	23.239	168	12.18	0	340	348	0	80	1	0	78	0.785	1.844	20.977	0.856	205	69	136	254	186.6	2.08	0	1.9	11.8	1154	1385	283	7.64	8.66	0.84	2025	1812	51.4	299	0	0	1	2	2	1	2
14147	373	46.86	13.17	11.82	1.1	13.28	4.266	4.804	2.333	132	0.43	NA	0	27	41	299	0	1029	267	0.264	0.5	8.332	0.857	77	0	77	77	NA	4.8	NA	8.1	20.4	42	422	66	5.36	7.61	0.276	565	891	41.1	0	0	0.4	1	2	2	2	2
35781	968	30.73	139.86	65.21	10	34.35	10.535	12.639	9.128	23	8.28	0	51	97	30	551	2	7520	489	0.664	0.784	12.03	0.857	199	59	138	240	86.9	0.51	0	81.1	83.3	501	542	231	8.29	5.41	1.189	1381	1634	40	1	10	0	2	1	2	1	2
26137	1671	50.51	195.96	109.15	6.3	78.58	32.121	30.079	10.134	315	2.91	0	367	490	8	1343	234	0	2477	0.928	1.34	10.233	0.857	220	78	142	275	NA	2.97	0	68.1	136.8	529	767	146	9.45	8.77	0.929	2534	1716	69.1	139	25	0	2	2	1	1	2
19682	3527	26.56	472.93	341.27	10.1	178.41	32.13	66.937	71.034	17	18	NA	295	409	36	1328	24	0	3918	1.344	1.659	12.684	0.857	264	139	124	362	NA	0.44	NA	85.2	199.9	543	710	116	12.64	2.55	0.649	3891	1304	46.4	0	0	0	2	2	2	2	2
10234	1508	73.13	153.26	49.51	8.9	66.64	21.917	27.421	8.777	244	6.39	NA	85	275	703	1906	27	7514	573	1.495	1.689	17.091	0.858	287	119	168	370	NA	4.34	NA	39.2	50.8	579	1108	177	13.78	13.03	1.047	2489	1647	94.6	234	0	0	2	2	1	2	2
41338	1225	44.15	135.36	66.11	5.8	58.42	21.459	19.444	13.038	115	4.47	0	84	95	7	113	3	133	95	0.868	0.863	11.414	0.859	142	72	70	192	124.9	3.81	0	12.1	33.3	355	724	98	10.59	8.72	0.513	2137	1563	54.4	49	0	0	1	1	2	2	2
22012	1483	39.17	223.41	114.22	10.3	51.18	12.334	20.407	13.918	78	4.96	0	45	367	27	3736	247	1258	4365	0.818	0.83	10.129	0.859	306	94	212	371	NA	0.69	0	76.6	274.6	421	659	186	10.28	5.62	0.845	2540	1456	56	43	0	0	2	1	2	1	2
9145	1357.33	52.22	95.18	NA	6.74	85.49	23.13	30.92	24.42	475.5	NA	NA	NA	NA	NA	NA	NA	NA	NA	0.83	1.33	11.78	0.86	237.75	NA	NA	NA	NA	3.73	NA	65.45	NA	381.71	715.43	112.24	9.42	8.13	0.56	2884.58	1448.64	77.43	98	0	0	2	2	2	1	2
3902	1098.68	49.4	176.16	NA	17.72	22.3	5	8.53	6.4	92.68	NA	NA	NA	NA	NA	NA	NA	NA	NA	0.86	0.59	11.99	0.86	329.18	NA	NA	NA	NA	0.33	NA	10.73	NA	282.94	747.66	167.18	8.34	5.76	0.8	1861.64	1106.31	57.11	46.5	0	0	2	2	2	2	2
9617	1442.07	57.27	227.62	NA	18.18	34.95	8.35	13.09	9.82	297.81	NA	NA	NA	NA	NA	NA	NA	NA	NA	1.12	1.09	12.61	0.86	348.52	NA	NA	NA	NA	1.05	NA	184.01	NA	396.22	757.35	180.98	10.4	6.53	0.95	2173.67	1590.65	73.08	119.92	0	0	2	2	1	1	2
3272	1625.34	28.92	295.78	NA	8.77	40.73	10.68	17.72	9.59	50.54	NA	NA	NA	NA	NA	NA	NA	NA	NA	0.89	0.93	11.42	0.86	150.34	NA	NA	NA	NA	1.67	NA	62.22	NA	307.78	714.64	138.46	10.82	5.44	0.91	1606.66	1565.94	35.85	0	0	0	1	2	2	1	2
5026	962.07	45.73	145.48	NA	4.73	24.22	8.38	7.6	6.92	71.16	NA	NA	NA	NA	NA	NA	NA	NA	NA	0.43	0.8	19.34	0.86	103.29	NA	NA	NA	NA	4.9	NA	150.85	NA	455.05	621.22	101.7	11.2	3.56	0.3	1354.67	844.23	101.21	0	0	0	2	2	1	2	2
7097	1628.91	69.13	180.94	NA	5.67	70.43	23.46	27.79	13.58	224.19	NA	NA	NA	NA	NA	NA	NA	NA	NA	1.81	1.55	16.36	0.86	185.06	NA	NA	NA	NA	3.43	NA	21.9	NA	513.76	825.35	143.16	10.81	8.72	0.65	2048.72	1338.66	104.38	10.41	224.56	0	2	2	2	2	2
2917	1379.13	41.94	197.05	NA	19.67	52.12	20	18.01	9.83	101.11	NA	NA	NA	NA	NA	NA	NA	NA	NA	0.89	1.76	8.2	0.86	266.34	NA	NA	NA	NA	2.66	NA	306.54	NA	925.65	1065.04	241.35	7.78	5.62	0.98	1278.79	2609.82	61.27	100.22	175.17	0	1	1	2	2	2
432	2221.81	63.62	325.87	NA	15.16	74.82	29.24	29.37	10.52	162.23	NA	NA	NA	NA	NA	NA	NA	NA	NA	1.35	1.71	13.07	0.86	398.98	NA	NA	NA	NA	4.24	NA	38.93	NA	1028.61	1360.17	216.02	11.66	9.38	0.96	2345.79	2150.22	81.18	110.05	0	0	2	2	1	2	2
4208	2331.31	41.15	281.3	NA	13.74	86.86	20.11	45.32	17.02	54.71	NA	NA	NA	NA	NA	NA	NA	NA	NA	0.85	1.8	13.65	0.86	321	NA	NA	NA	NA	0.84	NA	7	NA	643.05	1099.22	417.05	8.49	6.18	1.62	1331.48	1967.81	56.93	406.38	35.99	46.08	1	2	2	2	2
8626	707.36	13.5	142.35	NA	7.03	10.91	3.79	4.84	1.12	22.61	NA	NA	NA	NA	NA	NA	NA	NA	NA	0.38	0.33	3.93	0.86	133.92	NA	NA	NA	NA	0.58	NA	15.71	NA	110.75	260.05	76.98	3.57	2.22	0.44	525.02	780.21	20.7	73.8	0	0	1	2	2	2	2
34254	1602	60.85	230.62	163.01	7.8	51.21	11.885	21.434	14.288	182	7.37	0	37	700	0	7947	6	0	14697	0.902	0.842	14.447	0.861	140	41	99	169	167	2.49	0	130.2	664.4	407	808	134	9.57	7.11	1.025	2897	1495	49.7	0	0	0	2	2	2	2	2
41265	1308	37.04	168	90.59	8.4	55.14	16.512	21.779	13.784	96	2.45	0	0	30	47	321	15	1143	230	0.849	0.844	12.116	0.861	222	96	126	289	120.5	3.52	0	127.3	53.1	199	441	109	11.93	8.29	0.543	1325	1900	56.2	0	0	0	2	1	1	2	2
26569	1191	59.83	141.89	49.8	16.2	42.25	14.012	17.336	6.415	452	2.34	0	157	163	0	58	23	0	382	1.278	1.204	9.163	0.863	307	94	213	372	NA	2.98	0	29.5	17.2	428	842	158	9.86	7.4	0.755	1948	1629	91.4	0	0	0	2	2	1	2	2
33445	2094	73.51	239.4	124.38	7.2	95.84	35.419	36.07	18.127	569	4.28	0	351	385	2	400	12	11379	464	1.243	2.044	16.009	0.863	216	110	106	296	360.4	5.26	0	11.9	58.9	990	1165	165	11.35	10.25	0.852	3587	1545	130.6	257	0	0	1	2	1	2	2
26767	2412	48.87	303.9	206.3	10.6	115.81	29.471	41.119	37.376	348	11.37	0	256	306	48	585	6	7531	783	0.965	1.636	7.907	0.863	220	85	136	281	NA	3.01	0.028	41.9	143.8	1011	1056	185	9.21	8.28	1.137	3734	1647	73.3	8	294	0	1	1	1	1	2
33880	2065	68.61	222.19	172.74	4.1	102.84	41.81	36.238	15.363	207	3.17	0	281	296	11	163	19	99	174	0.468	1.074	12.319	0.864	120	52	68	156	169.5	6.17	0	15.6	41.8	998	923	112	8.45	12.17	0.607	2088	1154	56.6	163	0	0	1	2	1	1	2
37686	1001	55.37	123.92	74.08	6	32.16	15.116	9.78	4.363	87	5.75	3.73	841	862	15	203	107	421	171	1.03	2.498	9.272	0.864	257	88	169	318	211.3	5.69	0.64	58.9	14.8	1572	1403	211	7.55	8.76	0.763	1417	1956	74.2	86	0	0	2	2	1	2	2
13830	3162	59.59	581.67	499.54	9.8	72.85	20.237	23.56	23.331	122	14.28	NA	166	195	2	360	5	1921	900	0.945	1.126	12.046	0.866	258	110	147	334	NA	3.14	NA	12.2	40.5	590	1430	191	10.67	10.47	1.59	2437	1305	95.4	348	100	0	1	1	2	2	2
15716	1851	64.83	182.24	45.12	15	99.6	40.302	35.777	16.364	261	7	NA	350	432	49	937	49	11377	646	1.017	1.568	11.848	0.867	327	152	176	432	NA	1.82	NA	132.2	43.4	1066	1189	215	12.01	8.57	1.049	3150	1836	88.7	129	15	0	1	2	1	1	2
13844	1770	78.38	208.14	98.37	11.5	72.17	26.428	29.314	9.779	348	3.58	NA	310	401	366	917	7	504	302	1.276	2.122	19.563	0.867	303	117	188	385	NA	4.68	NA	5.7	16.2	1021	1231	260	13.11	14.45	1.106	4079	2281	109	266	35	0	2	2	2	1	2
15528	1280	52.74	146.59	19.56	12.6	53.81	15.787	17.797	14.826	382	3.69	NA	136	157	27	221	16	2452	427	0.921	1.291	11.772	0.868	352	179	173	477	NA	3.1	NA	7.4	25.3	480	812	172	10.87	7.41	0.766	2306	1200	90.2	64	0	0	2	2	2	2	2
14538	1425	54.48	191.96	85.23	12.2	51.95	14.12	21.412	13.942	72	5.04	NA	430	462	6	328	109	94	217	0.91	1.819	13.731	0.869	179	78	102	234	NA	3.79	NA	42.9	27.7	999	1116	205	8.69	6.44	0.939	1379	2709	47.6	10	194	0	2	2	1	2	2
12551	2831	61.44	443.43	263.38	12	95.2	26.358	38.062	23.74	106	6.44	NA	98	153	3	602	100	13167	443	1.701	1.854	20.045	0.869	381	231	150	544	NA	2.71	NA	175.2	58.6	785	834	164	15.73	8.64	1.195	3350	1526	103.3	0	0	0	2	2	2	1	2
1988	926.28	60.27	102.63	NA	13.93	33.5	10.12	12.01	8.86	114.58	NA	NA	NA	NA	NA	NA	NA	NA	NA	0.49	1.05	12.33	0.87	180.32	NA	NA	NA	NA	2.28	NA	9.16	NA	609.95	1028	238.8	6.87	6.98	0.89	996.08	1616.54	44.7	66.23	389.16	0	1	2	2	1	2
6670	962.26	48.25	109.53	NA	6.87	39.35	17.79	14.75	2.66	130.47	NA	NA	NA	NA	NA	NA	NA	NA	NA	0.52	1.2	8.04	0.87	187.04	NA	NA	NA	NA	3.35	NA	29.59	NA	585.73	810.93	160.64	6.27	11.07	0.84	931.7	2038.69	40.23	9.23	55.37	0	2	2	2	1	2
2245	2208.5	63.91	242.81	NA	9.19	110.08	44.81	42.36	15.52	213.61	NA	NA	NA	NA	NA	NA	NA	NA	NA	1.08	2.26	9.62	0.87	223.84	NA	NA	NA	NA	4.38	NA	54.01	NA	1318.79	1559.78	298.31	9.21	9.21	1.15	2131.38	2350.1	61.73	47.93	74.1	0	1	2	2	2	2
35047	1500	47.69	232.11	96.47	10.5	44.98	10.746	17.362	12.345	117	2.73	0	24	42	5	210	6	3617	323	1.322	0.872	13.597	0.871	201	148	54	304	151.1	0.78	0	41	32.6	503	803	158	11.13	4.8	0.826	2553	1109	72.2	161	6	0	1	2	2	2	2
34226	1133	34.4	186.59	89.14	11.2	20.63	7.382	6.94	4.136	48	3.29	0	95	154	45	688	24	12345	541	0.739	1.089	14.488	0.871	220	125	95	307	131.4	1.66	0	39.8	28.5	447	674	263	8.1	5.46	0.967	1149	1699	60.1	238	102	11.2	1	1	1	1	2
33784	2180	71.95	220.15	89.51	13.5	116.57	28.919	54.219	27.533	233	11.73	0	266	298	120	352	20	4502	586	1.481	1.874	17.203	0.874	323	168	155	440	272.6	4.29	0	11.5	68.3	996	1379	337	14.64	9.18	1.724	4077	2197	82.7	186	10	0	2	1	1	2	2
34482	2224	38.55	392.98	220.28	10.2	58.68	24.766	24.226	6.166	109	2.55	0	253	268	20	146	15	4	311	1.509	0.984	12.282	0.875	407	264	143	592	123.1	1.59	0	80.6	149.7	583	778	139	16.24	6.44	0.715	2742	1336	55.9	108	0	0	2	2	2	2	2
23666	1200	36.2	179.08	48.28	28.6	40.67	9.814	13.369	14.978	45	4.24	0	24	266	1285	2244	42	3363	279	0.925	0.808	8.688	0.875	534	52	482	570	NA	0.1	0	62.3	44.2	202	919	207	12.99	5.24	1.065	1172	1808	33.8	104	16	0	2	2	2	2	2
25527	1164	53.16	134.76	67.02	3.1	47.33	16.059	18.75	8.785	158	2.42	0	49	53	3	22	48	0	81	1.199	0.917	13.247	0.875	118	44	75	149	NA	2.86	0	15.3	12.4	226	643	113	6.77	8.87	0.602	2426	1441	54.1	7	30	0	2	2	1	1	2
18230	1759	61.12	243.28	162.7	17.1	61.35	21.567	26.362	8.496	384	2.87	NA	171	182	16	136	6	0	633	1.339	1.228	10.223	0.876	294	48	246	326	NA	2.22	NA	11.6	16.1	410	1287	169	9.48	6.41	0.824	2702	1597	79.4	113	43	0	1	2	1	2	2
34737	1306	37.81	242.71	123.28	9.8	22.98	8.681	7.183	5.227	108	2.42	0	93	101	2	95	7	1640	142	1.28	1.238	12.962	0.877	321	207	116	466	113.9	2.45	1.69	42.3	11.7	466	647	171	7.71	5.44	0.66	2220	825	115.6	30	3	0	1	2	2	2	2
39152	918	39.15	113.25	73.02	3.8	35.05	13.223	13.467	4.701	294	2.4	0	148	228	121	649	535	933	850	0.647	0.854	7.899	0.878	224	36	188	249	217.3	3.02	0	138.7	28.8	502	553	150	6.13	6.27	0.691	1127	1647	47.9	73	6	0	2	2	1	1	2
6934	1434.88	46.78	190.93	NA	6.91	53.63	17.33	20.5	12.61	121.3	NA	NA	NA	NA	NA	NA	NA	NA	NA	1.56	1	15.17	0.88	209.96	NA	NA	NA	NA	4.55	NA	13.1	NA	276.56	685.4	118.51	8.96	5.13	0.7	2875.74	1545.68	75.68	159.81	0	0	1	2	2	2	2
6246	1591.18	41.5	172.31	NA	6.41	84.72	30.03	36.78	12.56	298.62	NA	NA	NA	NA	NA	NA	NA	NA	NA	1.06	1	13.75	0.88	108.45	NA	NA	NA	NA	1.77	NA	11.52	NA	428.32	827.88	163.13	7.48	4.75	0.68	2532.29	2040.19	60.37	789.73	0	0	2	2	2	1	2
1385	1516.97	45.84	205.59	NA	2.71	58.49	26.36	21.23	7.01	204.73	NA	NA	NA	NA	NA	NA	NA	NA	NA	0.59	0.84	14.69	0.88	55.27	NA	NA	NA	NA	2	NA	7.19	NA	390.74	701.08	104.57	3.48	4.28	0.46	1485.42	1134.5	40.55	105.7	7.4	0	1	2	1	2	2
24719	2150	82.07	229.6	43.43	7.5	81.13	27.726	34.382	13.262	180	4.71	0	286	308	0	266	1	7598	83	1.57	1.822	21.83	0.881	482	283	199	680	NA	3.06	0	7	35.3	796	1056	156	14.01	7.85	0.652	3323	1220	119.6	157	0	22.3	1	2	1	2	2
16425	1591	43.89	205.91	83.22	7.6	66.29	24.67	24.979	8.902	96	1.66	NA	139	153	0	157	0	7460	59	1.103	0.953	12.376	0.882	183	114	69	263	NA	1.48	NA	22.1	17.1	605	724	112	7.69	5.44	0.758	2843	1279	61.2	93	0	0	1	2	1	2	2
31962	1213	54.83	130.37	75.8	5.7	53.73	18.419	19.077	10.879	616	3.77	0	389	409	5	235	13	0	764	0.783	1.725	14.207	0.883	178	48	129	212	377.7	2.2	0	25.6	53.3	422	739	137	7.48	5.07	0.687	2131	1514	79	154	0	0	1	2	1	1	2
18694	1821	84.53	187.13	49.52	12.3	82.19	27.133	27.844	21.42	175	6.41	NA	620	722	317	1022	27	0	360	1.285	1.259	20.907	0.883	370	251	123	546	NA	5.65	NA	15.2	79.6	669	1173	167	9.68	5.72	0.908	2565	1333	164.4	6	58	0	2	1	1	1	2
21378	1656	55.64	238.19	57.98	14.6	55.06	15.227	21.852	12.464	92	3.35	0	121	157	78	406	7	1438	954	1.458	1.126	17.36	0.884	306	207	100	450	NA	2.74	0	124.8	33	488	842	172	12.7	8.88	0.707	2390	1291	96.7	0	0	0	1	2	1	1	2
39426	1006	48.5	134.07	47.33	11.5	32.23	12.755	13.106	3.838	108	1.25	0	168	176	15	78	10	0	111	0.77	1.16	10.47	0.885	99	47	51	132	160.2	4.32	0	9.1	10.9	641	991	172	6.92	8.93	0.485	935	1389	60.3	0	0	0	1	2	1	2	2
20495	1321	36.2	199.69	133.91	9.8	44.01	16.733	13.603	10.217	346	4.5	NA	173	338	40	1966	28	7716	623	1.309	1.084	5.237	0.887	159	60	99	202	NA	1.51	NA	204.1	21	634	694	147	6.99	4.51	0.664	1793	1537	53.5	0	0	0	2	1	2	2	2
24404	1380	54.6	185.97	101.15	9.1	48.7	22.283	15.585	5.381	168	2.73	0	304	318	14	98	100	0	646	0.588	1.3	10.006	0.887	196	76	119	249	NA	4.15	0	49	10.5	640	870	174	6.62	10.73	0.663	1651	1918	66.8	64	172	0	2	1	2	1	2
26552	1545	59.35	218.65	138.18	8.4	47.28	16.045	14.804	12.342	126	2.66	0	329	354	46	270	0	1942	175	0.991	2.508	23.822	0.887	165	92	71	230	NA	2.94	0	8	20.4	988	1367	382	10.64	6.22	1.257	2025	2417	68.9	718	813	0	1	1	1	1	2
28934	1088	53.43	113.85	22.63	3.7	45.14	16.99	19.174	4.065	140	1.28	0	92	92	0	13	0	0	18	0.92	0.968	13.629	0.888	222	178	44	348	NA	4.06	0.02	0.5	3.6	339	679	101	8.52	10.15	0.46	2613	791	78	0	0	0	1	2	2	2	2
3910	1576.1	59.46	160.96	NA	6.05	77.9	20.82	34.83	17.43	326.16	NA	NA	NA	NA	NA	NA	NA	NA	NA	1.2	1.01	18.07	0.89	300.62	NA	NA	NA	NA	4.18	NA	38.02	NA	246.23	817.28	164.67	9.76	5.72	0.54	3779.11	1242.81	107.4	0	0	0	2	2	1	2	2
3825	2365.68	54.47	344.79	NA	14.98	89.27	28.82	28.03	27.17	146.73	NA	NA	NA	NA	NA	NA	NA	NA	NA	1.41	1.25	14.27	0.89	406.25	NA	NA	NA	NA	1.24	NA	67.51	NA	619.4	917.69	249.19	13.09	6.94	1.25	2702.88	1934.32	77.9	217.08	172.95	0.22	2	1	2	2	2
3153	1574.65	63.1	204.26	NA	6.41	58.27	20.31	22.25	9.82	659.88	NA	NA	NA	NA	NA	NA	NA	NA	NA	0.69	1.45	9.14	0.89	188.82	NA	NA	NA	NA	4.14	NA	83.03	NA	521.28	906.34	149.9	11.57	11.05	0.79	2336.41	1725	87.93	79.06	138.38	0.23	1	1	2	1	2
1620	1046.74	36.01	108.6	NA	8.21	53.84	20.11	18.82	10.34	260.32	NA	NA	NA	NA	NA	NA	NA	NA	NA	0.48	0.84	8.58	0.89	108.08	NA	NA	NA	NA	2.36	NA	31.6	NA	321.66	573.35	129.17	5.32	6.37	0.65	2445.25	1494.99	41.08	128.76	0	0	2	2	1	2	2
30130	1195	45.62	198.25	43.38	24.2	27.31	9.656	8.022	6.251	70	5.3	0	136	353	153	2515	17	3089	3234	1.524	1.642	10.84	0.89	471	140	331	569	NA	0.72	0	160.9	313.3	589	1097	311	11.44	7.32	1.078	1914	2206	94.1	276	33	0	1	2	1	2	2
15653	2529	58.59	477.85	368.61	18.9	49.56	14.723	15.993	9.94	193	7.33	NA	70	133	68	697	65	17675	966	0.922	1.414	13.58	0.89	256	120	136	340	NA	3.62	NA	22.3	42.6	681	1204	186	13.95	10.32	1.004	3760	2049	60.9	487	0	0	1	2	2	2	2
1486	907.12	49.29	141.39	NA	8.83	17.84	7.81	5.88	2.59	110.01	NA	NA	NA	NA	NA	NA	NA	NA	NA	1.01	0.76	16.13	0.89	129.41	NA	NA	NA	NA	0.93	NA	6.94	NA	402.07	804.29	151.13	4.4	5.36	0.59	2238.4	1457.75	54.15	464.61	8.44	0	2	2	2	1	2
6627	1316.85	136.44	84.06	NA	2.45	36.44	13.28	12.08	7.04	892.44	NA	NA	NA	NA	NA	NA	NA	NA	NA	0.78	1.52	24.05	0.89	291.39	NA	NA	NA	NA	9.27	NA	19.86	NA	156.08	941.05	159.17	21.57	21.53	0.87	2610.79	1415.24	446.15	171.68	0	11.52	2	2	2	2	2
4611	1093.97	31.71	167.58	NA	9.38	35.65	10.89	15.93	6.3	33.57	NA	NA	NA	NA	NA	NA	NA	NA	NA	1.21	1.43	13.06	0.89	270.31	NA	NA	NA	NA	1.1	NA	44.04	NA	479.32	628.41	105.34	16.7	3.67	0.6	1507.96	1061.93	56.69	0	0	0	2	1	2	2	2
10585	1617	56.99	198.25	77.5	13.2	68.51	17.054	23.153	23.288	326	8.9	NA	235	264	35	330	4	3778	1367	1.202	1.162	16.598	0.891	269	118	151	352	NA	6.23	NA	22.4	65.3	351	780	219	13.74	37.19	2.349	3489	1396	90.9	1	45	0	2	2	1	2	2
34977	923	26.84	171.66	120.99	11.1	17.55	4.056	4.365	7.5	75	6.92	3.99	347	940	2257	5933	110	2316	1309	0.776	0.888	10.47	0.891	230	58	174	271	133	1.89	0	42.8	157.7	388	533	160	8.26	4.85	0.965	1251	1511	39.9	44	57	0	2	2	1	1	2
37996	1375	48.91	199.74	93.82	8.4	42.96	20.477	13.965	4.608	347	2.11	0	342	388	95	491	33	2084	384	1.41	2.006	12.236	0.891	282	150	132	387	274	1.75	0.07	34.6	27.4	984	807	230	9.55	6.17	0.853	2624	2018	73.3	343	0	0	1	1	1	1	2
39546	937	52.02	124.82	21.63	15.7	26.36	8.887	8.919	6.265	85	2.13	0	158	171	32	156	1	959	61	0.665	1.084	9.826	0.892	138	23	115	154	186.7	2.77	0	6.6	9.7	666	1052	254	7.77	9.88	1.061	1197	1554	54.1	0	0	0	2	2	2	2	2
12458	1525	52.15	166.3	99.23	5	45.42	12.571	16.51	11.942	112	3.35	NA	204	432	75	2602	185	1750	1637	0.851	1.312	13.444	0.892	278	81	197	335	NA	3.53	NA	58.7	141.4	531	686	162	9.59	6.86	0.63	1746	1858	63.6	65	44	37	2	1	2	1	2
23343	1392	61.02	151.1	25.19	8.9	60.12	15.272	21.831	19.318	113	4.25	0	111	149	58	418	1	1428	322	1.252	1.277	11.669	0.893	235	147	87	338	NA	0.98	0	17.7	40.6	666	948	141	9.9	5.48	0.853	3913	1436	81.9	106	0	0	1	2	1	2	2
26373	2056	77.19	223.04	91.63	8	96.46	30.404	35.172	25.632	197	4.86	0	549	570	6	255	9	4985	250	1.598	2.517	15.342	0.895	355	192	165	491	NA	5.56	0	16.8	46.6	1279	1502	241	11.96	7.32	1.035	3261	2474	116.6	202	107	0	2	1	1	2	2
41044	971	54.33	92.91	34.75	4.6	41.74	15.059	15.979	5.955	144	2.18	0	119	138	5	230	1	1374	708	1.1	0.873	13.224	0.896	220	91	129	285	209.2	1.69	0	12.3	43.6	284	618	138	7.18	7.22	0.627	2873	1191	81.1	142	0	0.3	1	2	2	2	2
30175	1898	67.86	179.45	56.16	9.3	90	41.765	32.921	8.882	199	3.48	0	375	397	5	266	4	7202	149	2.014	1.524	16.723	0.896	307	190	117	442	NA	2.78	0	21.4	21.6	758	1077	152	11.51	8.39	0.867	3572	1381	126.2	0	0	15	2	2	2	2	2
26654	1605	80.42	146.96	54.77	9.5	78.7	26.33	28.906	17.117	196	4.83	0	191	257	42	674	143	805	565	1.267	1.622	11.451	0.896	196	107	90	271	NA	3.63	0	22.2	41.2	914	1356	193	11.01	7.75	1.14	3932	1685	95.5	116	0	0	1	2	1	1	2
12516	1308	48.63	181.67	61.07	12.7	44.9	11.597	15.6	13.751	65	8.83	NA	140	233	40	902	420	32591	448	1.263	1.297	15.831	0.898	427	234	196	590	NA	2.41	NA	147.4	39.8	506	729	209	11.39	7.3	1.046	2377	2304	90.1	23	10	0	2	2	2	1	2
16134	1140	50.83	150.39	99.91	9.8	39.5	17.052	11.431	5.536	141	1.3	NA	213	253	6	501	3	0	935	0.727	1.659	11.891	0.898	129	42	88	158	NA	2.77	NA	16.9	30.2	857	869	133	6.31	5.55	0.561	1533	2138	57	69	0	0	2	2	1	2	2
10361	2844	86.38	406	304.78	11.8	101.3	39.81	37.174	15.931	318	3.69	NA	426	480	9	487	21	1180	1234	0.939	1.513	14.141	0.898	222	106	117	296	NA	4.84	NA	14.1	47.7	1118	1501	187	13.36	19.52	1.018	3769	1468	100.3	223	0	0	1	2	2	1	2
36314	3208	99.05	423.51	205.32	15.7	124.83	46.49	45.621	21.573	242	7.06	0	452	482	11	339	3	2097	171	1.859	2.3	25.989	0.899	505	227	277	663	228.2	5.43	0	9.7	41.6	1497	1566	301	16.97	16.24	1.955	5702	1715	145.4	40	128	0	1	2	1	2	2
19307	1896	77.43	258.01	95.14	28.4	62.71	20.233	26.012	11.086	93	5.67	NA	5	15	25	106	3	1823	648	1.219	0.892	11.226	0.899	484	134	350	577	NA	2.04	NA	15	23	381	1100	266	17.03	15.48	1.599	4309	1750	74.2	37	0	0	1	2	1	2	2
3026	903.83	17.69	160.59	NA	13.35	23.72	7.74	7.63	6.74	23.49	NA	NA	NA	NA	NA	NA	NA	NA	NA	0.58	0.52	7.65	0.9	117.8	NA	NA	NA	NA	0.37	NA	33.77	NA	237	443.18	123.75	4.15	2.68	0.61	1288.31	1802.53	20.95	174.02	15.48	0	1	1	2	2	2
880	552.02	31.78	95.23	NA	7.87	6.49	1.7	1.77	1.86	57.06	NA	NA	NA	NA	NA	NA	NA	NA	NA	0.42	0.51	10.72	0.9	91.49	NA	NA	NA	NA	1.28	NA	53.28	NA	125.7	379.88	97.46	5.89	3.13	0.56	2282.08	1648.2	38.25	0	0	0	1	2	2	1	2
7736	1460.32	47.16	139.68	NA	12.53	71.65	18.93	26.43	20.42	110.69	NA	NA	NA	NA	NA	NA	NA	NA	NA	0.78	0.81	15.52	0.9	199.36	NA	NA	NA	NA	3.53	NA	10.45	NA	210.48	621.12	184.82	9.65	9.12	0.68	2048.14	1412.84	80.42	137.34	0	11.52	2	2	1	1	2
7608	1091.11	47.56	143.82	NA	12.57	37.21	12.05	12.07	10.39	96.55	NA	NA	NA	NA	NA	NA	NA	NA	NA	1.27	0.82	9.74	0.9	180.39	NA	NA	NA	NA	0.83	NA	118.48	NA	386.52	571.77	128.73	5.56	5.04	0.65	3857.75	1457.43	69.44	57.24	5.53	0	2	2	2	2	2
12933	1500	54.38	161.87	95.08	6.7	72.95	17.992	36.011	13.756	411	7.31	NA	212	665	19	5287	290	2551	3671	0.969	1.385	13.488	0.901	364	74	290	417	NA	1.77	NA	119	173.5	495	1067	131	9.17	5.41	0.635	2968	1631	76.3	84	5	0	2	2	2	2	2
22545	2340	80.69	202.1	62.1	14.2	137.34	33.092	50.202	45.065	331	14.73	0	385	502	29	1389	7	4747	2980	1.329	2.253	15.946	0.904	329	166	165	447	NA	4.79	0	92	300.6	968	1563	210	12.06	7.21	1.049	3601	2001	122	0	0	0	2	1	1	2	2
30063	1705	60.45	175.14	73.36	11.7	85.97	29.867	34.625	13.537	432	4.12	0	318	731	1472	4184	68	1953	1341	1.233	2.1	15.657	0.904	277	148	129	382	NA	2.88	0	13.5	75.7	531	1069	157	12.64	10.83	0.85	4151	1651	80.8	285	36	0	1	2	2	2	2
39037	1382	45.98	210.06	142.36	8.2	41.19	14.793	17.678	4.38	130	3.67	0	68	242	455	1867	6	835	1054	0.639	0.868	11.528	0.905	247	103	143	317	177.3	2.9	0	89.6	137.9	384	555	126	9.81	8.76	0.838	1882	1011	54.6	6	155	0	1	2	1	2	2
13127	2233	54.16	336.94	184.4	14.6	78.22	24.976	36.225	10.921	94	3.8	NA	55	66	2	121	12	2320	139	1.066	1.088	16.183	0.905	219	141	79	317	NA	2.62	NA	15	22.6	447	884	223	12.11	9.49	1.102	2358	1524	63.9	154	83	0	2	2	1	1	2
39415	1822	58.59	227.03	83.14	15.7	78.15	25.154	24.477	23.336	164	7.63	0	238	566	28	3894	117	10958	458	1.881	1.366	16.491	0.905	526	294	232	729	178.2	1.49	0	77.7	261.3	774	769	182	19.41	9.33	1.14	3248	1754	83.6	72	24	0	2	2	1	2	2
26230	2542	67.46	253.58	196.21	9.5	146.24	35.971	49.245	52.934	142	11.37	0	225	256	26	342	1	590	317	1.27	1.5	17.973	0.906	233	83	153	293	NA	3.84	0	337.9	158.2	969	1146	233	6.86	8.19	0.834	3069	1838	57.2	143	18	0	1	2	1	1	2
25444	1459	60.87	116.82	52.12	4.6	83.03	26.583	35.887	15.761	249	2.21	0	47	51	4	43	8	0	158	1.407	1.148	14.207	0.907	111	63	48	154	NA	3.88	0	7.6	15.8	276	643	103	7.33	7.23	0.583	3380	1211	93.4	24	0	0	1	2	1	1	2
27536	1223	56.11	165.82	26.13	22	38.18	12.538	15.484	6.704	100	3.39	0	134	182	55	544	16	2509	800	1.195	1.001	12.525	0.907	325	121	206	409	NA	0.69	0	48.8	39.5	528	1093	227	11.35	6.98	0.938	2381	1701	78.4	0	0	0	2	2	1	1	2
36804	1362	32.01	206.35	101	20.7	52.67	14.861	14.841	13.679	39	8.57	0	115	1143	2882	10840	80	17060	4667	0.742	0.998	9.541	0.909	227	38	186	255	104.4	1.54	0	141.8	305.9	695	679	237	9.48	5.31	1.702	3558	2231	46.8	3	48	0	2	2	2	1	2
6159	1195.43	72.12	127.78	NA	10.88	45.32	16.26	18.1	5.86	249.06	NA	NA	NA	NA	NA	NA	NA	NA	NA	0.83	1.16	19.69	0.91	141.67	NA	NA	NA	NA	2.69	NA	21.16	NA	466.8	745.85	116.54	9.07	9.15	0.57	2888.68	1267.25	88.78	0	0	0	1	2	2	2	2
1884	1632.96	64.03	220.81	NA	39.09	56.69	17.79	20.01	14.14	365.43	NA	NA	NA	NA	NA	NA	NA	NA	NA	1.38	1.54	9.18	0.91	550.75	NA	NA	NA	NA	1.66	NA	70.7	NA	734.32	1104.18	291.58	13.17	6.55	1.29	3630.8	2635.5	84.43	63.63	0	0	1	1	2	2	2
21205	1009	42.18	116.54	83.02	7.5	45.28	8.418	15.653	17.834	101	4.81	0	47	317	970	2720	34	0	982	0.496	0.582	8.382	0.91	154	0	154	154	NA	3.56	0	73.8	123.8	90	534	103	5.73	6.67	0.339	934	1350	33.7	86	0	0	1	3	1	2	2
24982	1705	75.38	153.05	82.71	4.4	88.46	27.357	33.76	19.668	388	4.05	0	218	226	0	95	3	1636	116	0.722	1.404	21.661	0.91	93	47	46	126	NA	1.94	0	1.5	27.8	265	1321	130	7.52	7.18	0.417	2840	1426	73.4	169	0	0	1	2	2	2	2
8564	1590.46	77.64	194.26	NA	6.63	56.83	24.36	19.32	9	161.21	NA	NA	NA	NA	NA	NA	NA	NA	NA	1.01	1.32	15.58	0.91	205.77	NA	NA	NA	NA	4.87	NA	89.17	NA	820.17	1068.28	143.78	11.32	10.77	0.73	6033.04	1601.97	92.62	0	0	0	2	1	1	1	2
2145	1560.79	55.69	170.85	NA	7.35	74.02	16.23	27.14	26.53	115.11	NA	NA	NA	NA	NA	NA	NA	NA	NA	1.53	1.35	12.63	0.91	287.89	NA	NA	NA	NA	1.76	NA	45.32	NA	458.35	791.06	169.59	7.2	5.98	0.97	3711.88	2026.49	86.08	186.16	30.54	0	1	1	1	2	2
4464	2392.63	67.58	382.91	NA	5.09	71.91	33.05	25.01	8.18	223.2	NA	NA	NA	NA	NA	NA	NA	NA	NA	0.75	1.26	13.94	0.91	129.36	NA	NA	NA	NA	4.14	NA	24.79	NA	847.41	933.07	189.3	9.58	11.75	0.83	2606.99	2006.67	74.58	805.13	0	0.01	1	1	1	2	2
2388	2106.31	60.89	323.22	NA	12.5	65.84	18.22	27.88	14.75	113.03	NA	NA	NA	NA	NA	NA	NA	NA	NA	1.38	1.35	15.28	0.91	294.8	NA	NA	NA	NA	3.93	NA	32.3	NA	603.37	1152.33	172.78	13.16	10.38	0.97	3678.71	2025.06	100.4	0	0	0	1	1	2	1	2
8325	2495.15	81.62	104.97	NA	6.91	143.03	35.24	45.43	53.55	288.65	NA	NA	NA	NA	NA	NA	NA	NA	NA	0.95	1.45	12.91	0.91	267.65	NA	NA	NA	NA	6.82	NA	40.89	NA	865.55	1128.29	279.73	12.21	12.59	2.68	4679.5	2592.05	116.84	343.36	0	69.54	2	2	2	1	2
2135	2520.88	100.35	222.25	NA	7.24	136.94	59.53	50.49	17.47	365.47	NA	NA	NA	NA	NA	NA	NA	NA	NA	1.56	1.82	21.67	0.91	229.87	NA	NA	NA	NA	5.97	NA	10.28	NA	1274.11	1532.6	232.06	11.89	14.92	0.94	4812.41	2516.14	112.55	760.52	0	0	1	1	1	2	2
26063	2556	53.27	353.49	206.45	14.6	108.87	32.931	40.927	28.406	174	8.2	0	129	159	79	302	12	1029	1024	0.732	0.843	15.504	0.911	170	74	96	222	NA	2.94	0	8.2	52.3	403	1047	222	11.59	9.97	0.813	2668	1873	46.6	123	100	0	2	2	1	1	2
22756	602	54.06	42.3	4.44	2.3	23.46	7.209	8.808	5.018	163	0.61	0	82	88	21	36	5	159	845	0.282	0.382	18.76	0.912	94	43	51	125	NA	0.54	0	9.2	4.4	44	437	76	4.16	4.09	0.297	950	671	46.9	0	0	0	1	2	2	1	2
28421	1873	103.36	147.28	41.98	6.1	96.24	35.285	35.052	18.98	593	5.6	0	410	439	19	338	19	1504	316	1.002	1.585	18.081	0.912	238	120	119	323	NA	5.95	0	22.4	43.4	1039	1483	218	14.35	10.47	1.802	5468	1683	154.7	78	0	0	2	2	2	2	2
32626	1659	61.68	170.78	68.39	7.6	82	27.802	24.709	23.007	122	3.72	0	90	104	7	177	17	4307	119	1.069	1.483	12.792	0.912	262	116	146	343	158.3	3.55	0	9.8	27.7	1055	1039	240	10.25	9.95	1.444	2812	1671	71.3	47	0	0	2	2	1	1	2
21476	834	28.29	86.97	50.73	6	43.54	16.836	16.208	6.318	438	2.82	0	300	325	38	164	169	0	555	0.557	1.419	6.389	0.913	167	62	104	210	NA	1.83	0.207	54.7	19	242	585	121	6.11	3.61	0.504	1146	1483	47.3	245	11	0	2	1	1	1	2
13553	1005	33.21	121.61	39.77	11.7	36.03	9.496	16.067	6.382	58	4.54	NA	143	181	35	432	46	7851	513	0.57	1.216	9.031	0.913	275	91	186	339	NA	1.26	NA	46.9	38.3	521	679	208	6.92	4.57	0.763	1367	2494	32.3	434	34	13.7	2	1	1	1	2
36079	1339	58.41	140.12	86.16	11.7	63.65	24.501	25.011	7.793	173	2.72	0	251	276	38	308	25	0	437	0.706	1.959	8.767	0.913	98	4	93	101	226.3	4.65	0	27.7	32.8	1282	1587	283	6.12	8.04	1.277	2000	2298	72.5	46	116	0	1	2	1	2	2
13986	1805	38.12	317.26	127.21	20.3	45.56	16.117	17.934	8.723	34	2.6	NA	93	374	1192	2768	33	1197	1501	1.316	1.004	14.49	0.915	309	124	185	395	NA	0.4	NA	43.1	45.8	356	676	206	12.63	6.41	1.23	2683	1757	66.3	6	62	0	2	1	2	2	2
25456	1948	62.58	339.87	213.21	11.3	41.18	15.677	14.231	8.001	109	4.02	0	268	757	743	5336	422	3204	610	1.141	1.872	17.079	0.915	349	149	200	455	NA	2.98	0	127.2	37.8	720	1089	210	9.82	6.19	1.061	3474	2476	89.9	213	0	0	2	1	1	1	2
15440	1474	54.42	175.48	83.62	6.9	61.25	18.491	25.079	12.749	656	4.57	NA	374	382	0	72	13	0	484	0.58	1.416	11.589	0.917	133	44	87	164	NA	16.76	NA	16.2	22.4	538	897	190	8.59	4.06	0.761	2569	1906	104.6	328	0	0	1	2	2	1	2
18843	1216	52.77	141.15	86.41	5.7	49.85	14.038	21.805	6.252	213	3.01	NA	54	76	15	248	1	10178	242	0.471	0.914	13.731	0.918	116	49	66	151	NA	2.9	NA	28.6	48.9	227	585	112	7.31	9.21	0.498	1982	1482	54.3	27	0	0	2	2	2	1	2
36475	1788	64.08	213.93	97.02	10.6	77.03	28.8	24.888	16.466	176	6.4	0	447	894	1683	4525	31	7062	595	1.322	2.073	14.158	0.918	303	144	157	403	183.9	3.54	0	51.5	81.6	1397	1233	178	10.6	7.71	0.801	3678	1958	81.4	17	0	0	2	2	1	1	2
3848	1443.1	44.56	157.54	NA	12.32	59.1	24.4	21.17	9.6	100.97	NA	NA	NA	NA	NA	NA	NA	NA	NA	1.04	1.42	10.01	0.92	329.59	NA	NA	NA	NA	2.6	NA	88.57	NA	680.31	757.86	232.28	9.95	6.22	0.96	2666.19	2481.8	55.91	236.8	23.68	17.28	1	2	2	1	2
40203	1059	17.13	184.44	115.21	3.2	26.26	10.408	8.694	4.672	54	1.02	0	196	203	11	64	14	0	228	0.909	1.484	9.176	0.92	210	149	59	314	84.5	2.8	1.99	21.3	5.2	413	502	72	10.19	1.82	0.367	1026	546	29.5	136	0	4.7	2	2	2	2	2
5475	2113.74	63.3	277.36	NA	10.84	86.42	32.97	31.92	15.19	167.64	NA	NA	NA	NA	NA	NA	NA	NA	NA	0.91	1.13	18.39	0.92	225.71	NA	NA	NA	NA	4.28	NA	32.2	NA	602.69	1046.88	178.78	10.15	8.84	0.78	2528.34	1787.85	100.48	122.18	71.3	0	2	2	2	1	2
6074	2064.16	56.99	379.28	NA	8.27	37.09	12.85	13.02	7.29	212.61	NA	NA	NA	NA	NA	NA	NA	NA	NA	1.98	2.03	16.09	0.92	290.56	NA	NA	NA	NA	3.72	NA	165.79	NA	637.13	1224.54	176.75	14.64	9.66	0.92	2564.99	1879.63	87.31	1.2	44.8	0	2	1	2	1	2
6907	1016.11	64.86	102.68	NA	11.8	38.28	13.6	15.09	4.46	179.21	NA	NA	NA	NA	NA	NA	NA	NA	NA	0.55	0.75	12.45	0.92	187	NA	NA	NA	NA	3.3	NA	16.78	NA	178.74	635.12	133.21	8.28	11.55	0.74	877.74	1292.56	57.78	137.34	0	0	2	2	1	1	2
2484	1561.93	52.72	182.46	NA	17.76	71.19	19.3	30.59	14.64	465.74	NA	NA	NA	NA	NA	NA	NA	NA	NA	0.67	1.09	10.97	0.92	254.64	NA	NA	NA	NA	1.52	NA	52.93	NA	334.73	773.31	202.58	10.69	8.33	0.95	2367.82	1586.67	85.94	135.87	0	0	2	1	1	1	2
18731	2092	53.99	345.71	311.28	1.5	65.91	28.517	13.506	3.32	124	1.61	NA	16	18	0	27	0	0	23	2.258	1.949	15.389	0.921	110	45	65	141	NA	1.89	NA	0.2	9.7	262	1297	146	5.74	5.82	0.718	3604	2707	49.7	1172	0	0	1	2	2	2	2
40460	1484	55.26	148.21	51.86	7.5	67.68	21.733	20.451	21.048	216	7.01	0	462	832	1443	3697	2	0	1428	0.896	2.795	37.635	0.922	225	57	168	264	304.7	4.1	0	34.2	115.8	969	1083	574	7.7	8.48	0.934	2186	2563	65.2	1148	55	9.4	1	2	1	1	2
37393	2286	75.47	342.16	155.64	18	72.88	23.638	28.085	15.371	216	5.78	0	416	531	55	1342	4	579	2051	1.585	1.958	14.807	0.922	352	166	187	469	206.2	2.59	0	88.1	188.9	1234	1390	236	12.82	8.98	0.905	2991	1636	135.4	0	0	0	2	2	2	1	2
15652	1538	45.77	244.26	121.55	7.7	41.95	10.718	17.664	9.434	266	6.46	NA	75	152	6	913	5	20328	885	0.938	0.733	14.574	0.923	296	216	82	449	NA	2.48	NA	19.2	54.4	236	672	160	10.78	7.35	0.887	3358	1473	82.3	314	0	0	1	2	1	2	2
36486	724	24.84	140.4	63.72	8.3	8.74	1.657	2.843	3.338	28	5.29	0	4	1126	418	13257	13	1535	22168	0.699	0.666	7.558	0.924	431	120	311	516	92.7	0.13	0	31.9	982.7	390	362	241	11.53	3.91	0.715	2104	1429	31.1	82	1	0	2	3	3	2	2
36138	1581	67.79	193.33	63.17	23.2	60.52	21.392	22.888	10.807	364	3.86	0	168	187	4	219	8	7954	380	1.463	1.579	12.701	0.924	587	129	457	676	297.5	2.28	0	25.7	25.7	722	1153	210	16.06	8.15	1.302	2985	1987	80.1	83	107	0	2	2	1	1	2
13023	1602	50.81	186.6	129.25	9.2	76.26	24.955	22.982	21.863	112	9.25	NA	375	650	438	2740	672	9108	3662	1.218	1.697	7.002	0.927	552	77	476	604	NA	2.24	NA	318.1	193.1	1189	1088	240	6.84	6.14	0.989	2796	3187	65.3	157	0	0	1	1	2	1	2
19454	2361	20.64	374.79	253.17	10.3	91.78	19.16	33.806	33.853	32	8.62	NA	94	848	3502	7223	135	2	363	1.288	1.348	12.173	0.927	262	165	98	378	NA	0.76	NA	14.5	113.2	391	918	114	11.71	3.95	0.639	3474	977	35.7	0	0	0	1	2	1	1	2
13591	1925	61.66	322.84	191.2	14.4	49.22	19.554	15.518	10.041	174	3.28	NA	477	709	921	2238	172	1132	1395	1.41	2.376	14.509	0.928	344	102	242	415	NA	3.89	NA	39.8	51	1193	1512	243	8.29	8.17	0.94	2316	2636	80.9	37	0	0	2	1	2	1	2
16210	1382	53.76	180.35	56.21	11.5	50.56	10.721	18.277	18.371	60	3.86	NA	70	99	29	226	231	0	467	1.182	0.95	25.271	0.929	285	168	117	402	NA	4.26	NA	102	32.8	403	574	135	9.15	3.02	0.739	1856	1311	145.4	55	8	0	2	2	2	2	2
4406	1555.33	46.41	186.38	NA	6.67	69.27	21.27	24.33	19.61	275.52	NA	NA	NA	NA	NA	NA	NA	NA	NA	1.19	1.65	13.11	0.93	399.74	NA	NA	NA	NA	4.02	NA	12.49	NA	754.08	822.28	257.31	12.86	6.66	0.8	3750.93	1546.7	78.66	39.93	2.66	0	2	2	2	2	2
5096	1919.8	69.98	156.59	NA	8.92	112.48	41.73	44.19	19.73	291.69	NA	NA	NA	NA	NA	NA	NA	NA	NA	1.29	1.9	13.96	0.93	215.9	NA	NA	NA	NA	4.53	NA	14.29	NA	952.76	1360.25	211.45	10.27	11.45	0.96	4532.99	1575.52	92.47	349.99	14.96	0	2	1	2	1	2
2247	1051	38.69	151.26	NA	10.21	35.04	12.24	13.48	6.9	58.65	NA	NA	NA	NA	NA	NA	NA	NA	NA	1.06	1.69	15.37	0.93	243.56	NA	NA	NA	NA	4.07	NA	8.19	NA	773.63	885.62	241.16	20.25	6.66	0.62	1168.2	2280.02	44.71	997.37	0	0	1	1	3	1	2
9328	1506.3	46.11	258.02	NA	17.95	36.82	11.47	15.21	6.11	119.59	NA	NA	NA	NA	NA	NA	NA	NA	NA	0.76	0.89	13.07	0.93	195.25	NA	NA	NA	NA	3.19	NA	46.92	NA	218.1	728.54	212.83	9.79	8.28	0.96	2650.69	2039.31	52.72	287.6	30.32	0	1	2	2	1	2
4702	1757.08	26.53	357.01	NA	10.3	27.96	7.46	11.8	6.67	54.29	NA	NA	NA	NA	NA	NA	NA	NA	NA	0.45	0.39	9.5	0.93	113.22	NA	NA	NA	NA	0.92	NA	33.96	NA	219.39	653.53	135.33	4.42	4.04	1.15	2061.73	1441.82	40.84	242.32	13.78	0	2	2	1	2	2
39158	1032	15.97	125.25	88.23	9.5	34.77	7.792	10.793	12.386	212	6.73	0	89	339	210	2653	507	7280	1189	0.573	0.572	4.287	0.931	270	0	270	270	185.9	0.56	0	267.9	74.5	646	312	186	4.59	2.68	0.874	680	2440	19.9	0	0	26.5	1	2	2	1	2
18488	2195	61.56	340.09	216.91	6.9	68.51	19.327	23.994	17.463	410	3.61	NA	238	260	36	225	19	896	533	1.222	1.342	15.36	0.932	280	188	93	412	NA	1.69	NA	11.2	25	424	783	142	10.71	7.07	0.779	2887	1111	97.6	157	0	0	2	2	2	2	2
19238	923	43.61	122.25	47.78	6.9	29.91	10.103	11.355	5.019	113	1.44	NA	143	156	25	147	0	0	155	0.711	1.052	10.755	0.932	198	129	71	289	NA	3.65	NA	9.5	16.1	357	562	114	13.67	6.72	0.455	1456	1134	64.2	18	0	0	2	2	1	2	2
25745	3357	54.41	536.72	364.07	7.3	115.06	30.374	56.65	19.6	78	4.92	0	46	46	4	7	4	0	158	1.708	1.074	28.246	0.932	335	210	125	484	NA	0.46	0	9.7	46.5	332	770	294	13.79	6.53	1.28	2676	2564	111.6	1085	0	0	2	2	2	2	2
24378	1345	66.37	156.1	67.89	15.2	52.33	17.297	19.781	10.236	392	4.47	0	354	405	1	608	5	19949	313	1.152	1.957	16.284	0.932	376	146	229	478	NA	3.08	0	344.3	21.5	672	1067	226	9.53	7.35	1.182	2199	2628	107.2	213	21	0	2	2	1	2	2
41361	2347	70.07	378.93	237.08	7	64.43	16.706	25.636	17.358	121	4.84	0	306	334	0	323	14	4971	75	1.304	1.032	20.343	0.933	344	259	85	524	138.9	0.81	0	20.2	39.2	561	734	159	12.35	5.87	0.672	2801	814	97.4	280	0	0	2	1	2	2	2
32904	1317	24.81	229.73	116.58	10.7	37.06	10.581	19.866	5.347	30	3.64	0	246	295	4	441	272	3	413	1.057	0.783	14.692	0.934	130	71	58	180	82.7	1.27	0	17.3	27.6	178	416	107	9.66	4.01	0.743	1103	1332	32.8	30	0	0	2	2	2	2	2
36416	1247	21.25	204.63	119.98	7.1	40.93	9.082	15.996	12.876	36	2.39	0	11	30	53	198	7	1656	147	0.544	0.532	8.161	0.934	153	79	74	208	72.3	1.13	0	15.9	25.8	217	374	100	6.23	3.37	0.57	1227	1010	23.7	110	0	0	1	1	1	1	2
27710	1941	103.88	176.09	61.23	9.9	91.4	41.436	28.96	15.159	310	5.97	0	430	465	21	409	1	11429	636	1.098	1.949	19.99	0.934	219	130	90	309	NA	1.52	0	23.7	33.2	1330	1443	202	11.82	10.49	0.642	3414	1691	90.9	388	0	0	1	2	2	2	2
24407	1520	52.4	191.65	102.55	8.3	62.34	22.181	23.444	12.221	131	3.32	0	364	371	0	75	0	0	95	0.965	2.172	14.003	0.935	160	61	98	203	NA	2.5	0	4.5	20.3	751	989	201	7.06	6.75	0.605	2157	1940	71.3	302	0	0	1	1	1	1	2
35224	1690	47.37	186.71	98.21	6.9	76.56	28.957	26.366	13.481	655	3.98	0	606	650	70	492	12	1784	542	0.926	2.065	9.694	0.936	186	75	110	239	444.8	2.7	0	12.5	45	667	1184	147	7.5	5.8	0.79	2806	1316	75.6	1	47	14	2	2	1	2	2
15733	966	28.88	125.29	57.93	8.7	41.69	15.319	14.846	7.218	117	7.23	NA	191	664	0	5667	1	3993	12029	0.37	0.671	7.333	0.936	146	5	141	150	NA	1.72	NA	30.4	432.6	310	448	166	5.49	5.66	0.74	1477	1725	30.5	1	46	0	1	2	2	2	2
35298	1808	89.76	157.43	87.41	14.4	94.7	46.206	33.089	12.328	772	6.43	0	592	632	12	436	97	2106	698	1.514	1.93	11.157	0.938	193	46	145	223	520.7	5.7	0	23.3	26.8	1230	1501	290	9.44	10.13	1.618	3366	2178	132.7	11	115	0	2	2	1	1	2
39390	1836	64.14	199.84	93.69	11.4	87.04	26.113	36.384	17.982	302	11.28	0	344	888	911	6061	34	0	695	1.151	1.205	17.698	0.939	317	229	88	476	235.9	1.81	0	166.1	89.3	395	712	124	9.23	5.94	0.602	2963	1237	114.1	2	57	0	2	1	1	2	2
5546	2339.32	51.63	360.03	NA	8.89	79.28	22.96	31.54	18.75	163.04	NA	NA	NA	NA	NA	NA	NA	NA	NA	1.13	0.93	13.55	0.94	170.27	NA	NA	NA	NA	3.04	NA	7.61	NA	499.24	955.11	149.87	8.42	8.42	0.67	2635.1	1313.57	67.54	209.65	0	0.03	1	2	1	2	2
192	2916.25	64.27	430.38	NA	14.61	108.5	32.92	50.59	16.74	131.78	NA	NA	NA	NA	NA	NA	NA	NA	NA	2.15	1.46	22.39	0.94	403.49	NA	NA	NA	NA	2.11	NA	37.72	NA	370.07	1038.9	223.24	16.4	8.96	1.59	4682.73	1794.55	146.13	62	0	0	2	2	2	2	2
38556	1568	57.96	193.62	73.12	7.5	62.7	23.305	22.801	11.067	124	4.07	0	259	288	8	335	7	12502	273	1.3	1.577	16.819	0.94	233	152	81	339	111.1	1.78	0	48	28.3	877	940	132	12.28	6.65	1.007	3529	1197	76.7	43	0	0	1	2	1	2	2
2124	340.36	4.58	83.74	NA	5.62	2.34	0.8	0.12	0.64	0	NA	NA	NA	NA	NA	NA	NA	NA	NA	0.38	0.48	2.82	0.94	32.36	NA	NA	NA	NA	0	NA	43.75	NA	86.7	143.32	86.49	1.69	1.11	0.53	69.65	1311.64	3.18	460.96	0	0	2	2	2	1	2
2759	2136.11	81.18	312.26	NA	15.78	66.31	29.11	23.98	7.56	527.67	NA	NA	NA	NA	NA	NA	NA	NA	NA	1.97	2.12	19.83	0.94	441.59	NA	NA	NA	NA	1.97	NA	42	NA	847.2	1177.91	309.73	16.49	9.57	1.86	4004.36	2522.68	165.37	613.74	265.17	0.11	1	2	1	1	2
5052	2251.36	74.2	246.36	NA	12.02	110.64	31.1	37.48	34.11	584.36	NA	NA	NA	NA	NA	NA	NA	NA	NA	1.4	1.8	11.9	0.94	431.02	NA	NA	NA	NA	3.8	NA	142.24	NA	873.26	1392.71	209.26	12.89	9.64	1.12	4887.03	2311.03	108.96	90.01	61.16	0	2	2	1	1	2
6497	1712.35	56.41	198.64	NA	17.73	78.76	28	31.5	13.19	382.37	NA	NA	NA	NA	NA	NA	NA	NA	NA	0.92	1.17	12.71	0.94	333.65	NA	NA	NA	NA	3.12	NA	29.72	NA	589.61	981.39	184.54	10.64	8.4	0.87	2563.02	2199.22	69.58	119.51	0	0	2	2	2	2	2
39963	917	42.72	110.8	60.66	7.6	34.45	14.868	12.223	4.203	138	1.71	0	115	127	1	137	25	1418	101	1.592	1.491	10.195	0.941	80	27	54	99	171.9	1.5	0	19.7	12.3	338	552	133	4.46	5.49	0.521	1524	1662	63.4	402	1	0	1	3	3	2	2
33067	1419	44.91	182.33	110.96	5.5	58.71	20.396	24.195	9.859	143	2.5	0	109	113	0	47	9	0	82	0.614	0.985	10.974	0.941	149	43	106	180	145.9	3.26	0	32.6	21.4	392	638	125	7.4	8.95	0.575	1487	1528	41.4	184	112	0	2	2	2	2	2
32201	757	31.93	98.04	22.78	8.6	27.13	12.057	8.024	4.427	57	2.39	0	200	901	2808	7001	0	334	590	1.101	1.382	11.501	0.941	455	355	98	703	70.1	1.97	0	29.8	33.2	777	718	126	13.45	7.85	0.591	1258	866	48.3	0	0	0	1	2	2	1	2
39764	1262	51.75	154.06	75.78	14.6	49.5	12.263	17.715	15.084	340	5.57	0	1115	1672	2168	5548	82	0	629	0.523	1.397	9.491	0.942	265	39	227	296	313.6	2	0	11.6	95.4	398	658	189	8.38	5.28	0.717	3169	1983	68.2	20	0	0	2	2	2	1	2
37512	1524	53.13	188.15	29.77	6.7	53.04	19.153	16.725	12.367	103	3.07	0	88	113	48	265	1	1204	190	1.255	1.288	20.706	0.942	177	83	92	235	171.5	1.11	0	6.3	24.8	499	833	136	11.26	4.16	0.655	3369	1074	72.5	131	50	11.2	2	1	1	2	2
31062	1639	54.3	158.24	78.07	9.5	90.02	29.033	28.88	24.691	359	7.53	0	378	457	36	616	518	4502	886	1.067	1.663	9.723	0.944	308	102	205	379	NA	2.38	0	154.8	81.3	1337	1138	183	8.74	6.44	0.857	3094	2004	75.5	218	7	0	2	1	2	1	2
12151	2036	60.04	224.68	152.95	8.9	103.37	30.375	34.473	27.37	223	7.62	NA	365	696	1207	3366	6	42	1653	1.244	1.257	16.309	0.945	221	72	148	270	NA	1.24	NA	22.9	133.6	401	835	173	8.26	6.65	0.822	3589	1598	64	293	178	0	1	2	2	2	2
32596	1533	38.32	250.21	152.22	14	45.51	13.054	18.973	10.564	129	2.68	0	162	169	0	94	3	0	110	1.139	0.733	7.946	0.945	207	56	152	247	185.3	1.33	0	55.1	150.1	316	518	147	6.21	4.47	0.842	2097	1393	46.8	157	23	0	2	2	1	2	2
37111	1364	61.94	166.21	85.52	2.3	49.16	14.135	20.185	10.149	224	1.32	0	99	116	7	169	10	0	196	0.625	0.631	17.088	0.946	164	123	40	250	141	2.27	0	45	18.9	136	473	87	8.5	8.54	0.404	2374	692	66.6	0	0	0	1	2	2	2	2
36523	1233	44.85	113.18	34.87	8.6	68.51	24.094	22.637	15.615	141	6	0	118	271	32	1770	21	18373	662	0.888	1.224	14.3	0.946	214	75	139	266	174.7	2.95	0	133	75	397	587	149	7.91	7.56	0.78	3308	1840	58.9	137	14	0	1	2	2	1	2
32745	1458	44.81	227.66	172.23	4.3	42.61	8.88	12.77	17.888	133	3.56	0	9	11	0	4	2	0	63	0.44	0.742	12.373	0.946	102	55	46	140	230.1	1.97	0	13.5	74.4	115	643	71	7.56	8.65	0.321	620	1077	56.4	249	0	0	1	2	2	1	2
28370	779	31.59	107.94	33.34	4.1	24.65	11.415	8.129	2.787	57	1.43	0	547	555	3	91	0	238	31	1.012	2.04	11.345	0.947	284	214	69	435	NA	4.51	2.178	9	10.7	658	733	75	11.56	3.31	0.314	1382	828	39.4	106	0	0	2	2	2	2	2
22766	1422	84.61	123.07	44.88	5.2	66.38	33.179	24.214	4.929	223	1.75	0	545	560	11	159	24	67	85	0.845	1.798	15.261	0.947	137	52	84	173	NA	9.78	0	12.1	24	1636	1574	172	5.94	11.91	0.392	3227	1882	109.8	0	1	0	2	2	1	2	2
39207	1218	42.26	142.81	70.52	8.4	50.58	21.442	17.555	7.607	113	2.86	0	288	827	2030	5452	4	4566	610	0.759	1.164	9.84	0.947	211	92	118	277	130.5	3.08	0	30.3	106.5	795	765	135	6.91	7.07	0.711	1599	1564	51.9	29	57	4.5	2	1	1	1	2
35639	1152	28.07	167.33	80.19	8.2	43.39	12.016	15.677	12.279	57	3.74	0	88	129	32	389	145	179	439	0.811	0.742	10.618	0.947	175	103	73	247	96.8	0.97	0	92.7	42.4	312	549	134	5.63	2.8	0.688	1772	1103	55.6	11	34	0	2	1	2	1	2
39136	1340	45.25	178.59	74.37	9.7	50.47	11.753	17.717	16.752	410	5.44	0	301	1011	3051	6986	9	1944	3063	1.022	1.348	13.454	0.948	234	107	126	309	287.5	2.07	0	36.3	42.7	618	724	151	9.04	4.75	0.809	2440	1617	78.1	0	0	0	2	2	2	1	2
11422	1553	54.49	207.44	83.81	9.4	62.7	11.056	18.098	18.282	130	2.91	NA	289	304	0	178	0	0	133	1.021	1.757	15.138	0.949	200	102	98	272	NA	0.81	NA	32.3	49.8	352	677	185	8.62	5.99	0.778	1895	1911	79	534	21	0	1	2	1	2	2
35112	1232	22.28	189.5	81.58	6.8	43.98	13.104	17.58	10.982	28	5	0	375	395	0	243	0	0	181	1.068	0.737	9.295	0.949	153	73	82	204	70.3	1.43	0	97.9	40.7	319	344	105	7.76	2.92	0.644	2976	1580	55.4	0	0	0	2	1	2	2	2
18047	936	45.96	110.88	53.48	5.4	40.26	12.911	11.151	5.088	105	1.54	NA	375	427	207	529	6	0	889	0.97	2.211	7.819	0.949	149	34	114	173	NA	3.53	NA	24.9	5.8	831	1059	183	4.06	5.4	0.798	2161	2535	52.7	474	40	0	2	2	1	2	2
34735	976	57.44	98.16	61.7	15.5	43.13	16.47	17.662	5.052	214	7.65	0	173	537	106	4294	75	434	6127	0.537	1.454	9.569	0.949	239	13	226	248	198	3.69	0	67.1	300	1056	970	242	5.87	8.97	1.155	1185	1990	48.8	0	0	0	1	1	2	2	2
22873	1690	37.26	268.17	177.03	4.4	54.05	24.727	19.225	6.61	337	6.24	0	291	307	9	219	5	7802	471	0.774	1.286	5.018	0.95	128	68	61	176	NA	2.93	0	350.9	27	586	636	108	6.77	4.7	0.763	4280	976	66.4	51	0	0	2	2	1	1	2
1585	1876.48	56.03	270.15	NA	8.83	64.29	23.55	23.96	11.31	516.94	NA	NA	NA	NA	NA	NA	NA	NA	NA	1.72	1.95	12.67	0.95	311.35	NA	NA	NA	NA	3.7	NA	77.31	NA	863.63	1025.86	186.34	10.4	6.89	0.68	2635.59	2388.85	96.35	0	0	0	2	2	1	1	2
6019	1774.63	64.54	230.88	NA	16.91	67.91	19.45	28.36	13.76	162.15	NA	NA	NA	NA	NA	NA	NA	NA	NA	1.13	1.09	19.79	0.95	261.38	NA	NA	NA	NA	5.01	NA	44.57	NA	376.01	814.93	217.21	13.79	11.25	0.96	3595.54	2544.7	69.23	56.4	3.37	0	1	2	2	2	2
6852	1796.39	88.75	187.09	NA	8.26	77.13	26.78	27.55	17.56	208.48	NA	NA	NA	NA	NA	NA	NA	NA	NA	1.34	1.71	19.97	0.95	256.41	NA	NA	NA	NA	1.67	NA	29.66	NA	1110.45	1212.85	155.89	11.83	9.24	0.73	3141.99	1472.25	115.37	4.69	35.36	0	1	1	2	2	2
7849	2349.35	61.7	187.49	NA	4.83	154.78	30.13	54.99	60.62	150.23	NA	NA	NA	NA	NA	NA	NA	NA	NA	0.92	0.72	16	0.95	125.18	NA	NA	NA	NA	1.01	NA	56.66	NA	279.26	897.94	166.52	7.48	6.23	1.04	2817.82	1137.64	57.7	42.82	0	0	2	2	2	2	2
15620	2155	89.46	244.48	49.93	10.7	89.81	34.5	30.852	15.694	224	4.2	NA	214	232	4	201	9	3517	198	1.864	2.143	24.337	0.95	647	505	142	1001	NA	5.31	NA	8.2	23.4	1033	1135	192	17.69	14.86	1.137	4667	1344	137.3	2	90	0	2	2	1	2	2
9216	1425.45	39.39	218.08	NA	8.59	45.58	11.67	18.67	12.33	72.82	NA	NA	NA	NA	NA	NA	NA	NA	NA	1.41	1.25	14.43	0.95	294.84	NA	NA	NA	NA	1.52	NA	40.82	NA	673.51	790.16	148.94	13.07	7.03	0.54	1969.28	1146.41	52.88	0	0	0	2	1	2	2	2
10608	1650	71	223.35	158.07	9.4	59.68	19.277	17.736	5.94	188	4.02	NA	349	371	57	243	35	26	324	0.871	3.145	6.822	0.951	211	60	151	252	NA	5.5	NA	79.2	19.5	1095	1437	249	8.14	8	0.888	2391	3371	70	652	308	0	1	2	2	2	2
20681	1493	20.72	202.85	65.24	7.5	48.44	13.746	19.685	12.463	2	7.8	NA	6	6	0	2	0	0	12	0.85	0.892	12.473	0.952	210	102	108	282	NA	0.32	NA	21.9	22	203	478	149	7.22	2.27	0.645	1717	1314	25.6	37	0	25.9	2	2	2	1	2
22689	1550	59.87	173.46	54.01	12	42.94	11.663	16.058	11.5	179	5.01	0	289	351	116	691	2	1029	930	1.487	2.294	18.148	0.952	387	196	192	524	NA	2.99	0	25.3	44.2	727	1103	244	9.98	6.06	0.791	1945	1942	123.7	413	0	33.5	1	1	1	2	2
37753	1040	50.82	147.94	30.36	17.2	29.51	8.868	10.81	5.895	254	5.16	0	543	625	1	988	6	2506	1253	2.689	1.173	13.035	0.952	495	181	315	621	255.6	3.4	1.41	124.3	160.3	625	707	166	11.02	5.34	0.774	2330	1411	73.9	0	0	0	2	2	2	1	2
41129	2290	62.16	300.33	122.81	13.5	95.26	27.819	36.325	23.455	340	8.92	0	542	621	10	929	16	2819	891	3.52	2.132	16.572	0.952	484	214	271	635	224	3.65	1.42	12.6	122.2	1140	1125	218	22.51	7.15	0.893	4536	1223	94	0	0	0	1	1	1	1	2
23919	1799	53.94	226.57	39.97	12.5	55.17	19.324	24.311	8.153	77	3.19	0	338	363	6	297	3	11571	232	1.808	1.888	18.533	0.952	435	299	137	643	NA	3.02	1.346	34.1	17.9	696	932	168	26.79	7.3	0.992	3291	1393	85.5	104	10	26.3	2	1	1	2	2
36461	1901	65.53	297.03	202.07	9.2	54.64	17.504	21.364	10.376	140	3.21	0	130	165	55	382	2	1615	204	1.102	0.959	22.35	0.953	222	131	90	314	174.7	1.74	0	8	30.2	492	1086	153	9.13	6.41	0.683	2406	1196	109.1	84	22	0	1	1	1	1	2
16411	2369	91.32	313.54	184.12	22.2	93.72	35.672	34.718	12.568	165	13.14	NA	478	527	5	447	37	0	725	1.236	2.758	21.413	0.953	322	138	182	419	NA	6	NA	21.5	109.3	1999	1655	372	12.03	9.84	1.352	2790	2837	155.1	390	117	0	1	2	1	1	2
40980	1683	70.01	165.51	15.58	12	83.75	21.958	32.187	23.892	189	4.59	0	221	237	4	179	10	0	190	1.251	1.139	20.385	0.955	195	127	67	283	194.8	3.11	0	23.7	45.1	462	1162	203	11.24	7.52	0.799	2966	1214	105.9	66	0	0	1	2	2	2	2
26171	1650	59.65	210.59	68.94	10.5	63.79	24.637	23.432	9.538	306	7.68	0	416	489	0	869	5	40239	184	1.547	2.083	21.002	0.956	468	229	239	628	NA	2.49	0	13.4	43.2	680	993	266	11.04	7.94	1.269	2732	2704	129.5	19	0	0	1	1	1	2	2
17137	782	33.89	98.82	60.41	7.2	31.51	7.639	11.166	7.474	95	1.65	NA	18	129	35	1095	497	13847	360	0.887	0.69	8.095	0.956	129	29	100	149	NA	0.56	NA	109.4	14.6	193	399	127	4.14	3.25	0.467	452	1523	42.9	128	5	0	2	2	2	2	2
23641	1225	61.96	94.06	18.77	6	65.8	18.658	25.32	16.572	186	2.74	0	150	172	40	254	0	1030	161	1.484	1.166	15.776	0.959	150	85	65	208	NA	1.72	0	5.2	29.1	346	777	120	8.06	7.2	0.491	2478	1052	85	86	0	0	2	2	1	2	2
12612	1743	54.52	207.09	123.43	14.4	82.01	19.683	36.177	20.588	222	8.12	NA	459	1444	108	11745	26	2	9376	0.848	1.121	17.793	0.959	318	75	241	370	NA	1.82	NA	63.8	557	428	731	173	11.09	5.91	0.797	2715	1298	61.1	0	0	0	2	2	2	2	2
39936	1373	58.16	98.78	33.14	7.5	50.5	16.008	17.338	13.283	148	4.07	0	157	178	26	226	12	0	248	0.732	0.839	17.288	0.959	99	43	57	131	235.7	4.89	0	27.5	29.5	565	985	175	6.74	4.18	0.624	2299	1592	101.6	102	26	42.4	2	2	1	1	2
33262	1108	48.4	171.44	79.51	19.1	27.62	8.061	9.296	6.585	545	3.54	0	221	336	446	1138	43	2196	756	0.611	1.079	6.033	0.96	248	23	226	265	380	2.52	0	16.3	30.7	434	962	214	8.06	6.36	0.845	1406	1609	78.4	80	0	0	2	2	1	2	2
3326	1499.13	57.12	208.96	NA	9.61	49.1	14.93	17.65	12.32	285.71	NA	NA	NA	NA	NA	NA	NA	NA	NA	1.02	1.52	16.44	0.96	280.1	NA	NA	NA	NA	2.08	NA	100.54	NA	750.15	989.92	208.77	8.91	5.77	0.77	1953.83	1946.99	99.03	2.37	0	0	1	2	2	2	2
30010	1142	48.67	140.96	46.78	10	43.54	10.5	14.921	14.535	78	3.47	0	184	236	77	557	61	1327	451	0.773	1.369	16.37	0.96	177	95	81	243	NA	4.03	0	21.1	49	618	806	135	8.07	5.07	0.534	1901	1546	88.8	122	0	0	2	2	1	1	2
8208	1609.37	72.69	166.49	NA	16.02	71.94	19.89	26.58	19.66	634.38	NA	NA	NA	NA	NA	NA	NA	NA	NA	1.91	1.83	12.11	0.96	431.33	NA	NA	NA	NA	2.46	NA	22.32	NA	641.39	1053.98	192.94	11.18	7.82	0.91	2607.13	1724.14	108.29	0.41	2.5	0	2	2	2	2	2
905	1088.33	62.27	132.9	NA	6.33	33.55	11.18	14.06	4.38	140.45	NA	NA	NA	NA	NA	NA	NA	NA	NA	0.8	0.78	16.11	0.96	162	NA	NA	NA	NA	4.54	NA	4.53	NA	181.28	654.39	118.77	9.36	11.18	0.56	1592.92	1313.55	76.09	46.5	0	0	2	1	2	1	2
39411	2898	103.86	325.32	168.83	12.8	135.64	59.821	51.437	14.886	714	7.83	0	927	955	0	321	11	0	543	2.005	4.046	20.011	0.96	513	184	327	642	498.4	6.13	0	18.3	71.4	1527	1863	256	15.71	13.63	1.117	2920	2859	153.7	465	123	0	1	1	1	2	2
6157	872.13	27.14	113.73	NA	7.39	35.35	11.06	14.15	6.59	64.6	NA	NA	NA	NA	NA	NA	NA	NA	NA	0.7	1.05	12.11	0.96	130.87	NA	NA	NA	NA	2.31	NA	26.15	NA	212.59	424.92	94.59	7.99	5.64	0.38	1385	878.69	27.18	126	0	0	1	2	2	1	2
7224	1569.85	80	201.62	NA	28.97	53.17	19.82	20.73	7.67	359.76	NA	NA	NA	NA	NA	NA	NA	NA	NA	1.62	1.72	19.07	0.96	256.14	NA	NA	NA	NA	3.82	NA	21.75	NA	751.67	1251.88	285.73	14.56	14.01	1.49	5085.67	1857.29	109.09	492.46	0	0	2	2	1	2	2
6236	1665.52	66.88	243.46	NA	3.15	46.85	13.83	17.64	10.92	370.91	NA	NA	NA	NA	NA	NA	NA	NA	NA	1.71	1.11	15.49	0.96	129.34	NA	NA	NA	NA	2.81	NA	18.16	NA	231.27	874.26	141.74	6.77	7.55	0.55	1554.87	1657.96	112.45	694.84	0	0	1	2	2	1	2
17880	1093	51.68	134.86	48.76	12.7	39.48	11.878	13.333	10.653	385	4.21	NA	282	639	1473	3377	353	1215	810	0.853	1.404	10.24	0.961	276	81	195	334	NA	2.08	NA	76.7	19.7	657	865	179	8.62	6.04	0.813	1802	1839	72.1	85	0	0	2	1	2	1	2
22063	1660	41.57	253	154.35	6.7	56.03	22.084	20.631	8.565	155	4.84	0	212	239	10	143	309	272	427	0.609	0.811	9.54	0.961	243	136	107	337	NA	3.03	0	85.4	19.8	294	592	130	7.34	8.74	0.581	1730	1626	40.9	104	10	0	1	2	2	2	2
12819	1517	35.83	205.75	122.77	7.1	61.87	26.736	19.868	6.528	81	3.53	NA	473	489	15	102	2	2489	368	1.272	2.09	13.272	0.962	268	195	72	405	NA	4.49	NA	26.9	13.8	807	906	156	11.4	6.45	0.675	1422	1512	47.8	269	115	0	2	2	2	2	2
26547	2309	67.48	338.44	190.92	11.5	81.04	26.627	33.017	15.829	458	8.23	0	384	459	9	845	146	26213	420	1.076	1.952	18.945	0.962	291	117	176	374	NA	1.99	0	37.2	43.9	681	1348	209	11.88	6.48	1.024	5214	2559	101.4	277	38	0	1	2	1	2	2
14709	1418	48.27	175.36	61.24	7.8	59.87	21.017	18.354	15.597	589	5.65	NA	352	402	1	506	167	2551	763	0.679	1.252	15.115	0.962	227	111	116	305	NA	1.84	NA	22.6	29.9	337	619	104	7.76	4.14	0.689	1770	1349	79.8	9	0	0	1	2	1	1	2
13472	1308	45.9	152.15	44.3	16.4	61.88	20.953	23.233	13.761	65	5.63	NA	160	348	71	2168	120	6686	580	0.932	1.046	13.131	0.962	241	97	144	308	NA	0.65	NA	65.4	36.4	695	819	226	8.57	5.98	0.848	1793	1643	56	0	0	0	1	1	2	1	2
39184	1683	40.77	252.97	148.11	6.8	58.71	16.635	24.962	13.078	143	4.13	0	48	55	1	75	9	2440	69	0.737	0.736	13.553	0.963	194	82	114	252	109.6	0.47	0	49.9	32	165	514	113	8.17	5.26	0.564	1705	1500	44.7	29	0	0	2	1	1	2	2
32552	1925	87.41	207.81	101.82	10.2	82.28	30.098	31.309	15.559	276	2.08	0	266	313	220	385	52	148	725	1.404	1.749	18.993	0.963	277	158	119	386	223.2	4.7	0	92.6	95.4	701	929	165	15.91	12.76	0.683	3185	1447	115.3	0	0	0	2	2	1	2	2
24934	1647	55.65	242.39	137.21	10.4	55.56	21.422	18.665	11.463	234	6.9	0	389	505	193	1264	16	7342	544	0.754	1.385	15.242	0.963	229	109	120	306	NA	2.74	0	43.3	58.2	676	859	177	8.36	5.95	1.069	4059	2035	57.7	109	88	0	2	1	1	1	2
14670	976	15.9	121.99	65.19	6.6	51.43	15.676	18.179	9.601	27	4.7	NA	291	356	16	684	157	93	341	0.716	1.277	8.203	0.963	173	63	109	216	NA	0.5	NA	94	45.1	259	356	109	5.34	3.93	0.492	937	1411	23	335	89	0	1	2	2	2	2
32044	1158	46.54	131	72.14	6.3	51.51	14.337	14.363	18.044	113	5.08	0	160	364	113	2036	689	5	2372	0.921	1.206	16.016	0.963	268	97	170	336	138.3	2.13	0	111.7	164.3	325	468	139	8.67	4.17	0.512	1703	1554	80.7	148	0	0	1	2	2	2	2
20085	1072	63.43	93.12	8.96	9	49.2	13.668	19.882	11.566	157	4.32	NA	71	132	158	670	7	11674	346	0.777	0.938	20.894	0.964	176	80	97	233	NA	0.85	NA	27.7	23.6	326	697	147	8.57	5.71	0.687	2136	1333	67.6	45	0	0	1	1	2	2	2
15991	1870	74.73	160.17	87.43	4.1	103.31	37.131	40.147	17.831	384	2.98	NA	295	316	0	217	3	3699	133	0.914	1.243	17.778	0.964	158	80	80	214	NA	3.16	NA	9.1	28	349	754	120	8.55	10.62	0.639	2907	1323	82.5	128	21	0	2	2	2	2	2
24630	640	29.43	93.62	14.55	4	16.04	5.82	6.726	1.971	65	0.4	0	2	6	30	31	0	0	26	1.108	0.448	8.345	0.964	164	129	35	256	NA	0.57	0	10.7	0.6	59	354	80	3.86	3.23	0.321	629	865	51.6	0	0	0	1	1	1	2	2
27914	1472	55.44	153.21	58.68	13.8	61.95	27.855	21.183	8.602	132	3.11	0	403	463	109	623	93	2058	291	1.09	1.677	10.575	0.964	252	110	142	330	NA	4.03	0	31.8	53	989	1115	209	6.29	7.26	0.765	3170	2180	89.3	0	0	14	2	1	2	1	2
26291	1854	42.19	303.79	205.22	5.9	55.38	11.92	19.239	20.432	109	5.41	0	96	149	36	606	7	12394	427	0.504	0.807	15.847	0.965	128	68	59	176	NA	0.9	0	35.7	33.3	353	503	147	7.86	4.18	0.633	2111	1001	48.8	0	0	0	1	1	1	2	2
24962	2438	85.75	363.58	138.74	9.8	72.62	21.939	27.625	16.468	323	4.91	0	194	329	605	1321	1	0	658	1.519	1.459	27.296	0.966	158	37	121	185	NA	1.43	0	14.9	29.9	302	917	171	16.35	7.88	0.785	5626	1272	119.5	184	9	0	1	2	1	1	2
26007	1580	48.87	220.77	100.46	13.3	57.36	22.418	20.582	10.511	106	3.75	0	97	123	3	294	4	7072	203	1.102	1.442	12.943	0.967	272	128	143	362	NA	2.26	0	20.1	41.3	433	791	156	11.09	7.57	0.79	2550	1926	63.7	303	0	0	1	2	1	2	2
26369	1460	61.65	176.43	70.02	8.4	57.59	16.409	22.928	13.52	417	4.68	0	203	249	88	477	15	0	600	1.206	1.346	12.414	0.967	289	171	118	409	NA	2.99	0	18.4	55.2	552	932	141	8.96	7.21	0.761	2360	1358	107.5	59	57	0	2	2	2	1	2
39560	1095	52.23	125.73	80.1	10.4	32.85	14.126	9.926	5.889	111	4.33	0	157	511	780	3791	157	6709	3299	0.93	1.382	9.826	0.969	231	35	196	255	190.4	2.56	0	111.6	169.8	867	888	194	5.68	5.4	0.737	1699	2301	64.5	107	5	15.1	2	1	1	1	2
30462	1894	31.75	293.27	157.54	10	72.12	28.144	23.723	10.987	114	4.73	0	252	265	32	109	68	602	138	1.105	2.487	13.551	0.969	244	95	147	310	NA	1.25	0	31.9	27.1	530	734	228	8.77	5.33	1.017	2085	2671	37.6	719	209	0	1	2	1	1	2
24763	2349	57.04	356.43	198.37	17.1	81.4	23.465	32.351	19.854	111	6.79	0	359	504	10	1579	314	12924	2021	1.595	1.675	17.354	0.969	596	262	335	780	NA	2.89	0	179.4	156.9	583	831	199	13.99	9.06	1.008	3633	2385	89.6	73	0	0	1	3	3	2	2
23271	1162	65.54	128.88	87.36	4.9	28.43	8.769	10.492	6.331	99	2.12	0	136	144	24	78	27	0	268	0.332	1.121	7.902	0.969	116	2	114	117	NA	4.13	0	43.4	8.1	504	838	161	6.09	9.44	0.581	1217	1436	60	113	0	21	2	1	1	1	2
14177	1929	51.04	279.61	114.08	11.4	68.54	22.608	32.141	9.629	92	4.06	NA	93	125	5	362	23	12943	243	1.404	1.367	16.543	0.97	266	167	99	383	NA	1.35	NA	253.4	24.5	643	831	144	12.3	6.06	0.886	2977	1676	75.4	0	0	0	2	1	1	1	2
6942	960.67	43.09	109.38	NA	5.88	40.11	12.13	14.28	11.03	108.86	NA	NA	NA	NA	NA	NA	NA	NA	NA	0.48	0.64	15.38	0.97	212.91	NA	NA	NA	NA	0.54	NA	26.66	NA	149.34	526.67	126.77	5.23	4.13	0.67	2696.02	1520.71	37.75	179.28	14.21	0	1	2	1	1	2
18878	1244	32.4	176.76	91.31	4.5	46.53	14.902	15.523	12.431	250	2.86	NA	374	386	1	87	7	0	268	0.946	1.172	11.638	0.97	185	102	83	256	NA	1.49	NA	6.9	20.6	360	556	100	7.48	5.35	0.64	2751	982	50.6	87	5	0	2	1	2	1	2
29068	1839	60.53	243.6	143.29	13.3	71.55	28.664	26.131	12.273	145	3.4	0	737	779	15	521	1	0	942	1.036	2.717	6.297	0.97	303	104	200	376	NA	4	0	20.4	43.3	1633	1481	299	8.01	11.59	1.212	2648	2776	84.6	447	350	0	1	2	2	2	2
18051	777	34.47	107.52	36.2	14.2	26.24	8.38	10.626	4.643	246	2.96	NA	166	900	3113	7160	210	10575	749	0.797	1.063	8.208	0.97	243	92	151	308	NA	1.02	NA	37.3	54.5	378	556	148	7.8	4.05	0.803	1895	1588	65.4	4	0	0	2	1	2	1	2
4991	1071.12	32.32	140.09	NA	6.65	44.12	11.15	16.8	12.84	254.94	NA	NA	NA	NA	NA	NA	NA	NA	NA	1.45	0.56	7.48	0.97	169.86	NA	NA	NA	NA	1.11	NA	61.23	NA	181.52	598.71	114.74	4.03	3.8	0.41	1438.36	1288.44	41.88	0	0	0	2	2	2	2	2
4090	1280.16	43.01	138.61	NA	4.9	38.09	11.03	15.73	8.97	108.77	NA	NA	NA	NA	NA	NA	NA	NA	NA	0.73	0.66	13.81	0.97	210.06	NA	NA	NA	NA	0.73	NA	113.51	NA	203.04	533.4	157.82	6.75	4.69	1.19	2268.04	1540.72	59.76	3.99	27.36	31.58	1	2	1	2	2
37561	1426	28.19	208.75	118.74	10.1	55.71	21.181	19.279	11.979	59	6.39	0	20	353	1225	3370	29	6762	558	0.738	0.85	10.158	0.972	184	72	112	234	164.1	1.4	0	113.1	64.9	229	522	126	9.39	5.3	0.798	1622	1724	31.7	173	32	0	1	1	1	1	2
39938	1589	55.44	225.75	118.98	12.7	53.33	19.568	17.87	10.541	108	7.38	0	148	164	0	275	17	7858	414	1.077	1.68	13.629	0.973	228	104	124	300	135.7	1.96	0	474.1	39.6	1078	928	273	9.74	6.82	0.892	2340	2525	89.3	10	14	0	2	1	1	2	2
16902	1648	55.12	170.62	51.3	10	82.57	22.773	31.786	19.352	131	5.16	NA	273	622	1487	3400	79	339	511	0.747	1.159	14.532	0.973	148	79	68	203	NA	3.88	NA	13.3	42	331	742	175	9.45	8.21	0.719	2126	2065	68.9	245	77	1.3	1	2	2	1	2
24228	1681	45.69	240.75	108.88	12.9	62.52	17.136	25.12	16.198	96	3.6	0	71	345	1002	2717	150	4834	652	1.161	1.074	14.877	0.974	301	151	150	409	NA	0.86	0	72.5	46	406	583	130	9.91	4.58	0.639	2170	1408	67.9	102	5	0	2	2	2	2	2
33827	2561	63.64	156.52	118.71	8.1	94.24	30.593	36.352	16.451	644	8.75	0	436	450	3	135	58	0	460	0.822	1.988	19.582	0.974	210	0	210	210	449.2	3.64	0	82.3	10.5	779	1251	359	9.03	8.79	1.314	2281	2239	62.1	355	92	127.4	1	2	2	2	2
12642	798	38.35	130.59	28.8	11.3	14.7	2.803	4.895	5.642	69	2.88	NA	39	175	499	1363	37	1544	479	0.921	0.668	9.801	0.975	253	130	123	346	NA	2.7	NA	70.7	25.7	234	651	196	6.59	3.25	0.626	2504	1455	84.4	59	6	0	2	1	2	2	2
18168	872	28.43	135.99	77.79	4.3	23.83	9.577	10.308	1.818	69	0.84	NA	514	520	0	58	1	268	76	0.538	0.983	13.06	0.977	117	83	34	175	NA	1.8	NA	185.1	7.7	590	460	59	5.23	4.83	0.486	1732	619	37.3	0	0	0	1	2	1	2	2
20641	707	28.17	115.54	93.31	3.6	16.04	3.792	5.684	5.317	45	6.39	NA	421	436	1	169	53	0	212	0.696	0.783	10.137	0.977	168	25	142	185	NA	1.77	NA	68.1	119.5	322	443	168	7.49	5.9	0.87	998	1353	22.2	7	78	0	2	2	2	2	2
34410	1661	56.83	232.02	157.37	5.9	57.84	14.135	26.449	12.262	225	4.2	0	552	588	10	419	10	3	593	1.171	1.076	15.785	0.977	193	72	122	245	230	2.91	0	69.5	61.7	322	830	145	10.02	6.13	0.709	3327	1328	78.4	6	203	0	2	2	2	1	2
15504	1935	57.1	239.01	69.87	12.2	57.65	19.41	23.378	10.28	333	4.38	NA	171	228	5	597	165	10362	687	1.617	2.348	19.907	0.977	347	177	172	471	NA	2.01	NA	42.3	29.3	832	1143	201	14.28	6.38	1.419	4062	1640	92.1	232	0	34.6	2	1	1	1	2
18893	2250	68.27	250.47	101.3	21.1	119.19	35.455	42.397	22.781	216	7.73	NA	176	191	3	208	5	1298	209	1.5	2.466	15.447	0.977	337	172	166	459	NA	3.35	NA	15.1	24.8	819	1278	275	14.06	11.63	1.634	4990	2766	89.5	519	161	0	1	2	1	2	2
38489	1149	51.68	160.89	25.26	17.7	33.16	10.818	11.411	6.846	134	6.2	0	52	124	59	835	1	14911	426	1.348	1.023	19.647	0.977	303	170	133	421	159.3	1.75	0	12.6	98.2	338	667	206	10.74	8.48	1.189	2552	1575	121	0	0	0	2	1	1	2	2
16328	886	33.32	129.07	48.19	10.1	28.16	8.623	11.601	5.694	45	2.82	NA	203	292	31	1043	2	2538	1163	1.145	1.228	9.155	0.978	242	85	158	302	NA	1.41	NA	60.5	117.1	582	663	143	5.92	4.08	0.628	2361	1582	49.8	43	0	0	2	2	2	1	2
29023	2503	84.13	354.04	134.22	22.2	84.38	23.69	28.15	27.36	255	5.24	0	331	439	284	1119	22	1516	1731	1.527	2.235	21.816	0.978	388	200	190	528	NA	5.15	0	24.1	75.6	1133	1550	467	13.36	9.21	1.645	3648	2697	120.2	387	394	0	1	2	1	2	2
13869	1221	65.63	79.06	10.53	5.2	61.92	25.161	24.914	6.598	725	3.43	NA	326	435	429	1104	25	3342	597	1.013	1.497	11.966	0.979	184	71	113	234	NA	3.4	NA	13.2	17.9	424	795	123	8.6	8.87	0.837	3749	1345	96.4	73	0	11.5	1	2	2	2	2
17508	1409	51.68	149.28	67.5	11.9	69.56	28.005	22.983	12.391	547	6.28	NA	488	657	205	1906	32	34022	1597	0.905	1.78	8.463	0.979	284	118	167	367	NA	3.25	NA	68.7	45.7	778	1038	199	9.36	6.94	1.055	2280	2102	88.7	59	45	0	1	1	2	1	2
16433	2072	80.43	173.53	60.78	8.1	117.94	43.945	44.716	16.417	320	6.01	NA	200	214	9	160	7	2672	239	0.855	1.321	19.841	0.98	267	145	122	369	NA	6.37	NA	7.2	31.7	395	904	184	13.16	17.22	0.975	3701	1738	108.1	157	16	0	1	1	1	1	2
1090	1489.14	47.91	140.7	NA	8.4	83.4	31.84	29.14	16.14	162.9	NA	NA	NA	NA	NA	NA	NA	NA	NA	0.72	0.91	14.49	0.98	186.57	NA	NA	NA	NA	4.14	NA	24.52	NA	398.3	651.29	157.43	8.31	8.38	0.64	1643.11	2226.41	53.97	277.17	84.14	0	1	2	1	2	2
504	2009.17	84.23	192.85	NA	8.61	100.67	42.31	35.14	16.76	208.35	NA	NA	NA	NA	NA	NA	NA	NA	NA	1.26	1.68	16.33	0.98	299.89	NA	NA	NA	NA	3.37	NA	82.11	NA	1344.03	1245.84	205.55	11.94	11.03	0.82	3865.52	2226.02	98.76	512.05	16.87	0	2	3	3	1	2
5210	1545.15	46.76	288.52	NA	18.38	25.73	10.92	7.97	3.86	47.79	NA	NA	NA	NA	NA	NA	NA	NA	NA	1.83	1.32	17.62	0.98	477.1	NA	NA	NA	NA	1.07	NA	292.26	NA	595.39	828.5	270.35	12.63	5.95	1.74	3286.17	2746.01	118.87	0	0	0	2	2	1	1	2
14964	802	22.99	129.96	29.56	8.1	22.89	7.666	8.045	4.728	66	2.12	NA	25	100	30	884	0	0	1152	0.673	0.458	8.681	0.982	264	137	127	361	NA	0.16	NA	57.2	103.6	175	307	109	6.04	2.85	0.496	1243	905	47.9	1	12	0	2	2	2	2	2
36006	1368	60.8	130.84	61.46	10.7	69.6	24.775	23.005	17.5	152	7.56	0	464	501	0	436	101	0	206	0.744	1.232	13.45	0.982	150	41	109	178	210.3	2.6	0	23.9	49.8	808	1001	226	6.23	5.97	0.938	2596	2071	86.3	1	18	0	2	1	1	2	2
31669	937	42.06	82.9	26.46	10.9	18.07	4.345	6.272	5.35	104	2.28	0	15	36	13	227	5	2713	636	0.45	0.401	14.2	0.983	154	23	131	170	120.1	0.34	0	35.9	26.2	206	508	171	5.69	4.11	0.859	4053	1369	39.4	55	5	41.4	1	2	2	2	2
38852	1267	42.3	159.1	58.59	8.1	53.61	19.939	20.645	8.164	565	2.64	0	283	313	49	267	141	56	1130	1	1.594	10.396	0.983	241	79	163	297	382	2.08	0	72.8	36.7	329	891	164	6.68	5.38	0.841	3839	1921	84.3	121	0	0	1	1	1	1	2
14085	939	38.95	111.37	38.03	8.6	41.76	7.407	11.98	13.328	74	2.83	NA	33	60	67	266	4	1204	264	0.683	1.038	15.578	0.983	211	91	119	276	NA	0.54	NA	47.4	25.9	256	499	136	6.47	2.95	0.558	1394	1448	53.4	351	19	0	1	2	2	2	2
21929	1916	60.08	247.77	120.7	16	77.89	25.154	24.11	23.167	192	8.35	0	266	324	50	638	4	20214	658	0.88	1.614	7.433	0.984	262	105	158	336	NA	1.94	0	40.1	49.2	894	1091	266	10.22	8.08	1.174	3958	2132	69.4	191	6	0	1	1	1	1	2
39291	1295	60.6	147.1	70.49	11.2	53.32	8.383	29.707	11.582	120	19.77	0	18	22	1	44	0	1368	3	0.562	1.23	19.116	0.984	155	93	61	221	166.9	0.47	0	1.3	9.8	301	752	279	8.63	6.42	1.105	720	1200	48.9	110	120	0	2	2	2	2	2
13301	1809	63.51	211.75	136.91	8	83.19	24.653	33.864	11.832	226	3.58	NA	114	139	39	267	10	2549	186	0.891	1.38	16.978	0.984	147	81	66	204	NA	4.09	NA	21	25.5	405	898	120	7.97	9.73	0.607	2778	1614	56.2	231	0	0	1	2	2	1	2
10105	2417	55.61	317.92	251.31	4.7	104.97	30.593	48.411	19.041	242	3.84	NA	62	91	2	340	1	10204	63	0.863	1.111	15.592	0.986	93	55	39	133	NA	3.73	NA	15.7	15.6	236	991	121	7.65	6.67	0.761	3928	1448	66.9	208	0	0	1	2	2	2	2
17891	2001	50.12	270.89	146.88	12.4	46.01	20.361	15.818	6.042	105	3.34	NA	393	402	10	90	4	916	254	0.965	2.253	19.569	0.986	256	83	170	314	NA	2.75	NA	6.6	16.3	1036	1369	360	9.59	7.69	1.682	2904	1988	73.7	302	359	46.1	1	2	1	1	2
34302	2265	52.45	361.69	164.82	9	70.76	29.851	19.629	14.541	114	6.77	0	341	350	0	100	10	0	80	1.288	1.732	15.107	0.986	203	68	135	251	120.2	2.12	0	17.4	32.8	1134	1220	196	12.85	8.32	1.053	4786	2198	71.6	74	67	0	1	1	1	1	2
25881	1700	60.53	251.8	50.05	21.4	50.57	14.445	20.353	12.36	82	4	0	38	56	30	161	57	698	147	1.824	1.085	19.548	0.986	460	257	202	639	NA	0.33	0	34.5	22.1	408	842	201	14.63	5.94	0.994	3081	1462	93	68	4	0	2	2	2	2	2
27899	2300	68.85	328.76	216.32	8.1	81.95	32.36	26.667	16.226	296	5.36	0	469	768	1	3567	8	19	7589	1.32	1.789	14.255	0.988	372	133	240	466	NA	4.11	0	25.3	340.6	859	1088	177	12.33	9.44	0.746	4643	1775	94.8	136	0	0	1	1	2	2	2
35010	924	40.3	80.64	17.68	4.7	49.13	10.072	15.196	20.322	113	3.47	0	216	239	32	242	2	787	226	0.733	0.707	18.107	0.988	179	125	54	266	107	0.64	0	4.7	31.3	315	373	97	7.71	2.39	0.478	1632	527	55.9	20	18	0	2	1	1	2	2
31387	877	39.45	129.54	56.58	5.5	22.66	9.26	8.21	2.412	88	2.92	0	59	273	710	1810	806	9291	799	0.831	0.788	10.794	0.989	211	72	140	262	148.7	2.14	0	198.5	20.7	346	565	121	9.32	7.48	0.96	2207	1799	45.4	0	0	0	1	2	2	2	2
20902	2012	41.57	183.98	79.29	17.6	131.8	28.986	46.555	44.934	111	12.37	NA	324	813	1556	4948	280	13778	1677	1.273	2.074	18.753	0.989	371	129	242	460	NA	1	NA	92	237.7	443	797	200	11.05	6.21	1.631	3309	2719	92.8	199	4	0	2	2	1	1	2
29054	619	36.28	104.41	65.08	14.1	8.55	2.65	2.851	1.819	78	2.87	0	41	622	2221	5555	614	0	1513	0.392	0.51	11.275	0.989	153	0	153	153	NA	0.49	0	163.7	100.8	574	458	135	3.8	2.46	0.515	781	1602	27.2	73	0	0	2	1	1	2	2
5401	992.91	53.15	148.21	NA	8.73	21.03	6.72	7.18	4.74	108.65	NA	NA	NA	NA	NA	NA	NA	NA	NA	1.15	1.15	17.75	0.99	206.8	NA	NA	NA	NA	4.67	NA	185.58	NA	395.72	1002.85	168.06	9.96	4.84	0.82	1948.84	2042.55	101.29	1.48	0	0	2	2	2	2	2
4350	2356.29	55.57	308.43	NA	10.19	104.6	34.25	42.57	20.24	706.55	NA	NA	NA	NA	NA	NA	NA	NA	NA	1.24	1.78	14.4	0.99	260.98	NA	NA	NA	NA	1.93	NA	24.37	NA	642.34	996.82	169.22	13.22	6.27	1.1	3878.91	1700.83	94.72	47.36	4.74	0	1	2	2	2	2
1357	1707.74	49.06	260.1	NA	7.64	55.54	18.42	21.82	10.01	457.11	NA	NA	NA	NA	NA	NA	NA	NA	NA	0.55	1.03	12.23	0.99	97.23	NA	NA	NA	NA	1.37	NA	25.77	NA	284.56	609.93	111.71	7.55	5.77	0.58	986.24	1984.82	67.6	0	0	0	2	2	2	2	2
13566	1452	48.3	198.63	121.25	7.3	53.21	15.802	21.167	11.1	495	3.75	NA	284	329	30	208	568	6	959	1.04	1.503	10.667	0.99	292	119	174	376	NA	2.78	NA	131	18.6	551	826	163	9.41	5.09	0.858	1774	1735	71.9	76	7	0	2	2	1	1	2
6487	2658.08	85.2	318.36	NA	16.08	118.37	30.67	48.33	30.41	211.53	NA	NA	NA	NA	NA	NA	NA	NA	NA	1.23	1.73	27.09	0.99	414.07	NA	NA	NA	NA	3.33	NA	48.51	NA	604.69	1066.35	272.54	14.48	12.91	1.48	2444.62	2343	113.17	523.9	126.59	2.42	1	2	2	2	2
4719	1483.04	73.31	165.52	NA	9.24	61.75	29.14	17.98	10.85	219.46	NA	NA	NA	NA	NA	NA	NA	NA	NA	0.64	1.27	25.67	0.99	178.64	NA	NA	NA	NA	3.23	NA	19.71	NA	766.5	1003.03	194.92	6.65	6.38	0.8	2407.83	1963.61	120.57	446.57	71.58	0	2	2	1	2	2
9457	2494.94	108.95	268.04	NA	13.72	111.63	52.03	39.51	13.01	473.43	NA	NA	NA	NA	NA	NA	NA	NA	NA	1.71	2.69	17.2	0.99	360.71	NA	NA	NA	NA	2.52	NA	90.21	NA	2370.61	1967.55	249.81	15.89	12.89	1.24	5601.6	2274.78	143.13	250.12	3.55	0	2	2	1	1	2
40178	1238	74.74	165.84	69.55	11	31.99	10.777	12.352	5.293	267	2.37	0	1777	1798	2	263	29	2187	675	1.348	3.259	21.28	0.991	308	74	235	359	373.7	10.85	0	13.4	54.4	608	1041	226	14.01	10.21	0.828	3686	2606	119.2	758	0	0.2	2	2	2	1	2
22939	945	59.65	122.94	21.46	12.8	23.36	7.151	9.058	4.226	85	2.48	0	10	94	24	1008	0	0	2126	1.008	0.807	17.272	0.991	213	102	111	284	NA	2.1	0	8.2	28	291	717	165	8.94	9.13	0.578	1635	1044	100.8	102	0	0	2	2	1	2	2
25969	1649	50.87	258.39	93.51	12.9	46.52	14.275	16.785	11.894	96	2.84	0	205	555	1368	3460	51	0	672	1.117	1.755	16.641	0.991	280	117	162	362	NA	2.22	0	28.3	43	274	725	186	10.61	9.09	0.799	1325	2177	85.2	289	23	0	1	1	1	1	2
34093	2152	61.51	320.8	208.64	6.9	70.92	24.147	33.412	7.733	154	2.16	0	100	128	47	310	0	3068	142	0.908	1.045	16.197	0.992	184	120	63	267	167	4.48	0	8.5	29.1	503	833	117	12.3	10.74	0.645	2680	1232	72.7	187	0	0	1	2	2	2	2
20803	2072	63.95	302.12	86.43	24.2	73.79	17.195	30.777	20.575	34	11.56	NA	95	644	2302	5436	1	1	1629	1.549	1.376	20.765	0.992	532	286	249	732	NA	0.57	NA	56.7	99.6	648	1172	340	13.72	8.71	1.708	2467	1666	126.9	1	8	0	2	1	1	1	2
37404	2158	76.3	295.9	164.17	11	77.54	31.658	24.497	13.184	211	4.92	0	316	373	55	654	1	9670	313	1.363	1.515	12.94	0.992	246	155	91	354	192.8	3.02	0	23.3	39.3	1142	1226	192	12.21	10.72	0.944	3899	1538	114.2	112	0	0	2	1	1	2	2
18141	1757	54.47	231.19	149.03	8	70.09	23.876	24.816	15.742	443	7.32	NA	264	268	0	57	8	0	294	1.301	1.517	10.532	0.992	151	53	98	188	NA	2.9	NA	24.6	26.2	615	997	152	7.46	6.26	0.76	2327	1798	92.9	78	47	0	2	1	1	1	2
23418	1907	37.41	384.19	163.88	6.4	25.69	9.696	8.524	5.53	45	3.31	0	11	14	16	19	0	0	28	1.31	0.865	14.767	0.993	509	350	159	756	NA	0.15	0	8.6	10.7	105	505	185	11.71	5.62	0.86	2173	1645	73.2	440	43	0	1	2	1	1	2
15777	2592	73.21	365.14	266.76	8.6	95.64	34.108	41.244	12.825	233	3.55	NA	119	137	4	197	1	425	2600	1	1.28	18.573	0.993	198	105	94	272	NA	4.29	NA	18.1	27.8	481	1162	177	11.47	11.42	1.269	4787	1591	79.7	138	20	0	2	2	2	2	2
11102	1212	46.5	104.73	43.74	1.7	37.61	9.54	13.185	10.582	571	4.46	NA	314	321	1	46	11	0	453	0.643	1.337	13.383	0.993	180	65	114	226	NA	3.94	NA	2.8	17.7	347	790	175	7.31	3.2	0.543	1715	982	96.3	73	0	38.4	1	2	1	2	2
27683	1881	67.28	242.98	150.26	18.4	73.33	35.867	26.893	3.335	266	7.59	0	335	415	25	905	41	11599	182	0.595	1.348	13.626	0.993	232	22	210	247	NA	5.27	0	101.9	43.4	650	872	238	12.33	15.03	1.317	3627	2475	52.6	53	284	0	2	1	1	1	2
19159	1535	53.96	217.49	75.31	13.4	51.29	17.238	18.914	10.588	115	2.98	NA	167	186	38	221	5	917	144	1.359	1.602	13.726	0.995	311	196	115	448	NA	2.38	NA	22.4	27.8	870	969	194	9.61	5.68	0.876	1823	1831	80.3	48	20	0	2	2	2	1	2
33099	1953	64.96	207.69	114.86	12.7	101.28	27.717	36.484	29.358	130	9.91	0	496	750	801	2656	3	2872	611	0.77	2.253	13.403	0.996	223	21	202	238	256.8	3.29	0	29.2	110.6	1342	1450	332	9.13	8.95	1.353	3239	3030	66.7	143	233	0	2	1	1	1	2
34029	1657	40.93	264.18	139.91	15.1	50.97	14.929	19.912	12.202	99	4.1	0	98	146	20	555	28	4309	633	1.002	0.973	10.858	0.997	282	114	169	361	128.3	1.8	0	137.1	43.3	656	755	235	10.18	5.81	1.022	2485	1604	52.5	90	0	0	2	2	2	1	2
40136	1558	69.74	173.05	36.78	10.7	65.46	24.085	22.811	11.85	147	6.66	0	326	394	18	696	230	731	782	1.56	2.031	17.329	0.997	459	199	261	600	173.5	4.04	0	66.8	74.3	1015	1170	194	11.83	10.47	1.088	3132	1934	118.4	278	0	0	1	2	1	1	2
20416	1351	62.29	172.36	28.25	17.8	47.14	13.772	14.861	13.219	412	3.87	NA	223	237	30	165	9	760	403	1.088	1.903	12.111	0.998	414	202	212	556	NA	2.62	NA	41	28.1	911	1334	287	10.25	6.34	1.01	2334	2328	107.8	205	0	0	2	2	1	2	2
25624	2082	56.81	255.77	123.18	12	95.6	28.979	45.575	14.675	172	4.19	0	109	128	6	231	11	5954	114	0.798	1.136	18.914	0.998	144	50	94	180	NA	2.64	0	19.3	32.5	381	1204	161	9.07	7.02	0.823	3720	2023	57.8	82	88	0	2	2	2	2	2
25263	1169	48.58	185.4	30.31	28.5	28.59	10.658	10.158	5.481	43	1.53	0	44	76	21	130	459	119	372	1.469	0.76	10.646	0.999	375	66	309	421	NA	0.74	0	107.6	8.3	858	1047	328	11.01	7.32	1.129	1891	2206	26.3	0	0	0	2	2	2	2	2
20597	2241	106.32	240.51	136.93	7.8	99.41	34.171	30.329	21.243	236	6	NA	493	565	212	787	5	1428	664	1.327	3.158	18.472	0.999	314	130	184	405	NA	4.19	NA	26.8	54.6	1779	1902	267	10.27	12.07	0.993	4092	2935	125.6	123	76	0	1	2	2	1	2
3509	1694.36	46.37	260.05	NA	9.58	54.53	20.05	19.67	9.89	129.4	NA	NA	NA	NA	NA	NA	NA	NA	NA	1.24	1.52	14.56	1	271.12	NA	NA	NA	NA	2.94	NA	139.53	NA	550.56	1231.86	201.39	11.6	8.63	0.9	2260.37	1984.86	71.69	140.21	0	0	2	1	2	2	2
5965	1000.82	47.25	120.36	NA	7.06	37.14	9.58	12.41	11.99	109.05	NA	NA	NA	NA	NA	NA	NA	NA	NA	1.28	0.75	16.49	1	183.76	NA	NA	NA	NA	0.82	NA	52	NA	211.96	537.35	102.09	6.89	4.47	0.6	2353.54	1320.87	67.34	0	0	0	2	2	1	2	2
5353	1420.59	60.7	185.66	NA	8.23	50.34	11.58	19.12	15.05	148	NA	NA	NA	NA	NA	NA	NA	NA	NA	0.99	0.75	15.71	1	133.81	NA	NA	NA	NA	0.79	NA	59.94	NA	381.73	696.68	125.78	9.19	5.52	0.72	1376.15	1207.15	88.99	36.9	0	0	1	1	1	1	2
5846	1137.99	41.57	102.82	NA	10.25	38.81	13.99	13.48	8.08	262.27	NA	NA	NA	NA	NA	NA	NA	NA	NA	0.62	1.04	7.6	1	155.51	NA	NA	NA	NA	1.59	NA	39.28	NA	565.14	784.48	197.38	6.81	5.64	0.63	1904.44	1713.47	51.36	42.08	15.94	32.92	1	1	2	2	2
1502	1289.3	67.36	115.15	NA	9.31	61.6	17	23.48	15.8	258.47	NA	NA	NA	NA	NA	NA	NA	NA	NA	1.94	1.51	16.42	1	276.58	NA	NA	NA	NA	1.33	NA	26.2	NA	342.42	794.94	138.4	9.35	7.54	0.8	1765.45	1390.98	106.22	204.72	20.59	0	1	1	1	2	2
7844	1482.58	59.37	198.83	NA	11.52	51.18	19.28	15.49	12.99	110.2	NA	NA	NA	NA	NA	NA	NA	NA	NA	1.66	1.65	17.58	1	326.07	NA	NA	NA	NA	1.92	NA	172.12	NA	880.25	1022.43	232.62	10.32	7.06	0.95	3303.81	2648.01	89.63	345.7	15.08	0	2	1	1	2	2
30728	1047	33.63	167.99	94.33	5.2	28.35	10.097	9.468	5.561	82	2.36	0	422	431	3	100	0	241	91	1.049	1.46	13.639	1.001	356	298	59	563	NA	3.18	1.594	7.9	20.1	491	684	101	9.98	7.66	0.377	1634	784	57.7	134	0	0	1	2	1	1	2
33963	1737	58.28	202.18	72.69	17.5	79.85	30.16	23.299	22.031	167	9.37	0	309	829	187	6100	66	16923	10784	1.136	1.408	10.753	1.001	429	144	285	529	138.9	0.93	0	104.9	494.8	982	908	253	11.91	6.44	1.089	3256	2390	108.2	2	18	1.6	2	1	1	1	2
14594	2236	76.02	269.65	138.66	22.6	97.04	36.292	40.822	13.993	169	7.86	NA	541	726	670	1914	30	9569	662	1.025	2.394	15.273	1.002	245	78	166	299	NA	3.55	NA	18.1	51.7	1624	1941	397	10.78	10.44	1.363	3902	2676	58.2	132	534	0	2	2	2	1	2
16368	1377	45.09	129.08	41.25	6	68.03	24.351	23.533	12.581	133	3.16	NA	223	246	40	257	0	1030	134	0.506	1.253	12.305	1.003	185	54	131	223	NA	1.17	NA	17.3	20.5	674	768	156	4.93	4.67	0.531	1477	1901	43.5	377	17	13	1	1	1	1	2
35543	1245	23.82	131.88	53.21	9.4	73.4	12.444	38.356	18.929	10	9.14	0	227	228	9	20	0	0	205	1.083	1.106	12.702	1.003	222	140	83	320	79.8	2.27	1.71	7.4	15.9	300	654	238	6.44	6.8	1.532	975	1009	173.4	0	0	0	2	2	1	1	2
20603	1143	65.71	119.59	42.17	9.4	45.95	18.657	16.027	8.244	183	1.84	NA	367	371	1	62	2	0	40	0.582	1.556	9.255	1.005	198	117	81	280	NA	8.25	NA	11.6	20.3	1070	1294	197	7.51	8.59	0.538	1462	1577	47.1	1	33	0	2	2	2	2	2
18534	1343	70.37	159.92	98.02	6.4	46.71	11.418	20.553	12.348	160	2.55	NA	118	150	15	168	419	0	299	2.228	1.09	19.074	1.006	235	72	165	286	NA	1.55	NA	124	28.7	168	887	141	8.01	7.87	0.748	4103	1785	64.9	13	0	0	2	2	2	2	2
39845	1803	43.53	267.24	176.04	9.3	66.06	16.181	25.518	18.767	94	7.03	0	116	184	72	531	514	1229	658	0.867	0.831	14.362	1.008	244	64	181	290	142.5	1.23	0	127.9	58.4	274	708	208	8.45	6.13	0.86	1919	1820	58.2	168	40	0	2	1	1	2	2
3903	1160.91	53.53	151.2	NA	6.03	38.89	13.23	13.77	9.29	104.99	NA	NA	NA	NA	NA	NA	NA	NA	NA	1.71	1.36	14.6	1.01	198.77	NA	NA	NA	NA	3.13	NA	78.5	NA	865.91	1024.55	178.78	8.45	7.97	0.99	2433.59	1594.69	60.34	4.96	57.04	0	1	2	2	2	2
6824	1464.69	72.74	167.17	NA	7.64	55.72	20.19	20.5	10.75	173.19	NA	NA	NA	NA	NA	NA	NA	NA	NA	1.09	1.1	23.77	1.01	276.45	NA	NA	NA	NA	2.12	NA	16.86	NA	604.56	831.45	129.38	9.94	7.19	0.66	2492.87	1069.4	88.22	55.3	16.9	0	1	2	2	2	2
33200	2867	94.31	342.01	150.26	8.3	126.86	43.272	48.657	23.669	727	8.44	0	452	488	2	397	81	16459	631	1.87	2.418	18.202	1.01	334	196	138	470	430.2	4.57	0	153.8	42.4	1275	1935	185	17.73	10.91	1.048	5829	1983	144.7	0	0	0	1	2	2	1	2
17709	2670	82.6	416.56	241.82	22.3	77.9	37.737	20.999	14.014	207	5.42	NA	357	376	18	215	6	425	202	1.67	2.646	25.781	1.01	383	172	211	504	NA	1.37	NA	16.7	46.5	1139	2053	299	16.59	7.98	1.045	3285	2730	92.3	307	0	0	2	2	1	1	2
2483	2066.12	78.63	247.75	NA	5.9	84.63	21.52	27.95	27.05	875.94	NA	NA	NA	NA	NA	NA	NA	NA	NA	0.87	1.56	13.18	1.01	328.66	NA	NA	NA	NA	3.35	NA	27.96	NA	365.47	845.71	156.23	12.25	9.76	0.89	2884.7	1327.87	128.97	147.36	0	0.61	1	2	2	2	2
39996	1663	73.81	212.43	55.39	12.5	56.07	23.943	17.547	10.232	107	8.06	5.49	709	725	27	186	0	5864	726	1.973	2.65	17.669	1.01	430	229	201	590	179.8	4.08	0	21.4	117.3	1325	1342	340	13.72	11.6	1.38	3439	1988	121.5	386	78	0	2	1	1	1	2
9716	2056.94	75.01	275.1	NA	17.79	75.79	22.58	31.56	14.29	367.57	NA	NA	NA	NA	NA	NA	NA	NA	NA	1.65	1.78	16.34	1.01	406.43	NA	NA	NA	NA	2.46	NA	14.28	NA	862.13	1186.18	290.95	15.5	11.43	1.39	2844.63	1898.82	140.04	137.02	241.33	0	1	2	1	2	2
2258	1747.26	74.28	213.49	NA	15.89	54.85	18.54	21.85	9.02	588.36	NA	NA	NA	NA	NA	NA	NA	NA	NA	1.62	2.15	16.13	1.01	507.42	NA	NA	NA	NA	2.9	NA	37.63	NA	912.24	1488.95	256.6	14.1	8.44	1.17	3468.11	1972.2	168.39	0	0	16.33	2	1	2	1	2
7031	489.56	39.66	53.73	NA	15.68	16.3	2.67	3.43	6.13	26.72	NA	NA	NA	NA	NA	NA	NA	NA	NA	1.51	0.77	6.83	1.01	103.5	NA	NA	NA	NA	0.42	NA	137.61	NA	152.18	595.35	204.97	6.84	3.99	1.22	3922.17	2529.65	25.86	0	0	0	2	2	2	2	2
17448	1386	31	186.09	98.54	7.3	57.7	14.311	25.431	13.792	69	3.77	NA	14	42	28	237	63	2676	242	0.536	0.504	10.717	1.011	144	62	82	188	NA	2.1	NA	256.2	27.3	200	379	106	7.49	6.01	0.514	1471	1497	30.5	0	0	0	1	2	2	2	2
25650	1664	74	165.68	48.17	6.3	76.4	28.807	31.942	9.17	185	2.68	0	181	208	45	290	1	5455	121	1.555	2.823	18.814	1.011	280	163	117	392	NA	5.37	0	11.5	18.9	731	1127	185	12.08	10.16	0.754	2890	2400	93	606	23	0	1	3	3	1	2
12784	1285	55.49	94.47	62.87	17.5	85.27	14.346	40.546	26.093	13	11.4	NA	175	216	12	402	186	254	221	0.386	0.763	22.03	1.012	206	0	206	206	NA	1.58	NA	14.8	13.1	495	958	324	3.36	6.69	1.005	745	1826	20.6	0	0	0	2	2	1	2	2
23901	1381	55.23	149.35	44.81	12.4	60.94	18.509	26.086	11.455	147	3.33	0	44	47	0	15	1	0	4	1.014	0.864	16.928	1.014	506	133	372	600	NA	6.63	0	7	15	138	707	207	10.33	4.7	0.838	2237	1359	90.1	0	0	0	2	2	2	1	2
21184	3270	102.24	404.55	169.74	16.8	140.58	54.012	56.679	20.256	528	11.31	0	571	614	0	483	30	24931	441	2.039	2.656	18.786	1.014	464	304	159	677	NA	4.58	0	35.2	42.5	1613	1753	210	18.94	11.8	1.338	5942	2164	138.7	65	57	0	1	2	1	2	2
31827	1463	67.9	130.99	38.83	7.8	74.66	19.924	27.089	19.503	574	6.34	0	344	449	260	1110	72	612	775	1.266	1.751	22.183	1.014	245	100	147	315	379.3	3.46	0	18.3	88.6	517	992	180	9.82	5.89	0.806	3519	1641	128.9	185	41	0	1	2	2	1	2
14899	994	17.92	171.3	124.27	2.6	27.96	7.496	7.445	11.404	22	4.61	NA	176	186	9	17	1	0	225	0.595	0.736	12.61	1.014	154	118	36	236	NA	2.93	NA	18.4	15.7	159	350	60	4.4	2.79	0.324	801	751	42.7	98	0	0	2	2	2	2	2
32960	1324	86.68	125.25	52.48	5.4	51.45	17.231	19.593	9.773	229	0.67	0	0	20	36	227	5	890	145	1.027	1.323	17.863	1.015	280	155	126	389	286.9	8.22	0	30	38.1	286	718	121	15.45	18.96	0.7	1807	1323	110.7	59	6	0	2	2	1	2	2
38977	2082	45.4	249.23	166.95	5.5	103.07	26.072	35.475	34.325	110	10.4	0	102	161	25	319	733	9875	619	0.968	0.901	11.703	1.015	222	77	145	277	108.1	1.19	0	183.6	77.8	1101	620	151	8.72	5.3	0.802	3138	1867	53	168	0	0	2	1	1	2	2
35621	2317	52.31	337.62	280.63	3.4	87.43	20.514	27.76	33.296	201	6.33	0	151	240	248	972	63	3117	345	0.881	0.889	15.078	1.015	111	56	55	150	172.3	1.44	0	263.4	116.9	673	659	113	6.37	5.37	0.898	3780	1081	63.5	92	0	0	1	2	1	1	2
30585	1335	53.54	207.75	108.58	10.6	32.72	10.104	11.915	8.136	114	4.17	0	196	855	2559	6506	287	515	1479	1.278	1.251	11.821	1.016	349	156	193	458	NA	3.15	0	119.3	133.4	544	772	153	9.2	11.31	0.668	2472	1733	63.3	143	6	0	2	2	1	1	2
28068	1138	43.69	160.55	46.49	17.4	39.51	14.381	14.871	7.139	124	2.89	0	341	500	666	1577	36	0	283	1.164	2.063	13.6	1.016	210	133	79	304	NA	2.92	0.991	14.3	19.6	707	1296	271	11.7	6.36	0.836	2173	2306	53.5	179	192	0	2	1	1	1	2
37031	747	20.6	119.85	86.83	2.6	21.84	10.482	6.483	2.64	51	0.91	0	352	353	0	27	0	0	12	0.878	1.355	9.95	1.016	193	152	42	300	71.8	3.9	2.32	10.7	4.6	525	468	99	2.17	3.35	0.412	894	691	42.7	0	0	0	1	2	1	1	2
36694	2171	67.68	262.95	110.12	9.9	97.14	52.1	27.873	7.45	175	5.8	0	579	639	10	712	2	0	895	0.575	2.041	6.969	1.019	189	82	108	247	173.4	2.13	0	25.5	79.7	2101	2660	296	7.5	11.76	1.042	5385	1823	58.2	143	0	0	1	1	1	1	2
3165	1254.63	57.35	165.94	NA	6.87	41.48	19.26	14.53	4.56	184.8	NA	NA	NA	NA	NA	NA	NA	NA	NA	1.15	1.14	17.84	1.02	337.15	NA	NA	NA	NA	2.07	NA	222.04	NA	534.06	768.62	177.37	6.97	6.05	0.82	1900.26	2439.18	55.73	171.68	0	0	1	2	2	2	2
20707	2387	89.84	331.65	138.04	12.3	78.11	36.314	25.939	10.429	272	4.51	NA	426	490	1	778	3	19988	447	1.501	1.979	19.347	1.02	527	384	146	796	NA	2.09	NA	16.4	37.8	1666	1684	273	13.28	10.33	1	3624	2084	127.7	96	0	0	2	2	2	2	2
2699	2403.06	51.39	361.38	NA	11.24	91.03	31.32	33.43	20.39	111.09	NA	NA	NA	NA	NA	NA	NA	NA	NA	0.78	0.82	18.04	1.02	198.29	NA	NA	NA	NA	3	NA	16.46	NA	427.71	832.95	224.82	8.67	8.23	1.47	2059.24	2153.53	49.3	103.19	81.21	0	1	1	2	2	2
31502	1923	58.78	209.25	116.45	11.1	99.35	23.72	31.589	31.57	107	10.1	0	166	263	31	1088	183	13629	360	1.108	1.773	16.581	1.02	278	92	185	342	147.1	1.46	0	44.9	135.7	741	1079	223	9.12	6.99	1.074	3238	1838	62.7	302	0	0	2	1	1	1	2
698	2475.38	49.74	354.17	NA	12.33	102.86	43.47	39.77	12.08	570.57	NA	NA	NA	NA	NA	NA	NA	NA	NA	0.86	1.87	6.52	1.02	148.75	NA	NA	NA	NA	3.4	NA	114.34	NA	715.96	1100.29	239.61	8.69	8.49	1.28	3727.21	2369.66	60.14	94.86	168.3	0	2	2	2	1	2
21832	1368	46.67	185.64	116.99	8.1	44.68	16.762	15.385	8.775	170	2.61	0	111	172	60	442	504	1030	890	1.075	1.05	11.666	1.021	401	59	342	443	NA	0.62	0	233.4	36.5	321	584	197	8.18	5.95	1.16	1578	2540	34.8	221	149	9.3	1	2	2	1	2
41097	1708	66.7	166.55	29.84	8.5	85.29	28.147	24.81	25.165	269	4.7	0	259	263	0	59	1	0	411	1.614	1.079	20.689	1.024	364	284	82	564	213.6	1.06	0	7.4	32.8	326	633	204	10.29	6.24	0.729	2295	1369	114.3	0	0	0	2	1	2	1	2
30039	2481	83.74	170.6	83.02	9	137.07	54.651	50.556	18.106	288	7.53	0	296	370	8	838	66	0	653	0.857	1.6	19.745	1.024	270	92	178	334	NA	7.72	0	17.9	98.6	981	1213	211	10.63	15.4	0.762	2458	2659	79.2	318	12	37.2	1	2	2	2	2
34985	2258	54.96	310.24	140.26	23.7	93.08	27.419	45.003	13.859	132	6.12	0	22	741	4224	6501	68	2516	679	1.559	1.467	17.602	1.024	492	208	283	637	179.8	2.13	0	87.3	75	449	660	194	14.64	9.54	1.37	3685	2378	74.7	198	40	0	2	2	1	2	2
27714	1364	69.35	165.41	53.87	12.2	35.9	13.64	12.972	3.649	195	2.44	0	100	447	1099	3569	112	515	934	1.092	1.466	22.642	1.024	302	205	96	446	NA	2.46	0	52.6	30.3	501	838	148	12.39	9.44	0.696	1363	1404	82.8	0	0	13.9	2	1	1	2	2
25009	1216	51.78	170.04	103.16	7.3	38.52	13.424	11.542	10.062	91	7.74	5.49	521	571	76	532	28	4878	297	0.849	1.277	13.287	1.025	212	48	164	245	NA	2.74	0	35.2	133.3	812	897	218	10.77	9.26	0.986	2931	1475	64.8	50	78	0	2	1	2	1	2
37676	753	44.08	97.76	25.93	7.4	20.72	5.852	7.26	6.294	54	2.68	0	329	743	1718	4110	33	2213	833	0.725	1.176	16.503	1.025	193	85	110	253	182.6	2.54	1.66	22.2	56.4	708	718	175	7	4.62	1.47	3301	1957	40.9	0	0	0	2	2	1	1	2
19817	1394	44.82	259.47	76.16	20.6	22.91	5.423	8.801	6.575	38	5.02	NA	67	122	37	559	174	17152	1028	1.067	0.863	13.089	1.026	454	197	256	593	NA	0.25	NA	33.2	22.8	318	834	239	11.09	5.46	1.188	2915	2018	57.3	37	11	0	2	2	1	2	2
37301	1391	64.45	101.73	53.9	3	64.25	28.009	21.514	8.437	590	2.59	0	603	612	3	133	15	0	377	0.706	2	12.848	1.027	189	32	156	211	431.2	4.16	0	21.4	13.5	845	1140	186	7.22	6.46	0.673	2370	1640	87.9	183	48	22.3	1	2	1	2	2
18999	1566	67.43	178.71	98.49	10.7	65.08	26.018	23.879	8.718	438	4.41	NA	284	445	345	1733	27	2004	2447	2.267	1.937	13.664	1.027	282	101	181	351	NA	2.58	NA	69.1	115.2	517	950	185	9.42	6.73	0.847	1956	2202	117.3	103	192	0	2	1	1	1	2
37336	2456	82.28	346.08	167.14	10.2	83.49	31.721	28.593	14.404	205	3.81	0	201	216	5	171	1	463	123	1.687	1.42	21.101	1.029	489	360	130	739	244.5	4.45	0	0.8	33.9	711	1017	196	17.91	14.97	1.367	3068	1205	122.2	65	210	0	1	2	1	2	2
39947	998	39.95	180.6	120.73	10.4	15.37	4.183	5.256	4.162	71	3.78	0	17	106	46	1041	35	0	142	0.557	0.972	15.263	1.029	154	32	123	177	130.3	0.18	0	147.9	33.6	217	426	164	6.36	4.96	0.958	1209	1831	47.8	74	7	0	2	1	2	2	2
1960	1796.31	74.86	212.44	NA	8.94	75.07	20.76	30.14	19.16	201.92	NA	NA	NA	NA	NA	NA	NA	NA	NA	0.78	0.81	24.77	1.03	216.72	NA	NA	NA	NA	3.17	NA	9.45	NA	361.99	1005.31	346.94	8.37	6.88	1.11	2362.77	3240.86	96.19	1676.08	25.31	0	1	2	2	2	2
1752	2443.45	62.26	386.57	NA	16.29	76.6	15.44	30.63	25.79	83.27	NA	NA	NA	NA	NA	NA	NA	NA	NA	1.7	1.33	23.92	1.03	452.5	NA	NA	NA	NA	0.47	NA	95.94	NA	563.54	856.88	254.85	13.35	6.89	0.98	4560.26	1722.81	92.03	2.14	72.13	0.14	2	2	1	1	2
7374	1628.56	63.05	171.23	NA	8.81	77.42	20.72	29.4	21.77	235.43	NA	NA	NA	NA	NA	NA	NA	NA	NA	0.73	0.83	20.98	1.03	233.96	NA	NA	NA	NA	1.19	NA	24.82	NA	261.44	731.23	165.92	8.94	6.41	0.67	3305.72	1500.27	78.52	424.96	8.27	0.46	2	2	1	2	2
4583	1654.02	58.08	212.25	NA	22.14	68.66	23.2	22.01	18.19	308.92	NA	NA	NA	NA	NA	NA	NA	NA	NA	1.23	1.67	11.02	1.03	470.87	NA	NA	NA	NA	2.64	NA	140.74	NA	968.97	1118.99	238.3	13.34	8.26	1	3144.06	2594.86	89.75	128.76	0	0	2	1	1	1	2
2297	1507.22	69.92	131.83	NA	6.22	38.8	12.33	16.01	7.3	145.73	NA	NA	NA	NA	NA	NA	NA	NA	NA	1.07	1.06	21.69	1.03	215.37	NA	NA	NA	NA	1.4	NA	29.94	NA	497.72	837.26	200.08	11.62	5.81	0.69	2379.34	1855.72	97.31	343.36	0	49.38	1	2	1	1	2
21611	1371	47.22	197.72	83.88	5.5	43.49	9.663	17.317	13.048	253	4.18	0	133	164	12	274	188	0	668	1.096	0.879	12.773	1.031	272	154	119	382	NA	3.67	0	143.1	44.7	292	666	197	9.69	3.74	0.766	2532	1582	87.7	34	8	0	2	2	2	1	2
15994	1362	54.94	110.15	30.03	12.4	59.8	27.124	19.776	8.571	118	3.46	NA	640	991	1258	3401	338	1	2160	0.978	1.592	9.718	1.031	352	237	115	518	NA	5.74	NA	54.1	99	1369	1267	209	12.41	10.78	0.556	2090	1289	66.2	100	0	27.4	2	2	1	2	2
22344	2533	83.08	285.69	166.37	9	119.79	48.145	49.117	12.76	248	5.32	0	326	353	14	266	24	1112	227	0.995	1.518	18.828	1.032	248	158	90	360	NA	6.69	0	150.4	30.7	819	1118	216	14.19	16.01	1.246	3759	1626	83	51	54	0	2	1	1	2	2
30881	1201	64.81	94.97	62.04	9.1	63.1	25.62	23.801	8.877	487	4.4	0	572	975	1433	4091	74	1660	1178	0.665	2.042	6.366	1.032	184	20	165	198	NA	4.27	0	157.3	73	1244	1232	167	5.88	7.2	0.568	1648	2240	73.6	0	0	0	2	1	2	1	2
38752	1853	59.16	231.66	114.8	11.6	80.97	20.649	29.121	24.077	145	4.63	0	64	200	362	1445	1	1169	1258	0.78	0.812	23.659	1.033	242	103	139	314	168	1.1	0	23.7	61.9	192	1015	162	9.89	5.55	0.836	2627	1319	56.9	170	10	0	1	2	1	2	2
15815	2239	61.83	352.7	207.83	21.8	70.56	25.313	25.872	14.911	168	4.74	NA	235	303	27	597	98	5554	399	0.962	1.223	12.598	1.034	276	152	123	384	NA	2.51	NA	52.8	41.9	914	1039	215	9.75	5.99	0.985	2394	2136	83.6	1	23	0	2	1	2	2	2
32651	1658	55.34	240.97	136.56	9.6	55.01	15.882	20.91	10.406	128	7.73	0	108	189	255	876	1	0	296	0.809	1.057	18.912	1.035	218	104	113	292	189.8	2.06	0	58.8	120.2	684	973	296	10.43	7.63	1.26	1842	1731	62.7	132	211	0	2	1	1	2	2
19474	1879	67.96	232.71	8.87	13.9	75.73	26.976	33.143	10.863	122	6.19	NA	121	134	27	132	15	0	494	2.587	1.938	23.896	1.035	364	265	101	551	NA	1.22	NA	25.6	28.7	451	1487	187	15.38	6.46	1.01	6369	1437	111.9	200	0	0	2	1	2	1	2
34305	2163	80.96	174.83	68.35	6.2	126.33	48.361	42.192	25.012	250	5.1	0	300	312	0	142	5	1671	168	1.256	1.682	15.385	1.036	293	148	145	397	225.4	4.7	0	26.2	35.7	1080	1210	152	13.58	13.92	0.679	3766	1255	89.2	209	0	0	1	2	2	2	2
40200	2680	94.34	213.76	75.01	10.5	162.01	61.601	58.003	27.777	544	13.99	0	565	1155	2388	5857	20	19123	884	1.764	2.496	21.5	1.036	343	179	164	468	366.1	3.85	0	26.9	114.9	1295	1643	195	16.06	11.15	0.954	7117	2101	137.1	223	0	0	1	2	2	2	2
21866	1904	44.09	328.83	176.99	9.6	51.58	16.445	22.542	8.508	77	4.01	0	5	40	32	223	350	2506	728	1.104	0.956	13.65	1.037	263	112	152	342	NA	2.6	0	184.3	24.5	304	600	204	12.05	8.48	0.929	2436	1396	63.1	48	0	0	2	1	1	2	2
22424	1350	49.75	184	143.89	2.4	47.21	20.434	17.358	5.996	120	1.51	0	735	738	0	62	0	0	6	1.012	2.562	9.131	1.037	201	136	64	295	NA	7.66	1.538	8.4	12.3	1254	1347	141	8.31	7.52	0.302	1714	1839	48.3	32	46	0	1	2	2	1	2
37741	1131	40.9	164.24	42.2	19.7	36.94	4.552	15.808	11.689	90	12.3	0	109	154	96	461	9	1159	730	0.91	1.158	13.93	1.038	254	78	175	309	227	2.15	0	104.1	29.8	378	1063	302	8.74	4.16	1.544	1922	1609	77.6	0	0	0	2	2	1	2	2
11371	2356	66.29	333.15	240.05	5.8	88.16	28.882	29.985	18.971	298	4.39	NA	341	376	33	392	12	3568	274	0.843	1.521	14.023	1.039	265	169	96	384	NA	5.56	NA	11.7	41	518	1033	134	10.54	10.93	0.691	2945	1453	82.7	228	0	0	2	2	1	2	2
20626	1453	59.69	175.38	86.99	9.2	58.74	19.227	20.093	16.366	130	6.02	NA	518	529	18	96	0	0	488	0.843	1.7	8.724	1.039	140	54	86	179	NA	9.63	NA	12.2	24.8	973	1271	210	6.17	5.51	0.705	1945	2166	93	142	50	0	1	1	1	1	2
2239	2074.51	53.03	319.87	NA	4.54	68.46	27.84	23.93	11.29	236.95	NA	NA	NA	NA	NA	NA	NA	NA	NA	0.75	1.19	9.82	1.04	56.84	NA	NA	NA	NA	2.13	NA	14.46	NA	699.12	977.86	147.35	9.43	6.79	0.81	1962.69	2684.74	46.85	5.71	193.34	0.16	1	2	2	2	2
6727	3361.4	79.17	510.3	NA	12.83	116.42	47.31	43.36	18.07	241.59	NA	NA	NA	NA	NA	NA	NA	NA	NA	1.38	1.77	16.8	1.04	338.59	NA	NA	NA	NA	3.95	NA	33.18	NA	1495.36	1746.89	204.72	13.89	11.47	1.07	5604.82	2299.68	102.94	195.3	0	0	1	2	2	2	2
27648	1499	76.02	190.13	31.82	10.9	47.31	8.638	18.861	15.604	94	4.53	0	54	78	20	252	53	515	175	1.271	1.068	23.383	1.04	354	224	131	511	NA	1.27	0	10.6	37.3	277	837	168	12.23	5.19	0.907	2997	1216	82.1	92	183	0	2	2	1	2	2
29543	917	12.72	107.1	35.95	10	51.82	16.503	14.201	15.476	0	8.64	0	65	75	0	114	0	0	30	0.332	0.606	6.986	1.04	136	0	136	136	NA	0.01	0	22.2	41.2	67	319	139	3.62	3.39	0.652	2444	2259	13.6	158	0	0	2	2	2	1	2
6538	1451.37	47.29	170.85	NA	16.87	69.02	17.12	26.43	20.26	360.98	NA	NA	NA	NA	NA	NA	NA	NA	NA	0.87	0.81	9.71	1.04	238.69	NA	NA	NA	NA	3.5	NA	160.72	NA	340.49	949.02	194.58	6.25	4.14	0.83	2093.92	2465	68.25	0	0	0	2	2	2	2	2
26186	3023	86.02	392.37	212.42	12.5	126.06	59.935	44.162	13.298	267	5.34	0	396	484	158	979	10	3664	570	1.489	1.596	20.285	1.04	327	223	104	484	NA	4.61	0	89.2	51	1237	1506	236	16.36	13.81	1.121	4081	2208	98.3	249	43	0	1	2	1	2	2
701	1570.84	61.26	114.84	NA	6.41	97.54	23	33.79	33.27	491.96	NA	NA	NA	NA	NA	NA	NA	NA	NA	0.91	1.24	14.28	1.04	125.62	NA	NA	NA	NA	1.38	NA	69.34	NA	342.21	754.87	128.75	6.12	5.74	0.47	2627.04	1231.8	84.91	177.25	0	0	1	2	1	2	2
19372	1039	35.65	160.56	73.74	12.8	31.36	13.155	11.589	3.442	76	1.98	NA	250	291	26	295	47	187	547	1.054	1.365	11.098	1.041	282	175	106	404	NA	4.09	NA	53.2	20.4	537	577	104	14.63	5.48	0.564	1153	1178	44.1	0	0	0	2	2	2	2	2
14978	1489	68.48	167.65	36.27	12.4	52	21.905	17.441	6.681	511	5.29	NA	512	601	42	1065	11	17238	1221	1.41	2.239	12.665	1.041	452	230	224	612	NA	3.28	NA	45.8	53.6	1076	1211	210	10.49	7.6	0.886	2173	1983	131.6	64	0	13	2	1	1	1	2
31403	528	27.53	93.11	68.77	3.3	5.62	1.528	1.913	0.727	59	3.01	0	3	85	39	376	1152	10870	914	0.671	0.444	7.707	1.042	194	38	156	221	142.8	1.13	0	272.7	13.8	82	292	121	6.6	4.45	0.63	440	1794	35.3	0	0	0	2	1	1	2	2
10664	1140	61.86	118.74	100.82	0.5	35.69	12.547	15.723	4.167	196	0.93	NA	47	48	0	15	3	0	9	1.701	0.778	12.723	1.042	39	17	23	51	NA	1.46	NA	5.9	5	93	618	88	3.74	5.9	0.316	350	1023	92.1	37	0	13.7	2	2	2	1	2
18008	1261	43.01	199.79	37.27	10.3	32	6.816	10.999	11.229	57	3.06	NA	155	158	1	33	0	263	136	1.081	0.891	10.999	1.043	302	230	72	463	NA	2.66	NA	9.6	29.8	544	928	209	9.45	6.65	1.053	3046	1462	77.5	43	1	0	2	2	2	2	2
26070	1381	62.26	228.53	140.13	11.9	26.15	10.434	9.745	3.023	101	1.82	0	103	310	891	2042	9	545	712	0.998	1.464	14.503	1.046	224	131	92	315	NA	3.82	0	16.2	44.2	838	959	153	8.74	9.93	0.766	1893	1561	82.9	0	0	0	2	2	2	2	2
40296	1318	25.13	248.76	150.48	13.2	29	7.637	11.459	6.713	53	3.66	0	46	67	54	192	80	3517	431	0.528	1.241	6.714	1.046	145	3	142	148	85.1	0.48	0	120.9	16.5	357	746	179	7.52	2.81	0.656	1745	2057	25	313	0	0	2	2	1	1	2
23912	1662	56.82	239.93	152.19	10.7	57.21	19.574	21.375	11.286	159	3.98	0	224	287	16	677	156	7724	287	0.853	1.22	17.959	1.046	299	207	92	444	NA	4.46	0.515	49.6	44.6	592	770	168	14.72	10.26	0.967	2559	1371	81	5	162	0	2	1	1	1	2
26254	2554	90.15	162.52	86.24	13.2	91.51	29.269	32.672	21.501	631	8.79	0	366	769	1137	4263	56	5502	2406	1.121	2.316	21.621	1.046	399	86	312	458	NA	2.31	0	22.7	137	726	1311	298	10.81	10.28	1.315	3376	2658	154.2	533	25	107.5	2	3	3	1	2
11472	2171	56.51	301.95	170.15	18.5	67.1	26.123	25.247	10.429	104	4.4	NA	312	435	95	1225	398	427	2398	1.067	1.49	11.064	1.046	285	53	232	322	NA	4	NA	35.5	53.4	1076	1288	275	8.14	9.47	1.096	2831	2349	67	71	21	30.2	2	2	1	1	2
29317	2092	78.62	274.53	159.38	8.1	76.41	30.092	29.593	11.521	183	4.03	0	166	194	16	312	1	10793	162	1.213	1.626	23.01	1.047	222	139	82	319	NA	2.26	0	11.6	27.1	922	1248	161	13.56	7.61	0.914	2808	1415	88.2	287	112	0	1	1	1	1	2
40938	1966	59.07	236.37	81.58	26.1	93.51	21.378	44.011	20.407	71	19.6	0	182	462	213	3155	166	4690	5370	1.321	2.245	15.078	1.047	499	121	378	584	151.8	0.8	0	96.2	282.9	987	1129	418	12.29	8.34	1.715	2782	2936	97.1	380	9	0	2	1	1	1	2
23941	1687	47.62	233.65	117.78	9.4	65.18	23.364	26.118	11.32	134	3.44	0	368	430	11	614	236	0	942	1.606	1.443	13.21	1.048	248	125	123	334	NA	3.01	0	92	44.8	608	814	168	10.4	5.76	0.979	2921	1813	61	4	9	0	1	1	1	2	2
4482	1120.16	38.3	167.37	NA	17.68	35.67	16.73	11.44	5.15	79.74	NA	NA	NA	NA	NA	NA	NA	NA	NA	0.69	0.99	3.86	1.05	382.07	NA	NA	NA	NA	1.68	NA	55.73	NA	1043.49	1128.82	255.03	5.56	5.3	0.89	1069.4	1841.43	28.47	0	0	0	2	2	2	2	2
30685	2087	35.91	204.7	103.7	6.6	92.8	44.374	25.822	15.884	349	14.33	0	683	753	0	839	3	5386	577	0.52	0.691	9.984	1.05	218	18	200	231	NA	7.54	0	49.8	105.4	250	739	141	5.03	6.58	1.438	1891	1283	74.5	30	0	46.8	2	3	3	2	2
2399	1061.36	60.45	104.52	NA	9.36	46.06	9.92	14.19	17.73	394.14	NA	NA	NA	NA	NA	NA	NA	NA	NA	0.89	1.09	13.86	1.05	287.52	NA	NA	NA	NA	9.18	NA	189.85	NA	365.62	781.85	198.01	10.67	27.19	2.85	3024.67	2136.05	119.99	118.4	11.84	0	1	2	2	1	2
5104	1787.29	61.95	267.42	NA	19.34	56.03	14.37	22.37	14.07	199.73	NA	NA	NA	NA	NA	NA	NA	NA	NA	1.2	1.18	17.18	1.05	366.54	NA	NA	NA	NA	1.12	NA	102.89	NA	220.47	676.48	230.16	16.98	7.98	1.26	2815.78	2330.24	99.92	154.32	486.53	0	1	1	1	2	2
7733	1013.62	48.83	147.61	NA	6.39	27.87	11.92	8.84	4.44	116	NA	NA	NA	NA	NA	NA	NA	NA	NA	0.75	1.14	9.53	1.05	147.05	NA	NA	NA	NA	3.29	NA	215.25	NA	530.67	731.41	201.82	7.73	8.72	1.09	1997.3	2545.78	42.29	73.23	344.58	0	2	2	1	2	2
5994	2699.32	75.84	325.51	NA	14.96	91.73	22.54	29.43	32.31	734.72	NA	NA	NA	NA	NA	NA	NA	NA	NA	1.73	1.95	19.12	1.05	462.44	NA	NA	NA	NA	2.72	NA	137.23	NA	574.63	1196.38	266.02	16.48	8.08	1.41	5593.34	2290.06	162.75	203.97	0	44.25	2	1	2	2	2
3770	1207.49	38.96	126.12	NA	6.89	28.03	11.88	10.35	3.68	76.31	NA	NA	NA	NA	NA	NA	NA	NA	NA	1.05	1.51	13.65	1.05	233.44	NA	NA	NA	NA	2.01	NA	27.17	NA	682.34	773.5	160.17	8.8	7.77	0.71	2019.58	1213.25	61.03	32.52	0	44.08	1	1	1	1	2
11546	1762	40.05	241.53	139.99	12.9	77.6	26.226	24.542	17.145	163	7.21	NA	331	368	50	451	2	2871	695	0.816	1.585	8.806	1.051	192	70	122	241	NA	2.23	NA	39.9	31	598	812	197	6.8	6.24	0.728	2834	2072	50.5	278	39	0	1	2	2	2	2
13508	1354	60.11	222.83	129.05	7	25.26	5.832	9.512	7.521	132	3.07	NA	29	81	89	588	4	2058	530	0.984	0.867	18.728	1.051	302	174	129	425	NA	2.03	NA	308.1	34.1	242	503	133	9.46	6.29	0.769	2282	1503	83.8	0	0	0	2	3	3	2	2
38342	1662	61.23	190.39	54.8	9.2	60.71	20.081	23	12.52	194	4.97	0	174	331	476	1502	281	12927	723	1.339	1.943	18.9	1.053	303	157	149	413	163.7	1.18	0	97.1	35.2	658	955	182	12.53	6.07	0.953	2977	1977	87.2	294	0	15.6	2	1	1	1	2
24312	1370	39.13	201.75	61.38	17.3	47.85	13.993	17.863	12.886	35	5.93	0	56	103	34	551	2	21417	327	1.012	0.954	12.521	1.054	282	128	153	371	NA	0.7	0	43.4	83	505	799	216	9.71	4.56	0.996	2447	1932	72	176	0	0	2	2	1	2	2
37898	2048	65.88	260.09	88.1	26.1	86.12	24.322	29.411	23.097	143	7.4	0	89	160	78	779	69	19424	965	1.061	0.899	17.96	1.055	325	214	113	475	213.8	3.52	0	86.8	48.5	545	862	267	18.72	15.59	1.396	3199	1971	66.6	7	237	0	2	1	1	1	2
19855	3128	80.43	399.17	255.81	15.9	142.58	56.112	38.268	26.213	563	8.44	NA	584	859	813	2841	51	24215	975	1.337	2.723	15.847	1.056	420	227	194	579	NA	4.11	NA	62.3	126	898	1528	207	14.64	10.99	1.061	4212	3082	129.7	617	0	0	1	2	1	1	2
26228	1051	67.64	100.13	39.81	10.6	43.05	16.597	16.744	5.453	547	2.97	0	430	464	42	386	31	772	743	0.529	1.767	7.256	1.056	171	17	154	182	NA	5.34	0	26.2	65.4	816	1227	172	7.18	10.44	0.689	1804	1978	76.1	107	11	0	2	2	1	2	2
22858	2259	66.67	207.59	63.07	11.6	90.49	33.475	36.25	14.283	202	4.88	0	226	276	61	542	26	5031	285	1.077	1.244	14.502	1.058	270	159	111	382	NA	3.3	0	15.3	65.9	770	1005	161	10.97	10.48	0.825	4025	1526	89.6	51	0	51.6	2	1	1	2	2
31978	1353	75.24	171.37	27.21	12.2	40.2	15.11	14.756	6.937	142	3.15	0	260	270	0	120	0	4251	101	1.513	2.378	27.052	1.058	324	174	150	445	183.8	1.43	0	31.3	18	906	1291	243	11.09	6.85	0.993	3615	2005	109.9	535	30	0	1	2	1	1	2
18500	1422	52.85	120	28.13	9.9	82.87	21.531	32.793	23.95	109	7.98	NA	275	391	76	1276	69	4470	1740	1.019	1.641	16.024	1.059	247	60	188	287	NA	1.37	NA	59.4	180.1	671	1107	178	6.76	4.83	0.832	3582	2010	50.5	453	11	0	1	1	2	2	2
4809	1303.79	90.62	49.04	NA	7.48	83.04	24.41	37.07	14.16	605.29	NA	NA	NA	NA	NA	NA	NA	NA	NA	0.46	1.27	19.76	1.06	158.35	NA	NA	NA	NA	3.69	NA	5.87	NA	303.64	985.81	233.68	8.95	11.39	1.16	1859.63	1905.89	86.07	260.88	4.74	0	1	2	1	1	2
4381	1436.27	12.33	306.64	NA	3.72	20.58	7.4	8.7	3.42	32.83	NA	NA	NA	NA	NA	NA	NA	NA	NA	0.7	0.87	9.04	1.06	179.01	NA	NA	NA	NA	0.84	NA	30.82	NA	240.33	469.35	71.41	14.95	1.93	0.48	1316.55	634.84	10.52	223.2	0	0	1	3	3	2	2
4645	1065.63	20.82	85.05	NA	7.26	38.04	9.2	14.5	11.48	68.66	NA	NA	NA	NA	NA	NA	NA	NA	NA	0.47	1.12	10.77	1.06	298.56	NA	NA	NA	NA	1.2	NA	35.22	NA	170.6	434.8	215.6	5.48	4.62	0.98	2148.01	2185.44	50.33	532.8	53.28	46.08	1	1	2	1	2
9444	1459.18	48.91	246.81	NA	12.59	32.29	8.54	12.6	7.91	90.43	NA	NA	NA	NA	NA	NA	NA	NA	NA	0.94	0.91	13.64	1.06	209.17	NA	NA	NA	NA	2.1	NA	141.66	NA	393.1	787.02	136.61	8.28	6.69	0.79	1493.86	1798.47	67.52	137.86	0	0	2	2	1	1	2
5282	1743.36	43.23	229.65	NA	9.26	73.88	31.01	29.05	9.03	370.92	NA	NA	NA	NA	NA	NA	NA	NA	NA	1.46	1.24	11.94	1.06	155.29	NA	NA	NA	NA	1.53	NA	195.35	NA	616.3	763.83	155.38	8.29	5	0.74	3613.73	1831.98	75.18	240.18	0	0	1	2	1	1	2
19261	1108	53.59	118.74	64.71	10.4	49.22	13.217	17.723	12.834	130	4.44	NA	214	1071	105	10213	16	1742	368	0.718	1.046	11.662	1.06	158	62	97	201	NA	3.54	NA	27.1	61	241	707	132	7.95	9.24	0.701	1949	1629	47.2	161	29	0	2	2	2	1	2
5013	1616.15	63.48	157.17	NA	9.2	81.59	25.39	34.03	15.64	253.31	NA	NA	NA	NA	NA	NA	NA	NA	NA	1.39	1.16	14.75	1.06	346.73	NA	NA	NA	NA	2.48	NA	26.71	NA	407.78	659.68	137.92	7.04	7.45	0.67	3464.72	1588.29	122.71	168.69	16.87	0.46	2	1	2	2	2
30328	1836	42.95	257.59	152.01	10.5	73.3	27.834	28.044	12.429	182	3.5	0	345	361	24	173	0	312	337	1.01	1.657	15.723	1.062	244	135	109	339	NA	1.43	0	91.9	54	522	948	174	7.86	4.93	0.727	1897	2810	50.9	134	6	0	2	2	2	1	2
27358	1927	74.69	218.66	85.64	12.6	84.24	27.891	37.396	14.444	363	3.37	0	251	304	17	613	50	5223	1404	1.37	2.205	18.326	1.063	314	156	159	425	NA	3.32	0	24.7	43.3	557	990	204	11.32	8.75	0.923	3134	1956	101.1	303	0	0	2	2	2	1	2
16878	1424	35.13	185.72	100.93	12.6	66.61	19.807	19.882	16.218	73	7.9	NA	160	264	190	1125	37	3296	725	1.176	1.291	10.812	1.063	212	69	143	260	NA	0.9	NA	50.7	94.2	395	669	182	8.21	4.37	0.871	2699	2253	33.9	53	110	0	1	2	2	1	2
13594	1988	65.28	225.24	152.17	3.8	63.25	16.858	22.334	18.206	719	6.22	NA	314	324	1	112	15	850	579	0.744	1.533	15.871	1.066	206	93	113	272	NA	2.39	NA	9.2	26.4	406	907	144	10.27	5.64	0.727	2180	1418	107.3	124	0	38.4	1	2	1	2	2
14590	1114	58.07	96.83	36.53	6.7	57.54	10.767	22.842	17.111	121	7.23	NA	201	249	23	567	20	1962	495	0.753	1.319	20.71	1.066	206	91	117	269	NA	1.76	NA	23.1	38.8	478	811	155	6.11	4.51	0.577	2578	1561	66.8	207	0	0.2	2	2	1	2	2
19924	1417	42.95	200.73	92.34	17.4	56.2	13.182	14.865	14.279	79	9.48	NA	137	741	1029	6697	28	29244	4414	0.878	1.446	11.504	1.066	427	181	248	556	NA	0.74	NA	191.7	290.7	609	825	227	10.4	6.05	0.952	3063	2426	72.5	384	0	0	2	2	1	2	2
11862	2123	36.43	285.34	143.32	10.4	68.71	23.939	20.916	16.497	99	2.81	NA	235	557	1441	3121	48	413	401	0.837	1.487	10.962	1.066	280	120	161	365	NA	0.86	NA	36.2	46.5	537	791	213	7.23	3.93	0.769	2484	1422	63.3	166	33	38.9	2	1	2	1	2
39914	1583	74.19	106.6	17.21	7	64.01	19.874	25.174	13.565	414	6.21	0	260	301	10	456	34	18	812	1.123	1.855	22.271	1.067	315	120	194	400	347.5	24.09	0	27.5	60.5	495	977	227	17.82	33	2.898	2362	2073	114.6	242	5	40.4	1	2	1	1	2
16991	1522	49.39	193.42	70.66	14.6	62.65	17.505	21.49	18.75	192	5	NA	162	239	139	769	9	3303	525	1.308	1.215	12.656	1.068	350	171	179	471	NA	2.28	NA	34.6	48.9	583	892	185	9.79	8.42	0.931	2293	1641	64.2	77	5	0	2	2	2	2	2
24916	2046	58.25	258.68	116.11	10.8	90.47	20.899	32.492	31.07	133	6.64	0	237	343	424	1060	15	67	602	1.133	1.592	18.504	1.069	251	148	104	354	NA	2.87	0.706	34.8	84.8	762	1649	215	16.75	6.7	0.886	3654	1754	73.6	43	0	0	2	1	2	2	2
32488	2264	54.35	317.58	124.15	24.6	88.9	21.924	27.977	31.746	144	10.32	0	123	271	65	1756	8	7235	1811	1.67	2.047	19.931	1.069	444	230	211	603	215.2	0.91	0	40.9	163.9	584	998	221	15.63	7.68	1.19	3210	2135	99.9	274	32	0	2	1	2	2	2
5768	1673.88	53.7	236.7	NA	30.51	60.35	17.77	20.18	18.08	236.07	NA	NA	NA	NA	NA	NA	NA	NA	NA	1.39	1.42	8.83	1.07	565.25	NA	NA	NA	NA	1.57	NA	34.84	NA	825.22	1160.62	280.22	13.22	6.25	1.43	2130.88	2560.88	68.62	4.13	24.81	0	2	2	2	2	2
9693	1738.45	71.69	223.29	NA	7.13	62.31	21.25	26.83	10.07	168.24	NA	NA	NA	NA	NA	NA	NA	NA	NA	1.38	1.24	23.72	1.07	170.62	NA	NA	NA	NA	1.83	NA	203.63	NA	794.85	1083.66	148.37	9.37	6.68	0.99	4037.56	1532.17	88.25	0	0	0	2	1	2	2	2
9044	1413.43	55.16	166.46	NA	5.63	60.68	19.34	23.36	13.33	193.63	NA	NA	NA	NA	NA	NA	NA	NA	NA	0.96	0.93	15.23	1.07	127.66	NA	NA	NA	NA	1.13	NA	157.29	NA	388.67	709.26	117.25	7.99	5.68	0.5	1881.08	1121.33	67.36	64.06	0	0	1	2	2	2	2
16839	2060	42.35	273.71	58.55	11.5	91.03	30.248	37.253	17.986	76	7.46	NA	45	62	20	207	6	3068	133	1.272	1.023	17.288	1.07	166	73	94	217	NA	1.5	NA	31.5	36.1	279	868	145	11.88	5.91	0.747	3859	1970	60.7	23	0	0	2	2	2	2	2
4273	1383.05	90.85	137.34	NA	19.1	53.4	19.71	20.67	8.2	360.2	NA	NA	NA	NA	NA	NA	NA	NA	NA	2.05	1.7	13.62	1.07	277.34	NA	NA	NA	NA	3.14	NA	49.79	NA	406.71	1031.78	163.91	9.66	8.81	1.1	2787.71	2065.12	116.97	206.02	0	0	2	2	2	2	2
9501	1311.6	40.9	175.21	NA	14.69	54.3	15.45	17.71	16.81	95.53	NA	NA	NA	NA	NA	NA	NA	NA	NA	0.87	1.16	6.72	1.07	331.63	NA	NA	NA	NA	2.4	NA	335.65	NA	530.73	798.82	252.18	8.08	7.32	0.76	1466.34	2698.68	41.49	131.86	13.19	0	2	1	1	2	2
778	1024.71	30.53	130.57	NA	8.74	45.76	17.88	15.07	10.32	61.69	NA	NA	NA	NA	NA	NA	NA	NA	NA	0.79	0.96	9.66	1.07	185.09	NA	NA	NA	NA	1.12	NA	56.73	NA	512.54	551.27	183.01	5.61	3.98	0.65	1964.4	1798.31	30.41	697.38	69.29	0	2	2	2	2	2
6611	2559.52	74.66	390.88	NA	14.44	80.9	32.1	32.06	11.87	367.61	NA	NA	NA	NA	NA	NA	NA	NA	NA	2.24	1.47	19.4	1.07	376.19	NA	NA	NA	NA	2.02	NA	5.28	NA	503.93	1116.81	222.01	13.8	9.77	1.36	4773.7	2013.29	106.77	288.82	59.87	0	2	2	2	2	2
21486	814	20.89	68.78	4.86	3.2	15.08	3.539	5.601	4.732	79	1.22	0	53	115	210	625	35	953	337	0.432	0.627	10.046	1.071	105	0	105	105	NA	0.67	0	18.3	27.5	106	340	119	2.34	2.58	0.374	1091	1139	26.6	0	0	46.8	1	2	1	1	2
32197	1288	27.89	168.99	48.18	23.8	60.2	17.23	26.918	12.043	221	4.59	0	126	151	49	269	35	2187	426	1.123	1.157	11.956	1.071	291	99	192	360	175	0.84	0	27.2	38.8	600	721	289	8.75	4.58	1.015	2365	1890	34.8	96	9	0	2	2	2	2	2
22025	1388	62.46	125.93	34.57	8.2	70.8	26.717	21.686	17.913	312	4.08	0	277	359	143	920	12	3088	861	1.633	1.715	13.491	1.071	284	154	129	392	NA	3.29	0	96.8	48.8	1020	987	136	9.45	6.95	0.794	2744	1396	78.8	157	23	0	2	2	1	1	2
17380	1812	61.11	302.9	176.05	11.8	41.24	10.314	13.544	14.789	52	6.08	NA	438	517	43	919	8	25580	421	1.17	1.858	17.789	1.071	294	178	117	419	NA	5.22	NA	23.2	30.5	1176	1305	222	9.46	7.3	1.02	2413	2089	127.2	77	112	0	2	2	1	1	2
38962	955	44.85	112.95	54.7	9.7	37.85	15.656	11.398	6.151	110	2.94	0	37	125	122	988	0	2067	631	0.549	0.718	10.586	1.072	167	37	131	193	130.9	0.98	0	25.5	65.5	326	591	158	5.49	5.44	0.602	1172	1626	39.9	50	2	0	2	2	2	2	2
24955	2188	58.52	349.43	172.54	15.1	64.68	23.027	19.948	15.18	450	5.93	0	374	409	47	270	241	481	732	1.368	2.002	12.402	1.072	558	268	289	746	NA	3.29	0	70.9	47.3	767	1212	236	12.24	7.07	1.076	3209	2233	109.2	300	30	0	2	2	1	1	2
13966	1171	52.3	164.6	68.67	17.9	36.6	11.486	17.272	3.974	130	5.11	NA	16	87	70	613	457	4338	1626	1.111	1.13	13.291	1.073	284	105	180	358	NA	3.44	NA	229.3	40.8	356	590	184	11.81	11.67	1.23	2471	1725	55.4	0	4	0	2	2	2	2	2
29034	2413	43.72	425.21	244.05	20.8	63.91	16.748	23.262	18.708	37	8.28	0	209	454	108	2678	398	1087	5254	1.523	1.1	13.87	1.073	425	135	290	520	NA	0.55	0	203.1	248.2	726	989	268	15.06	6.19	1.623	4090	2198	75.7	26	18	0	2	1	2	2	2
35927	1720	78.2	170.51	59.43	6.5	81.4	30.663	27.586	17.191	333	3.38	0	379	410	0	375	3	0	482	1.02	1.716	24.634	1.073	296	158	137	407	257.5	1.91	0	15.3	61.8	967	1031	227	10.03	6.84	1.101	2480	1773	87.2	148	69	0	2	1	1	1	2
34496	1227	34.2	231.91	78.53	14.1	20.09	5.124	8.342	4.544	48	4.55	0	90	505	73	4946	50	1158	8816	1.307	1.147	13.472	1.073	559	241	317	727	156	0.79	0	190.3	383.3	482	666	257	12.46	4.08	1.063	3753	2182	37.7	95	9	0.2	2	1	1	1	2
30061	1925	59.84	266.03	108.07	26.8	72.85	25.025	27.619	15.279	145	6.39	0	349	377	3	300	104	0	206	1.088	1.657	12.524	1.075	369	91	278	433	NA	2.21	0	18.6	38.8	694	1161	244	11.09	7.03	1.025	2464	2237	62.8	68	0	0	2	2	2	2	2
18629	1761	60.9	205.43	74.69	18.6	83.22	16.123	31.788	29.776	71	15.5	NA	140	200	13	729	1	32749	55	1.105	1.254	20.502	1.075	392	228	167	552	NA	1.03	NA	23.4	53.7	484	1159	313	12.89	8.63	1.929	1502	2329	101.3	5	58	0	2	2	2	1	2
40041	1172	55.54	143.52	78.34	7.3	44.93	18.413	13.463	7.683	124	2.87	0	177	191	118	130	19	0	383	1.118	1.786	13.598	1.076	163	15	148	173	200.3	3.26	0	16.8	44.4	1060	1056	211	5.42	6.4	0.669	1749	2257	81	56	0	0	1	1	1	1	2
17035	2383	65.07	337.04	236.52	7.6	89.23	22.013	36.788	24.957	342	6.58	NA	394	458	71	550	427	391	596	1.055	1.247	20.949	1.076	261	130	131	352	NA	2.22	NA	106.9	104.7	554	1131	166	12.16	5.64	0.944	5911	1656	76.1	112	0	0	2	1	1	2	2
21426	900	57.35	99.05	63.76	8.9	31.18	11.282	11.451	5.006	148	2.59	0	13	69	62	381	511	1348	518	0.582	0.772	12.416	1.078	126	24	101	143	NA	5.27	0	134	14	585	614	125	7.89	11.11	0.694	957	1958	53.8	0	0	0	2	2	2	1	2
24291	1754	44.7	184.18	63.12	10.9	67.09	19.358	26.237	16.918	89	6.74	0	260	320	38	671	71	12283	325	0.965	1.245	14.555	1.078	246	150	97	352	NA	0.62	0	64.3	44.3	464	651	161	8.48	4.8	0.801	5360	1864	65.5	306	0	37.5	2	2	2	1	2
15780	1627	52.07	109.21	32.34	6.7	90.86	31.134	29.561	20.692	187	5.68	NA	285	544	91	3058	11	1429	4980	0.728	1.197	10.702	1.078	189	49	139	223	NA	1.85	NA	42	177	719	781	171	7.99	7.38	0.664	1957	1824	50.1	181	0	27.4	1	1	2	2	2
17164	1560	63.72	213.48	96.55	15.1	53.58	18.58	22.319	8.194	172	4.38	NA	256	291	24	305	175	3912	671	1.179	1.549	15.051	1.078	314	131	183	405	NA	4.22	NA	119.6	74.4	724	921	186	11.93	10.34	1.179	1780	2135	80.7	6	105	0	2	1	1	1	2
18596	1200	42.86	188.98	112.34	13.6	37.11	10.946	13.165	7.226	61	2.61	NA	203	309	53	1224	4	520	309	0.757	1.523	7.505	1.078	194	23	171	211	NA	2.45	NA	94.9	53.7	751	974	246	6.21	6.58	0.922	1907	2767	53.1	243	25	0	2	2	1	1	2
26941	1656	59.44	233.88	187.58	4.4	54.95	20.458	21.383	9.279	163	2.13	0	111	124	20	151	1	783	102	1.404	0.847	11.694	1.079	83	36	47	108	NA	2.61	0	12.5	17.9	451	753	106	6.75	7.7	0.585	1601	1194	62.6	48	51	0	1	2	1	2	2
28159	1672	41.86	258.8	80.97	13.5	53.49	13.245	23.298	14.057	43	4.29	0	28	63	28	402	6	9454	284	1.61	0.963	15.836	1.079	386	268	118	574	NA	1.14	0	22.6	36.7	277	593	143	15.65	6.8	0.841	2047	1589	82.8	46	0	0	2	2	1	2	2
10406	1453	79.16	174.55	130.87	5.7	50.04	21.8	18.636	4.848	184	1.27	NA	606	634	7	311	73	0	1065	0.723	2.354	9.193	1.08	153	26	125	171	NA	7.6	NA	141.4	20.3	1364	1470	196	6.72	13.65	0.503	1923	2433	76.3	18	0	0	1	2	2	2	2
3417	1738.15	74.66	189.45	NA	10.61	76.35	30.93	29.4	10.04	219.45	NA	NA	NA	NA	NA	NA	NA	NA	NA	1.61	1.42	18	1.08	285.67	NA	NA	NA	NA	3.04	NA	127.45	NA	763.36	867.8	174.35	10.52	9.57	0.76	3127.66	1628.68	105.72	113.61	0	0	1	2	2	2	2
6536	1714.49	46.74	294.73	NA	6.25	39.91	14.52	15.05	5.84	132.03	NA	NA	NA	NA	NA	NA	NA	NA	NA	1.12	1.36	17.06	1.08	291.48	NA	NA	NA	NA	5.18	NA	9.87	NA	416.07	829.24	122.62	10.54	9.28	0.57	2079.05	980.05	79.47	139.5	0	0	1	2	1	1	2
9015	1272.69	51.09	190.5	NA	9.08	37.24	15.84	13.79	4.09	167.65	NA	NA	NA	NA	NA	NA	NA	NA	NA	0.49	0.82	14.34	1.08	175.27	NA	NA	NA	NA	2.29	NA	34.99	NA	345.82	752.01	174.14	7.41	7.47	0.85	1381.65	1572.19	52.77	127.33	70.98	0	2	2	2	2	2
19549	1784	68.38	204.68	46.25	17.2	78.98	26.243	29.677	15.265	508	8.73	NA	311	415	10	1235	17	40477	850	1.893	2.21	17.742	1.08	418	253	166	596	NA	2.82	NA	54.6	45.3	950	1159	231	16.62	8.52	1.304	3849	2009	121.5	152	7	0	2	2	2	2	2
8264	2231.92	93.73	272.06	NA	8.58	84.25	23.05	39.6	14.65	449.99	NA	NA	NA	NA	NA	NA	NA	NA	NA	1.29	1.22	18.57	1.08	316.54	NA	NA	NA	NA	6.1	NA	40.56	NA	289.21	1015.5	201.05	15.82	12.35	2.75	4035.7	1876.52	143.54	0	0	0.4	2	2	2	1	2
9136	1944.61	51.5	146.2	NA	26.64	134.11	50.56	51.79	23.77	170.49	NA	NA	NA	NA	NA	NA	NA	NA	NA	0.62	1.29	6.89	1.08	350.44	NA	NA	NA	NA	1.26	NA	45.85	NA	1204.12	1198.02	268.55	7.49	7.75	1.02	3909.63	2435.35	33.23	426.26	0	0	1	2	2	2	2
1493	863.2	19.51	176.45	NA	14.95	12.34	3.27	4.45	3.2	9.47	NA	NA	NA	NA	NA	NA	NA	NA	NA	0.79	0.65	9.65	1.08	211.43	NA	NA	NA	NA	0.2	NA	49.28	NA	207	440.86	148.86	6.17	2.72	0.97	1403.12	1838.79	46.97	0	0	0	2	1	1	1	2
9815	2168.68	66.96	332.62	NA	19.89	67.84	21.67	24.09	17.1	64.9	NA	NA	NA	NA	NA	NA	NA	NA	NA	2.04	1.72	20.83	1.08	548.93	NA	NA	NA	NA	0.76	NA	49.48	NA	563.63	1108.71	335.38	16.93	9.05	1.85	1296.11	1839.79	157.74	474.84	211.55	0	1	1	2	2	2
2439	2117.82	73.04	288.75	NA	17.58	76.11	22.99	29.11	17.96	384.26	NA	NA	NA	NA	NA	NA	NA	NA	NA	1.31	1.43	19.38	1.08	400.41	NA	NA	NA	NA	1.62	NA	54.89	NA	709.25	1248.06	248.58	12.61	9.58	0.97	3975.51	1591.35	105.96	344.23	26.1	0.03	2	2	2	1	2
24668	1098	49.31	128.31	62.02	8.9	44.41	15.644	18.475	7.55	111	3.3	0	254	339	43	865	231	1607	1272	0.968	1.35	11.423	1.08	218	68	150	265	NA	4.03	0	90.4	57.9	916	872	161	6.75	7.12	0.635	2176	1901	68.5	0	0	0	1	3	3	1	2
5128	1742.39	63.95	137.9	NA	2.48	87.25	33.64	32.65	14.87	561.15	NA	NA	NA	NA	NA	NA	NA	NA	NA	0.65	1.46	15.53	1.08	156.45	NA	NA	NA	NA	4.92	NA	2.65	NA	455.08	832.71	156.29	7.36	6.13	0.4	2746.3	1615.61	111.68	343.36	0	21.6	1	2	1	2	2
31662	1456	59.28	212.55	80.24	12.3	41.02	10.381	13.2	13.953	230	6.41	0	179	215	66	401	2	6489	173	1.079	1.236	17.616	1.081	282	182	101	408	208.2	2.98	0	13.8	41.3	336	781	205	9.79	4.78	0.904	1457	1828	122.7	213	0	0	2	2	1	2	2
17831	2878	83.8	410.02	322.03	6.8	103.58	43.49	37.745	13.607	251	3.81	NA	438	463	35	275	9	798	199	0.908	1.619	14.537	1.081	199	100	98	269	NA	6.7	NA	13.6	28.8	1319	1409	187	9.74	14.73	0.94	3284	1789	84.7	374	14	0	1	2	1	1	2
37576	1563	64.54	153.8	40.37	7.8	76.87	27.334	30.871	12.88	213	5.77	0	272	310	1	466	2	4860	437	1.443	1.357	19.098	1.081	300	138	163	398	241.2	4.18	0	22.2	60.6	643	948	151	10.28	6.98	0.973	3194	1508	111.7	76	0	0	2	2	1	2	2
16834	2406	45.48	339.93	176.85	10.3	76.91	20.495	32.281	13.027	76	4.38	NA	55	78	17	248	5	8741	125	1.115	1.481	15.77	1.081	251	137	114	347	NA	1.7	NA	25.2	28.6	487	808	175	10.06	6.21	0.848	2413	2086	63	394	0	31.6	2	2	2	2	2
40861	1553	58.14	216.16	142.91	4.8	51.89	19.054	18.023	8.618	499	3.54	0	242	254	3	127	12	0	405	0.826	1.439	18.826	1.081	207	129	78	300	326.9	2.01	0	18.6	18.1	537	773	208	7.76	6.47	0.724	1951	1236	79.1	249	56	0	2	1	2	2	2
40890	1698	53.84	198.36	137.39	7.7	78.54	31.907	28.928	9.416	172	3.21	0	301	304	1	67	1	0	44	1.004	2.741	10.304	1.082	141	9	131	147	254.2	4.85	0	9.2	20.6	1109	1264	231	5.19	7.76	0.764	1557	2749	51.1	478	59	0	1	2	2	2	2
23381	1863	62.6	217.29	129.83	9.2	85.16	30.938	27.015	19.263	278	5.43	0	286	305	29	219	23	515	246	0.878	2.216	12.618	1.083	226	100	126	295	NA	5.03	0	10.8	42.2	854	1000	172	9.47	10.8	0.654	1927	2225	79.1	346	23	0	2	2	2	1	2
26978	1986	63.31	255.43	108.74	16.2	82.43	24.709	34.365	17.746	224	4.96	0	109	128	6	227	11	815	153	1.231	1.254	15.578	1.083	253	127	125	342	NA	4.13	0	63	44.7	514	971	207	17.32	19.57	1.374	4469	2396	91.1	77	0	0	2	2	2	2	2
31767	1126	75.77	130.25	60.48	7.8	33.22	14.74	11.463	3.214	147	2.62	0	137	171	1	365	117	0	326	1.117	1.591	14.455	1.084	259	122	137	344	193	4.78	0	28.3	28.6	333	783	133	12.38	11.57	0.783	1880	1656	72.3	190	0	0	1	2	2	2	2
31336	2346	74.75	279.58	129.92	11.8	95.36	30.665	44.574	14.005	159	3.36	0	61	83	23	252	3	1706	206	1.411	1.163	17.785	1.085	332	160	170	442	258.2	4.13	0	45.8	67.8	519	858	187	13.8	8.61	1.004	3275	1737	90.4	54	0	11.2	1	1	1	1	2
17842	1797	55.89	276.17	196.66	9.3	57.58	18.052	23.607	11.034	129	3.5	NA	112	171	77	668	61	1170	654	0.948	1.161	14.343	1.085	237	100	138	307	NA	3.56	NA	116.9	59.1	351	637	136	10.52	7.74	0.96	1964	1531	68.9	0	0	0	1	1	2	1	2
40502	1867	54.6	290.96	168.06	10.4	56.19	17.39	22.442	12.013	117	3.22	0	474	482	0	94	10	0	66	1.47	2.128	13.153	1.086	245	133	114	339	172.8	2.26	0	136.2	32	1193	1264	200	9.51	7.74	1.073	2406	1829	81	130	303	0	2	2	1	1	2
12885	1346	52.6	216.75	44.8	11.1	30.44	6.221	8.89	13.065	120	2.82	NA	42	86	18	228	509	2079	499	1.452	0.91	14.718	1.086	446	252	193	624	NA	2.27	NA	183.1	18.7	376	737	232	12.35	5.61	1.377	1672	1842	71.3	78	7	0	2	1	1	1	2
37973	2717	97.07	329.89	163.84	14.4	114.97	47.875	44.069	14.883	652	4.03	0	510	639	15	1571	20	0	555	2.178	2.577	20.632	1.086	478	220	256	633	465.4	4.15	0	217.3	24	1856	1707	376	22.74	11.96	1.945	6601	2649	173.1	12	93	0	2	1	1	1	2
31764	1238	52.92	152.35	60.24	15.9	47.79	13.38	18.2	9.795	141	3.53	0	20	104	51	931	161	9922	258	0.847	1.081	14.247	1.089	181	13	168	189	201.9	1.72	0	43.6	44.7	287	700	227	8.73	9.63	0.981	2103	1911	56.7	142	0	0	1	2	1	1	2
4535	957.25	55.52	93.03	NA	3.88	39.6	12	16.06	8.37	232.57	NA	NA	NA	NA	NA	NA	NA	NA	NA	1.67	0.88	12.56	1.09	138.21	NA	NA	NA	NA	1.56	NA	16.29	NA	200.45	650.66	115.57	5.76	5.91	0.5	1873.55	1200.43	93.1	97.45	0	0	2	1	2	1	2
781	1127.7	29.16	151.69	NA	5.32	42.36	15.18	16.73	6.72	447.62	NA	NA	NA	NA	NA	NA	NA	NA	NA	0.53	1.12	7.01	1.09	175.11	NA	NA	NA	NA	2.72	NA	131.77	NA	235.24	436.96	121.6	6.1	3.01	0.61	1034.81	1154.24	48.85	0	0	6.48	2	2	1	2	2
5314	2150.35	80.73	317.04	NA	23.53	62.3	13.98	20.05	22.66	158.3	NA	NA	NA	NA	NA	NA	NA	NA	NA	1.83	1.27	18.83	1.09	616.24	NA	NA	NA	NA	2.89	NA	19.99	NA	551.29	1093.75	307.7	22.1	12.4	1.46	2733.5	2375.68	103.38	107.66	0	0	2	2	2	2	2
5093	821.76	50.15	67.84	NA	10.69	41.13	9.71	15.15	12.45	504.24	NA	NA	NA	NA	NA	NA	NA	NA	NA	0.54	1.01	14.71	1.09	258	NA	NA	NA	NA	1.41	NA	243.23	NA	204.88	565.17	154.93	7.05	3.87	0.55	1963.45	2006.18	64.19	103.6	10.36	0	2	1	1	2	2
1035	1840.28	39.85	265.5	NA	11.86	53.22	18.67	20.45	10.8	76.87	NA	NA	NA	NA	NA	NA	NA	NA	NA	1.21	1.73	13.89	1.09	361.12	NA	NA	NA	NA	1.28	NA	98.57	NA	414.71	805.36	236.32	12.92	5.58	1.21	3946.53	2170.89	44.78	431.73	88.51	24.69	2	1	1	1	2
8381	1237.66	46.47	179.22	NA	13.32	42.05	16.11	13.36	8.78	253.79	NA	NA	NA	NA	NA	NA	NA	NA	NA	1.05	1.46	11.99	1.09	324.13	NA	NA	NA	NA	1.21	NA	36.66	NA	496.45	816.47	180.45	9.24	6.43	1.05	2464.71	1766.17	90.04	3.09	35.58	0	2	2	1	1	2
1196	1523.35	44.14	261.25	NA	11.46	37.17	10.71	15.03	7.83	62.08	NA	NA	NA	NA	NA	NA	NA	NA	NA	1.12	0.97	13.24	1.09	298.27	NA	NA	NA	NA	1.43	NA	56.52	NA	453.53	703.97	198.12	10.09	7.33	1.41	2319.14	2005.64	90.17	313.83	16.95	0	2	2	2	2	2
206	1864.99	66.75	225.55	NA	11.51	80.7	31.76	31.89	11.13	530.73	NA	NA	NA	NA	NA	NA	NA	NA	NA	1.05	1.29	14.46	1.09	205.56	NA	NA	NA	NA	2.17	NA	119.67	NA	532.33	921.91	185.73	9.64	7.18	0.92	3261.32	2123.53	89.51	178	41.07	0	2	2	2	2	2
8180	1980.37	86.22	261.16	NA	5.35	65.14	20.49	19.6	20.51	400.5	NA	NA	NA	NA	NA	NA	NA	NA	NA	1.29	2.23	14.7	1.09	342.31	NA	NA	NA	NA	5.31	NA	16.04	NA	1562.4	1728.29	255.88	11.54	9.09	0.85	3881.94	2321.09	120.42	111.6	79.13	0	1	2	2	2	2
2784	2205.43	50.92	371.9	NA	10.59	59.51	20.3	26.24	9.29	127.74	NA	NA	NA	NA	NA	NA	NA	NA	NA	0.83	0.89	18.04	1.09	202.58	NA	NA	NA	NA	0.99	NA	391.21	NA	441.01	926.55	172.12	10.84	5.46	0.71	1924	1885.72	65.26	86.8	0	0	2	2	2	2	2
15545	1672	68.32	179.29	76.66	5.7	77.18	23.947	27.361	17.69	408	2.44	NA	344	353	9	87	4	0	280	0.763	1.461	20.684	1.092	188	111	77	265	NA	1.63	NA	0.8	26.8	489	859	137	8.17	5.35	0.508	2247	1166	81.6	132	5	0	2	2	2	1	2
25245	2324	80.09	273.8	39.42	26.3	102.72	39.189	39.613	17.975	155	7.71	0	312	347	28	409	2	13491	806	2.04	1.869	16.194	1.092	413	222	191	567	NA	1.56	0	54.7	47.4	1354	1562	318	18.55	11.07	1.708	4894	1695	99.5	122	56	0	2	2	1	1	2
41328	1543	42.38	210.94	88.45	12.8	43.81	12.704	15.525	11.537	50	5.62	0	70	73	0	46	1	1682	74	1.168	1.175	14.56	1.093	317	170	147	437	123	2.6	1.13	11.8	23.6	501	731	211	10.98	8.65	0.857	1797	1768	59.3	16	0	23.2	1	2	1	1	2
22999	1366	55.03	182.63	41.38	10.5	46.5	18.542	16.909	6.229	103	3.34	0	212	244	5	369	0	10122	116	1.158	1.921	11.444	1.094	175	109	67	252	NA	1.87	0	31.1	26.3	789	1110	189	12.52	7.45	0.996	2306	2042	79.2	489	22	0	1	1	1	2	2
26064	1531	66.37	242.83	127.95	16.5	36.22	14.582	11.792	7.614	152	2.6	0	665	790	372	1226	181	8510	554	1.139	2.473	12.962	1.094	248	92	157	312	NA	4.84	0	100.4	21.4	1503	1606	250	8.94	9.27	0.922	2149	2752	73.9	5	145	0	2	1	2	2	2
23577	1600	67.77	152.6	11.24	16.2	81.49	20.561	37.137	17.086	157	6.17	0	114	127	30	132	42	0	383	0.988	1.346	23.903	1.095	226	80	146	282	NA	1.3	0	12.8	51	566	1536	235	8.29	7.63	0.904	4237	1804	88.4	75	0	0	1	1	1	2	2
36718	2126	64.48	261.67	135.73	6.4	79.84	40.923	24.311	6.123	213	3.31	0	512	555	143	477	5	1054	116	1.02	1.448	11.086	1.095	220	136	84	316	185.8	4.16	0	7.5	13.2	1040	1162	205	8.12	10.01	1.178	4477	1540	67.5	3	69	15.1	2	1	1	1	2
20466	1486	43.51	201.86	103.64	12.7	58.27	21.864	18.854	11.263	325	6.11	NA	279	1701	5862	13989	328	4401	1352	1.242	1.154	12.341	1.096	232	107	126	307	NA	1.31	NA	130.1	41.9	448	848	138	7.71	5.12	0.728	2191	1924	68.3	107	0	0	1	1	1	1	2
25751	1740	47.85	225.07	120.21	13.5	74.44	31.287	24.49	13.189	227	4.91	0	734	1664	655	10844	4	0	322	0.961	1.748	13.013	1.096	250	155	97	359	NA	1.52	0	25.1	33	553	705	186	10.03	5.46	0.928	1959	2330	78.9	290	98	0	1	2	1	2	2
34644	1344	65.47	117.61	20.45	11.2	67.8	22.399	28.965	12.276	187	1.62	0	48	69	6	231	27	2	329	0.724	0.846	16.314	1.097	125	51	74	162	201.3	6.09	0	9.9	53.4	494	804	190	8.75	14.2	0.692	2005	1274	91.3	36	0	0	2	2	1	2	2
24135	1492	53.55	138.64	30.85	4.4	47.36	13.094	19.506	10.184	451	3.05	0	330	344	3	175	14	35	389	0.799	2.053	17.334	1.097	249	86	164	310	NA	2.35	0	18.7	31.9	574	878	175	7.22	4.85	0.521	1951	1653	91.3	284	0	42.1	2	2	2	2	2
33430	1385	46.61	213.82	117.3	7.3	41.74	8.354	14.54	13.231	271	5.53	0	135	195	27	422	561	3055	1133	0.759	0.715	13.967	1.097	221	80	141	277	221.7	1.35	0	133.2	39.2	258	628	194	9	4.85	0.903	1988	1572	63.6	63	0	0	2	2	1	1	2
39878	2102	56.68	284.43	107.77	13.7	84.82	26.087	26.851	21.653	97	7.58	0	160	235	52	481	810	10928	1191	1.635	1.68	14.781	1.097	352	152	200	458	146.1	2.26	0	218.1	36	965	1061	284	14.2	8.31	1.347	3129	2294	81.1	119	0	0	2	2	2	2	2
10687	1763	64.13	238.91	103.31	13.9	62.93	24.862	22.216	11.318	147	3.32	NA	288	326	42	438	3	4510	191	1.336	1.412	17.187	1.098	313	172	140	433	NA	1.29	NA	14.9	28.5	702	1197	154	13.6	6.95	0.854	2685	1112	84.4	81	0	0	1	2	2	1	2
30450	1311	73.26	186.2	51.21	22.2	31.47	4.923	9.535	14.122	197	4.79	0	55	74	9	225	3	0	540	0.858	1.136	12.411	1.099	218	12	206	226	NA	3.94	0	28.6	70.8	330	1499	345	7.76	6.63	0.828	1451	2197	94.9	284	0	0	2	2	2	2	2
32693	2036	68.5	287.83	142.19	14.3	69.27	21.568	30.211	13.795	146	5.19	0	57	76	1	213	15	9566	96	1.203	1.597	23.251	1.1	261	127	134	349	160.3	1.53	0	16.8	33.2	759	1141	255	9.48	6.03	1.106	3672	2053	115.3	210	256	0	1	1	1	2	2
7288	1142.96	59.6	149.64	NA	17.36	35.74	17.46	11.37	3.9	161.82	NA	NA	NA	NA	NA	NA	NA	NA	NA	0.88	1.47	9.66	1.1	284.1	NA	NA	NA	NA	3.26	NA	162.15	NA	884.54	1007.45	219.98	7	8.16	0.65	1507.16	2356.3	59.25	0	0	0	1	2	2	1	2
737	1575.4	69.83	190.24	NA	3.12	61.98	28.87	20.25	7.81	304.36	NA	NA	NA	NA	NA	NA	NA	NA	NA	0.49	1.28	21.13	1.1	104.72	NA	NA	NA	NA	1.51	NA	38.46	NA	425.39	724.93	130.41	6.43	6.21	0.54	1269.63	1283.51	69.35	47.36	4.74	0	2	2	1	2	2
2504	1598.61	61.2	253.53	NA	20.71	39.55	12.33	14.47	9.44	165.43	NA	NA	NA	NA	NA	NA	NA	NA	NA	0.9	1.07	10.91	1.1	297.78	NA	NA	NA	NA	3.24	NA	47.52	NA	575.5	1051.55	214.28	10.78	9.2	1.06	2159.76	2121.01	63.53	38.68	60.18	0.12	2	2	1	2	2
32345	1224	69.07	158.88	27.57	11.9	34.94	7.92	12.678	11.197	117	5.36	0	119	289	430	1831	23	17758	778	1.186	1.118	23.336	1.1	335	242	95	504	159.8	0.47	0	34.2	50.9	352	685	198	12.03	5.38	1.064	2006	1438	111.5	68	102	0.1	2	1	1	2	2
29866	1570	69.69	150.71	74.42	8.9	76.41	22.849	27.535	19.055	523	8.99	0	267	726	7	5515	9	24672	5819	1.704	2.878	18.425	1.1	418	127	291	504	NA	3.08	0.044	43.1	430.8	594	1024	216	11.08	9.17	0.913	3580	2694	121.2	611	0	0	2	2	1	2	2
25425	1239	41.5	171.91	88.33	7.9	42.73	9.836	13.055	17.158	99	3.93	0	170	214	32	520	1	724	736	0.539	0.536	14.243	1.1	133	45	88	165	NA	0.46	0	36.8	84.3	209	470	141	6.07	4.09	0.606	2605	1282	36.4	53	0	0.8	2	2	1	2	2
4122	1556.22	55.52	166.8	NA	8.5	74.37	29.2	30.06	11.21	135.65	NA	NA	NA	NA	NA	NA	NA	NA	NA	1.37	1.75	12.54	1.1	373.28	NA	NA	NA	NA	5.27	NA	19.57	NA	850.71	1088.4	230.8	10.12	7.07	0.89	3443.86	2373.48	52.4	420.05	40.6	0	1	2	2	2	2
33532	1704	52.08	247.92	123.89	11.3	59.71	15.703	27.991	11.907	122	3.1	0	133	159	22	193	193	2775	313	0.696	1.274	15.533	1.101	228	142	86	328	173.3	1.75	0	82.9	23.4	631	768	220	8.16	6.42	0.945	2324	1675	47	147	55	0	2	2	1	1	2
32781	2586	77.03	281.89	95.2	13.9	132.19	40.179	55.009	24.076	532	10.21	0	492	514	1	254	13	1290	445	1.497	2.235	24.274	1.102	363	233	128	526	379.5	4.11	0.04	28.6	51.7	662	1184	275	38.03	10.84	1.433	5283	1604	103.8	0	0	0	2	2	2	2	2
20016	1319	26.83	192.51	100.95	5.2	51.93	11.194	27.703	10.7	63	4.34	NA	140	160	0	247	0	6122	2	0.426	0.623	14.577	1.102	100	72	28	151	NA	1.08	NA	24.1	20.5	63	592	98	3.36	2.08	0.466	1454	1406	22.9	65	0	0	2	1	2	2	2
20945	1530	52.71	209.23	93.93	11	56.62	28.285	18.564	5.754	124	2.66	NA	466	520	60	401	433	0	1652	1.239	1.686	13.491	1.102	454	139	317	552	NA	2.73	NA	213.3	23.6	1004	1083	222	15.61	5.97	0.821	2308	2537	75.3	2	46	0	1	2	1	1	2
18569	1750	70.17	246.59	136.09	7.8	55.1	15.852	19.309	13.404	293	3.5	NA	166	189	37	267	50	0	736	1.183	1.581	18.1	1.103	294	168	127	412	NA	1.94	NA	37.9	100.2	587	959	154	9.33	6.73	0.572	2809	1604	88.9	219	14	0	2	2	2	1	2
35051	1393	60.95	166.86	69.59	12.7	55.67	12.994	16.675	19.717	223	3.58	0	160	203	92	492	4	0	202	0.654	1.838	11.276	1.104	121	48	72	155	254.5	4.22	0	24.4	31.7	925	1089	276	8.29	8.72	0.655	2185	1638	74.1	0	0	0	1	1	2	2	2
40068	1757	33.21	173.04	31.18	14.8	28.27	12.362	9.074	3.993	56	1.97	0	290	300	2	112	17	113	148	1.326	1.061	14.749	1.104	301	171	131	420	93.3	1.51	0.79	44.2	14.4	479	616	201	13	7.31	1.559	1937	1327	71.6	71	0	100.6	2	1	1	2	2
19961	2384	84.46	311.78	119.81	12.2	89.47	30.026	31.652	21.382	326	5.1	NA	607	618	16	142	1	398	286	2.153	1.87	25.172	1.106	473	376	97	737	NA	3.6	NA	10.5	30.1	1215	1463	284	16.3	9.85	1.478	4341	1797	165	153	553	0	1	2	1	1	2
20762	1715	46.58	217.54	148.66	9.8	78.25	29.652	25.92	13.388	220	6.48	NA	558	805	57	2561	761	1947	2635	1.107	1.989	9.687	1.106	394	80	317	450	NA	1.66	NA	268.4	210.3	715	900	206	8.24	4.81	0.884	3418	2702	69.4	235	0	0	2	1	2	1	2
22059	1966	78.56	232.59	125.26	11	65.45	16.852	24.895	19.197	488	6.35	0	651	698	252	443	29	1338	317	1.165	2.691	17.119	1.106	293	88	204	357	NA	5	0	35.2	50.5	1155	1564	325	9.65	8.18	0.897	2684	2983	112.4	338	16	21.9	2	1	1	1	2
39099	1867	54.2	210.77	100.78	6.8	89.98	30.358	43.409	11.606	174	3.51	0	554	566	0	139	1	0	24	1.77	1.608	17.462	1.107	308	213	95	456	220.4	1.79	0	2.8	23.7	487	814	203	10.64	6.96	0.922	4669	1944	122.4	273	20	0	2	2	2	1	2
24118	1235	71.4	92.14	22.04	10.4	63.28	27.513	24.758	4.687	181	2.42	0	138	447	1336	3012	4	0	1114	0.748	1.334	12.562	1.107	132	45	87	163	NA	5.11	0	58	39.7	599	969	140	9.89	13.26	0.578	1645	1485	62.5	212	0	0	2	2	1	2	2
13908	1903	91.24	217.22	90.28	9.6	76.74	30.135	31.697	9.678	240	4.25	NA	198	235	22	346	142	12443	999	2.055	1.26	24.652	1.108	241	131	111	332	NA	2.36	NA	35.6	21	726	1077	168	11.24	8.73	0.746	3613	1731	105.3	0	0	0	2	1	2	1	2
3470	1553.9	33.75	298.82	NA	14.35	28.36	12.54	8.64	4.65	71.1	NA	NA	NA	NA	NA	NA	NA	NA	NA	1.05	1.8	10.99	1.11	223.38	NA	NA	NA	NA	1.66	NA	26.56	NA	858.57	1582.53	171.14	9.95	4.67	0.67	1805.62	1487.24	52.2	93	0	0	2	2	2	2	2
6822	3098.4	46.07	436.9	NA	12.12	136.73	54.26	46.96	28.02	246.7	NA	NA	NA	NA	NA	NA	NA	NA	NA	0.96	1.31	14.49	1.11	238.99	NA	NA	NA	NA	1.62	NA	43.84	NA	688.24	1019	231.1	9.86	5.63	1.23	4149.18	2644.36	55.87	246.95	146.81	0.31	1	1	1	2	2
23790	1401	65.38	207.76	62.48	11.7	35.93	9.796	13.751	8.466	172	5.13	0	82	165	87	924	44	517	946	0.892	0.8	17.045	1.11	283	151	132	390	NA	3.2	0	42.5	64.3	226	724	210	10.73	12.26	0.867	2532	1477	108.6	0	0	0	1	1	1	2	2
31487	1210	37.76	126.15	31.75	20.4	64.53	14.129	32.911	11.59	87	5.93	0	45	494	1962	4378	68	0	956	0.822	0.799	13.895	1.11	333	103	229	406	124.9	0.63	0	26.9	60.7	559	494	216	6.53	4.85	1.038	901	1854	52.7	3	0	0	2	2	2	1	2
9068	1565.64	73.48	246.81	NA	5.82	30.94	9.35	12.98	4.63	206.82	NA	NA	NA	NA	NA	NA	NA	NA	NA	0.9	0.74	15.53	1.11	249.06	NA	NA	NA	NA	5.31	NA	6.58	NA	163.39	734.38	139.44	12.84	16.09	0.74	2490.35	1428.92	80.11	64.06	0	0.03	2	2	2	2	2
1391	1159.66	35.04	124.76	NA	2.45	59.54	23.8	24.06	8.08	179.05	NA	NA	NA	NA	NA	NA	NA	NA	NA	1.01	1.63	13.53	1.11	146.97	NA	NA	NA	NA	1.69	NA	67.54	NA	673.78	675.75	117.21	7.38	3.79	0.4	2040.78	1289.36	52.42	132.67	48.19	0	2	2	2	1	2
5063	1803.23	52.97	268.78	NA	18.8	62.78	26.35	20.3	11.7	125.38	NA	NA	NA	NA	NA	NA	NA	NA	NA	0.84	1.38	14.73	1.11	365.83	NA	NA	NA	NA	4.1	NA	30.38	NA	663.6	928.55	261.85	17.99	22.72	1.36	2817.62	2759.3	57.49	566.61	44.4	0	1	2	1	2	2
6683	1149.44	62.34	107.38	NA	7.03	52.63	12.07	21.26	14.76	161.28	NA	NA	NA	NA	NA	NA	NA	NA	NA	0.51	0.71	16.15	1.11	122.22	NA	NA	NA	NA	2.54	NA	16.78	NA	165.82	677.69	130.57	7.82	7.56	0.7	2008.85	1329.65	63.28	5.2	172	0	2	2	2	2	2
3949	914.72	24.8	136.89	NA	16.33	31.26	4.62	14.62	10.09	5.95	NA	NA	NA	NA	NA	NA	NA	NA	NA	0.73	0.3	6.11	1.11	397.17	NA	NA	NA	NA	0.12	NA	12.88	NA	92.11	382.14	139.68	8.59	3.41	0.84	1253.86	1246.33	25.59	0	0	0	2	2	2	2	2
35414	1951	89.38	179.44	67.67	8.1	99.18	32.703	35.161	21.765	642	8.45	0	352	379	44	284	16	1029	642	1.029	1.624	24.095	1.111	260	117	143	342	406.6	4.22	0	7.4	35.4	631	1258	177	13.81	11.17	1.052	4021	1555	138.1	6	200	0	2	2	2	2	2
23776	2062	80.67	240.17	129.38	14.2	89.29	37.605	32.128	11.139	239	4.17	0	329	400	15	837	11	2210	270	0.739	1.999	13.283	1.111	267	32	235	289	NA	5.93	0	12	51.4	1368	1595	272	11.34	16.75	1.029	4393	2722	79	191	0	0	1	2	1	1	2
39660	1730	56.68	180.01	80.76	6	86.76	24.594	39.734	15.018	576	4.3	0	240	249	10	102	19	1263	429	0.971	1.189	14.903	1.112	195	95	99	261	371.8	2.28	0	4.2	24.3	533	923	149	9.22	5.72	0.796	3089	1284	71.7	0	0	0	2	2	2	2	2
29859	3261	79.33	560.33	346.4	18.4	82.94	28.128	25.584	20.97	162	7.98	0	332	366	51	397	22	804	409	1.809	1.707	23.353	1.112	545	308	237	758	NA	3.12	0	773.5	69.9	1044	1471	256	15.91	8.82	1.231	3820	2320	161.3	0	0	0	2	1	1	2	2
13082	1263	75.34	79.4	10.75	10.3	67.26	21.264	22.924	11.851	410	3.23	NA	294	567	1151	2698	42	529	532	0.774	1.457	18.072	1.112	185	95	90	251	NA	1.63	NA	43.6	38.7	458	765	133	8.24	6.21	0.831	1674	1472	84.9	258	54	10.6	2	2	1	2	2
28639	1187	64.11	110.72	25.52	6.4	54.72	18.217	22.033	8.262	262	10.67	0	95	1021	2313	9934	59	4597	1306	0.63	1.161	18.116	1.113	152	61	92	196	NA	2.36	0	190.4	28.5	353	731	139	8.88	9.26	0.753	1828	1755	68.1	51	0	0	2	2	2	1	2
41286	1681	76.05	201.38	116.59	5.2	63.98	15.406	23.261	19.037	729	6.6	0	217	585	1445	3710	14	0	1396	0.638	1.12	17.059	1.114	241	103	137	313	440	2.82	0	37.4	101.3	225	867	127	10.7	9.12	0.589	2959	1132	116.9	84	0	0.4	2	2	2	2	2
40983	1402	68.9	226.78	60.28	4.6	23.02	6.207	8.305	5.618	176	1.5	0	46	78	6	391	0	0	434	0.884	0.912	15.948	1.114	246	156	90	356	257.3	0.61	0	24.4	61.8	214	592	151	9.27	7.75	0.812	1934	1469	74.2	211	14	0	2	2	2	1	2
20787	1407	50.72	213.17	89.91	10.5	39.88	12.935	15.282	7.384	102	3.53	NA	250	384	275	1131	678	835	1215	1.473	1.286	14.456	1.115	386	202	184	528	NA	2.14	NA	168.2	44.4	350	705	178	11.35	9.31	1.06	1681	2138	81.4	125	5	0	1	2	2	1	2
30421	1187	45.05	155.63	50.82	12.3	43.51	14.129	14.998	10.799	97	2.56	0	264	805	2382	5297	15	0	587	0.898	1.012	10.855	1.117	214	115	98	294	NA	2.94	0	23.8	43.6	369	624	140	7.67	6.19	0.783	2411	1819	60.4	82	8	0	2	2	1	2	2
10546	1742	58.52	255.22	152.9	10.9	56.47	13.399	20.442	18.031	155	5.68	NA	40	103	87	698	52	10929	412	0.78	0.913	20.357	1.118	221	95	127	288	NA	2.18	NA	35.3	46.5	264	606	136	10.65	6.84	0.808	3194	1508	65.7	59	6	0	1	1	1	2	2
11763	1031	40.03	131.2	32.06	11.6	41.97	10.489	14.494	11.355	161	2.17	NA	50	196	613	1416	40	1276	412	0.76	0.816	11.575	1.118	170	99	72	240	NA	1.79	NA	29.7	22	280	506	113	8.48	5.47	0.554	2945	1705	51.4	107	0	0	1	1	2	2	2
11365	1783	87.47	234.6	158.43	4.2	56.89	16.358	23.331	12.496	208	2.79	NA	84	187	431	1005	16	1	1042	2.139	1.202	24.009	1.119	213	104	109	285	NA	3.97	NA	8	69.1	321	1001	148	9.16	9.88	0.684	2559	1320	158.8	1	24	0	2	2	2	2	2
19038	2085	59.13	364.85	168.63	17.4	50.38	17.31	17.35	8.219	175	4.13	NA	202	255	15	459	324	8656	756	1.855	2.405	16.952	1.119	410	218	193	561	NA	1.11	NA	132.7	80.2	749	992	196	14.96	5.79	1.504	4104	2480	85.9	270	17	0	1	2	2	1	2
23090	1934	60.86	191.56	51.97	20.7	107.28	43.189	35.535	22.311	196	7.95	0	521	636	142	1262	77	9226	1192	0.98	1.971	10.437	1.119	254	94	161	320	NA	2.37	0	72	55.1	1487	1527	323	9.79	8.84	1.015	2301	2826	57.2	231	57	0	1	1	2	1	2
236	1453.16	44.49	204.5	NA	11.58	31.96	8.04	12.77	8.8	68.47	NA	NA	NA	NA	NA	NA	NA	NA	NA	1.02	0.92	15.89	1.12	293.22	NA	NA	NA	NA	1.41	NA	14.97	NA	379.36	929.71	176.8	9.4	7.24	0.89	3637.11	1420.58	59.64	128.76	0	25.92	1	1	1	2	2
34	1387.06	75.08	165.81	NA	6.51	48.63	10.77	16.91	16.67	682.21	NA	NA	NA	NA	NA	NA	NA	NA	NA	0.72	1.94	17.43	1.12	642.91	NA	NA	NA	NA	15.7	NA	64.68	NA	277.84	880.09	168.83	15.3	6.72	1.22	2135.2	1580.25	155.78	61.85	6.19	0	1	2	1	2	2
34219	1881	65.79	272.87	208.56	10.4	63.08	26.054	19.618	9.966	195	5.54	0	405	749	94	4082	8	2316	4151	0.8	1.736	15.561	1.12	247	29	218	268	212.3	3.16	0	35.1	258.7	1094	1132	212	9.9	9.99	1.599	3659	1999	71.4	0	0	0	2	1	1	1	2
9470	3090.57	89.15	505.12	NA	23.45	83.81	31.95	32.17	14.97	145.12	NA	NA	NA	NA	NA	NA	NA	NA	NA	1.64	1.81	14.01	1.12	520.43	NA	NA	NA	NA	2.11	NA	72.81	NA	1685.47	1676.4	366.43	20.63	11.88	1.48	4212.45	2860.64	82.31	37.2	0	0	2	2	2	2	2
24305	1921	133.98	60.07	29.37	2.7	127.68	67.048	37.05	15.08	904	4.9	0	1086	1122	35	378	66	0	789	0.404	3.161	29.291	1.12	194	0	194	194	NA	7.65	0	2.7	57.1	2190	2150	390	7.23	14.08	0.55	3025	2531	173.8	368	21	0	1	1	1	1	2
7509	1575.09	71.32	153.23	NA	5.78	76.62	27.16	25.94	16.66	774.77	NA	NA	NA	NA	NA	NA	NA	NA	NA	1.04	1.6	12.07	1.12	336.16	NA	NA	NA	NA	2.81	NA	447.33	NA	696.18	1101.23	225.22	8.4	7.95	0.79	2214.14	3267.46	83.64	0	0	0	2	2	2	2	2
4029	1519.29	62.73	218.44	NA	18.34	49.77	17.6	17.88	10.61	94.35	NA	NA	NA	NA	NA	NA	NA	NA	NA	1.18	1.44	17.41	1.12	238.89	NA	NA	NA	NA	1.51	NA	40.99	NA	558.79	945.46	315.34	14.34	9.25	1.2	2301.63	2253.42	124.03	566.84	9.24	0	1	1	2	1	2
2843	1407.46	38.69	203.06	NA	8.17	52.21	14.17	21.27	13.1	97.09	NA	NA	NA	NA	NA	NA	NA	NA	NA	0.91	1.05	15.64	1.12	260.35	NA	NA	NA	NA	1.64	NA	39.93	NA	319.09	587.48	139.25	12.77	5.14	0.86	2701.44	1395.32	58.57	120.9	0	0	2	1	2	2	2
31415	2669	61.99	469.12	218.92	31.9	70.88	14.055	28.025	23.644	399	6.46	0	187	200	2	142	27	0	620	2.187	1.707	14.945	1.121	620	229	390	779	360.7	1.15	0	39.5	83.4	521	1200	262	17.72	5.93	1.373	1850	2426	116	129	0	0	2	2	1	1	2
15903	2225	78.12	332.64	186.96	41	75.52	27.311	26.36	13.925	216	9.05	NA	173	209	37	421	0	2312	965	0.552	1.082	10.625	1.121	192	0	192	192	NA	3.9	NA	21.5	23.9	601	1463	379	27.48	49.57	2.117	4324	2969	67.2	166	50	0	1	2	2	1	2
17397	2141	59.86	309.4	154.47	16.6	74.75	25.155	30.952	13.259	110	5.01	NA	65	131	29	349	811	9761	734	1.713	1.292	14.745	1.121	437	189	247	568	NA	2.22	NA	201.1	27.8	699	973	204	15.27	7.92	1.452	3444	2096	81.2	91	0	0	2	2	1	2	2
22786	1877	66.75	240.38	108.85	11.9	72.78	25.209	25.238	14.631	394	7.4	0	258	349	15	1082	5	34088	525	1.339	2.11	20.955	1.121	342	209	133	488	NA	3.37	0	17.2	112.1	496	992	219	13.08	10.59	1.015	3194	2405	125.2	431	10	0	2	2	1	1	2
24274	1740	75.61	131.02	80.75	6.6	102.31	38.562	30.597	25.157	726	6.08	0	558	877	1145	3249	55	1855	919	0.711	2.494	14.993	1.121	210	60	150	252	NA	3.61	0	17.5	68.1	1045	1235	160	7.97	7.52	0.902	2388	1805	101.1	98	0	0	1	1	1	1	2
33658	2651	63.32	280	65.05	26.6	96.41	37.133	37.735	21.947	100	8.44	0	335	386	60	581	14	4292	490	1.808	1.71	17.207	1.122	569	295	272	773	219.6	1.44	0	14.6	75.1	929	1171	334	22.21	12.02	1.724	4858	2221	71.3	201	124	60.6	1	1	1	2	2
27091	2095	49.44	225.17	99.94	10.1	54.66	23.202	17.885	9.519	150	3.63	0	247	649	1205	4165	105	2296	1661	1.172	1.099	16.056	1.123	299	169	132	418	NA	3.3	0	54.8	50.9	766	889	159	9.06	5.27	0.957	2858	1537	86	0	0	74.3	1	2	2	1	2
18368	1863	47.25	283.24	87.74	10.6	60.93	12.226	32.67	11.458	312	5.09	NA	110	141	6	374	12	0	989	1.352	1.023	14.392	1.123	426	330	96	659	NA	1.07	NA	15.9	44.5	394	884	186	13.31	5.83	0.828	3049	1476	86.7	21	0	0	2	2	2	1	2
17123	3082	72.09	521.41	326.83	13.5	82.9	26.451	35.578	15.978	157	6.18	NA	433	486	1	646	2	24069	138	1.69	2.732	18.917	1.125	373	227	146	533	NA	3.75	NA	35.2	27.9	1332	1479	231	14.45	8.94	1.261	4586	2570	107.3	127	0	0	1	1	1	2	2
38741	2147	58.63	264.85	145.68	11.2	98.38	37.295	40.151	14.684	251	8.06	0	559	751	14	2298	37	2041	2375	0.917	1.331	11.887	1.125	451	159	292	563	242.4	3.53	0	137.7	338.7	432	876	139	12.54	7.05	0.888	6524	1371	66.4	58	0	0	2	2	1	1	2
26345	1885	68.54	240.23	85.6	10	63.23	27.779	20.25	11.006	128	2.71	0	81	126	8	472	115	847	243	1.758	2.414	25.887	1.125	398	259	139	580	NA	0.67	0	47.5	22	523	1013	191	13	5.77	0.725	2939	2268	84.1	583	0	11.2	1	2	2	1	2
30346	2788	67.49	390.24	183.46	17.6	110.18	35.576	44.198	23.111	165	6.43	0	277	311	82	378	16	689	1218	1.657	1.527	17.485	1.125	313	214	99	462	NA	2.83	0	99.6	37.6	968	1270	256	16.72	9.94	1.148	3871	2287	89	85	0	0	2	2	1	1	2
17641	974	44.11	124.78	73.02	4.6	34.95	9.749	15.276	4.827	251	2.65	NA	89	108	40	110	187	0	503	1.28	0.977	9.574	1.127	142	59	84	184	NA	1.29	NA	54.6	17.2	131	494	101	5.04	4.36	0.414	1472	1369	74.5	80	0	0	2	2	1	1	2
22918	1257	79.54	124.34	22.25	5.2	48.33	17.67	17.423	8.843	415	2.66	0	364	383	1	245	5	0	393	1.219	1.961	21.936	1.127	374	134	241	467	NA	2.12	0	8.4	33.4	567	992	243	8.6	6.96	0.902	2691	2495	123.4	727	71	0	1	2	2	2	2
28713	2527	75.76	315.75	225.44	12.5	85.95	28.758	29.152	21.543	267	6.2	0	454	742	1057	2878	63	0	1074	1.062	1.922	17.386	1.127	199	86	114	259	NA	2.89	0	30.6	54.1	1106	1300	182	10.32	8.79	0.992	3118	2177	84.1	77	122	32.5	2	1	1	1	2
19840	3833	78.61	326.52	258.91	20.6	217.06	48.784	78.147	79.205	220	24.62	NA	628	1227	1644	6326	67	2059	4335	0.797	1.131	25.335	1.127	472	7	465	476	NA	1.27	NA	55.8	398.9	552	1380	380	8.04	13.46	2.65	3117	2470	40.3	14	0	59.5	1	2	2	1	2
32368	1905	38.56	248.4	143.68	13.9	88.31	22.461	34.634	23.627	119	5.6	0	63	121	70	548	195	4234	578	1.068	1.051	12.81	1.127	232	106	126	306	140.3	1.82	0	85.9	82.8	401	531	160	8.89	4.86	0.756	2868	1946	57.1	5	12	0	2	2	1	2	2
28070	2408	52.94	300.15	215.34	10.3	100.29	46.641	32.442	13.738	370	3.48	0	572	614	54	451	26	1029	301	0.905	2.15	11.322	1.128	187	59	127	228	NA	4.03	0	38.4	48.2	879	974	208	9.6	10.45	1.164	2447	2446	49.6	294	207	22.2	2	2	1	1	2
18638	1145	36.37	148.42	69.72	8.3	51.21	10.968	17.77	11.726	72	3.56	NA	331	600	1104	2630	104	62	975	0.877	1.77	13.863	1.128	241	138	104	338	NA	2.6	NA	13.8	37.7	686	865	156	8.77	7.53	0.465	2163	1747	29	493	8	0	1	2	2	1	2
14131	1282	67.59	121.53	48.54	6.8	57.16	16.834	25.869	10.29	270	3.1	NA	134	144	6	104	17	243	178	2.061	1.099	15.929	1.128	133	83	49	192	NA	2.22	NA	13.1	24.5	179	851	122	7.32	6.98	0.672	3157	1536	90.6	39	46	0	2	1	1	1	2
30415	1130	51.21	162.78	117.95	4.2	26.74	6.68	10.165	7.481	145	2.55	0	72	105	53	349	70	2267	409	1.134	1.214	24.535	1.128	306	61	246	350	NA	4.23	0	37.1	32.8	308	672	178	8.15	23.8	1.485	2345	1176	82.6	6	27	3.2	2	2	1	2	2
27665	1440	24.01	205.5	103.31	7.8	28.2	7.849	14.716	4.696	17	1.42	0	35	38	1	27	0	87	46	0.49	0.883	9.995	1.129	146	17	129	158	NA	1.51	0	5.7	17.5	478	722	150	3.31	2.76	0.329	649	1564	24.1	43	0	42.1	2	1	1	1	2
1859	812.13	43.33	134.85	NA	10.72	14.17	4.49	5.98	2.07	87.74	NA	NA	NA	NA	NA	NA	NA	NA	NA	0.59	0.82	16.99	1.13	172.56	NA	NA	NA	NA	1.1	NA	189.89	NA	364.56	587.28	175.46	6.22	3.28	0.69	894.98	1992.64	38.97	343.36	0	0	2	1	2	2	2
6643	1793.39	80.56	165.01	NA	13.25	90.32	32.85	37.59	12.51	264.26	NA	NA	NA	NA	NA	NA	NA	NA	NA	1.17	1.11	24.7	1.13	259.67	NA	NA	NA	NA	4.42	NA	28.68	NA	349.83	762.18	147.31	11.64	10.78	0.66	4138.18	1954.7	100.22	0	0	0	2	2	2	2	2
35541	1958	40.88	199.54	98.38	10.2	74.5	25.669	26.586	15.406	443	7.68	0	332	365	8	340	88	8603	421	0.667	1.214	11.16	1.13	181	33	149	205	287.7	1.43	0	131.2	33	486	748	179	7.09	5.43	1.283	2577	2231	64.1	8	17	53.8	2	2	1	2	2
2020	1307.66	50.23	158.07	NA	9.81	54.68	15.89	24.93	9.99	77.38	NA	NA	NA	NA	NA	NA	NA	NA	NA	1.42	0.97	18.15	1.13	213.22	NA	NA	NA	NA	2.6	NA	76.42	NA	288.22	726.67	173.69	9.67	6.28	0.89	2809.82	1977.34	79.78	149.38	0	0	2	2	1	1	2
102	1930.14	66.32	161.13	NA	4.4	102.1	29.14	43.22	22.85	244.56	NA	NA	NA	NA	NA	NA	NA	NA	NA	1.28	0.92	25.17	1.13	294.27	NA	NA	NA	NA	0.71	NA	11.33	NA	128.64	804.39	149.36	13.95	8.32	1.33	3005.35	1287.79	93.34	0	0	10.97	2	2	2	2	2
2692	1704.94	32.1	73.67	NA	5.13	102.14	35.74	42.44	15.36	217.29	NA	NA	NA	NA	NA	NA	NA	NA	NA	0.63	0.63	12	1.13	128.49	NA	NA	NA	NA	1.39	NA	18.29	NA	205.04	537.66	130.4	3.07	2.78	0.38	1069.11	1082.32	59.64	0	0	51.84	1	1	2	2	2
33489	2587	56.14	292.63	107.6	13.9	104.12	39.201	33.476	24.101	178	9.6	2.25	534	680	127	1701	8	731	2003	1.905	1.826	19.251	1.131	526	313	214	745	160.3	1.95	0.3	86.5	145.4	987	1064	266	19.15	9.63	1.37	3138	2197	107.6	182	190	42.4	1	1	2	1	2
10289	1141	32.95	220.73	107.67	20.9	21.42	5.157	8.69	5.862	59	2.57	NA	3	128	30	1220	409	14896	1111	0.909	0.501	8.16	1.132	138	0	138	138	NA	0.36	NA	245.6	19.3	216	619	218	12.12	18.47	1.332	2283	2400	30.1	0	0	0	2	1	2	1	2
36762	2523	91.02	350.53	202.29	21.8	92.07	20.6	42.133	23.365	99	22.7	0	104	211	65	1208	108	2033	369	1.341	2.249	12.348	1.132	325	171	155	446	212.6	1.06	0	251.2	42.1	820	1098	388	13.57	7.28	1.955	3346	2569	104.3	0	0	0	2	1	1	1	2
27196	2329	108.85	278.41	93.07	9.4	86.22	36.24	30.672	10.927	307	3.72	0	298	334	13	269	308	3031	395	1.965	2.546	23.592	1.133	338	166	171	454	NA	5.02	0	80.6	21.2	1357	1432	213	19.27	15.16	1.109	6216	2125	152.9	103	42	0	2	1	1	1	2
24722	1963	66.55	277.16	86.35	19.1	43.99	17.496	16.09	5.765	119	2.75	0	152	174	42	244	7	901	303	1.541	1.549	21.242	1.133	407	170	235	526	NA	2.94	0	22.1	15.4	449	939	207	14.88	10.59	1.109	2439	1201	135.5	16	9	29	1	1	2	2	2
15951	1901	67.85	276.38	142.66	17.2	61.63	18.859	24.952	11.759	566	5.25	NA	192	204	5	129	27	1736	537	1.454	1.509	13.318	1.133	343	132	211	435	NA	3.01	NA	17.6	32.3	480	920	166	11.55	8.12	1.042	2889	1644	108.7	43	0	0	1	1	2	2	2
33918	1123	48.91	178.72	93.78	26.8	27.12	9.362	10.676	4.774	79	3.07	0	54	156	88	575	1244	0	1245	1.355	0.845	10.456	1.134	424	72	352	474	155.4	0.9	0	467.2	12.4	730	653	204	7.9	4.86	0.926	1270	2441	41.9	0	0	0	2	1	1	2	2
24525	1456	37.08	227.76	94.21	17.6	48.8	12.553	16.717	15.341	159	4.36	0	104	388	111	3053	707	40901	1966	1.606	1.974	12.32	1.134	343	178	165	468	NA	0.85	0	138.9	194.8	842	730	209	11.18	4.12	0.671	2599	2214	55.6	284	0	0	2	2	1	2	2
32359	1679	79.34	148.59	91.89	6.8	85.93	21.727	27.44	28.149	415	6.79	0	167	256	7	1015	91	2164	1517	2.873	1.14	15.965	1.135	148	20	128	162	322.9	2.29	0.15	52.4	143.9	676	829	189	7.17	7.53	0.761	3243	1477	102	0	0	0	2	2	1	2	2
18093	2268	78.78	345.63	243.99	8.7	69.31	24.373	21.091	11.875	95	9.04	NA	992	1101	425	1116	2	226	136	1.477	3.638	14.7	1.136	339	91	248	402	NA	6.85	NA	21.5	133.6	1950	1896	366	13.42	12.96	1.526	3449	3799	82.7	412	223	0	1	2	1	1	2
32708	1458	82.99	194.7	80.79	12.2	39.23	14.596	11.823	7.968	128	2.96	0	124	223	164	1095	10	4215	666	1.506	1.24	34.582	1.136	322	153	166	427	153.4	7.25	0	27.6	84	564	806	203	13.06	6.91	0.922	2673	1577	201.3	0	0	0	2	1	1	2	2
37532	1706	30.4	296.65	191.75	10.8	48.73	13.886	20.735	7.248	44	5.57	0	401	410	1	90	1	3365	74	0.905	1.356	10.001	1.137	423	317	106	646	123.1	3.71	2.13	13.1	30	755	1104	194	13.48	10.17	0.719	1897	1058	41.5	129	0	0	2	2	1	1	2
11045	1582	78.46	156.6	75.95	8.2	72.39	34.753	24.833	5.85	213	5.53	NA	343	376	21	401	38	8974	200	1.196	1.725	20.756	1.138	215	131	86	308	NA	7.37	NA	11.6	22.2	994	1236	203	9.57	10.43	0.747	2759	1912	126.2	9	65	0	1	2	2	2	2
32654	2324	67.66	333.88	132.94	10.9	68.69	21.649	29.404	11.455	123	5.5	0	165	265	8	1189	1	6702	977	1.353	1.096	17.763	1.138	537	265	272	722	170.2	2.13	0	20	101.8	631	932	212	14.56	9.19	0.882	4260	1482	114.2	73	0	18.9	1	1	1	2	2
18850	1935	62.83	253.7	128.05	13	76.67	22.071	31.237	15.178	185	7.66	NA	34	102	47	771	22	37792	336	1.571	1.167	22.023	1.139	380	229	154	539	NA	2.56	NA	24.7	39.9	212	787	197	13.42	7.45	1.176	4001	2019	87.4	132	92	0	2	2	2	2	2
3229	1411.58	72.37	188.45	NA	9.62	42.45	17.63	14.63	6.49	166.53	NA	NA	NA	NA	NA	NA	NA	NA	NA	0.93	1.09	22.76	1.14	266.56	NA	NA	NA	NA	1.77	NA	40.34	NA	644.17	942.98	183.06	9.08	6.95	0.83	2184.61	1704.48	100.25	168	11.84	0	1	1	1	2	2
747	2171.01	83.92	148.04	NA	5.7	136.8	40.47	60.83	24.84	297.16	NA	NA	NA	NA	NA	NA	NA	NA	NA	1.46	1.33	20.67	1.14	117.73	NA	NA	NA	NA	3.37	NA	22.95	NA	248.71	911.18	128.48	10.8	13.12	0.84	1803.91	1653.22	116.21	21.35	0	0	2	1	1	2	2
1942	1136.74	48.9	173.89	NA	7.41	26.43	9.06	11.31	3.2	276.98	NA	NA	NA	NA	NA	NA	NA	NA	NA	1.57	0.91	12.44	1.14	350.36	NA	NA	NA	NA	1.29	NA	116.39	NA	213.26	539.16	144	9.01	5.86	0.66	861.7	1459.2	95.06	128.75	12.88	0	1	2	2	2	2
6772	2820.41	71.62	400.46	NA	9.22	104.57	31.86	34.58	30.36	160.83	NA	NA	NA	NA	NA	NA	NA	NA	NA	1.54	1.97	22.04	1.14	328.76	NA	NA	NA	NA	4.86	NA	8.11	NA	856.51	1250.99	180	15.08	10.84	0.88	3345.15	1762.59	100.96	173.6	0	0	1	1	2	1	2
2013	1810.52	75.82	152.68	NA	7.06	100.06	22.87	38.6	31.6	272.82	NA	NA	NA	NA	NA	NA	NA	NA	NA	0.99	1.09	24.72	1.14	228.25	NA	NA	NA	NA	0.96	NA	24.53	NA	249.02	765.53	155.89	9.46	7.45	0.8	2764.6	1122.37	98.38	118.37	57.04	0.46	2	2	2	2	2
5273	1937.37	52.3	216.3	NA	21.15	103.65	27.22	53.27	16.73	157.36	NA	NA	NA	NA	NA	NA	NA	NA	NA	1.42	1.92	9.35	1.14	310.1	NA	NA	NA	NA	2.01	NA	168.4	NA	914.96	1529.24	320.12	10.87	6.9	1.96	2943.19	2956.59	56.56	261.73	0	0	1	1	1	1	2
25921	1147	44.48	170.92	122.39	5.8	33.67	10.631	12.085	8.334	153	2.33	0	88	165	18	774	301	922	441	0.598	0.711	16.751	1.14	224	119	105	307	NA	0.95	0.414	101.5	19.2	363	504	139	8.82	4.88	0.625	1058	1470	35.8	153	8	0	2	1	1	1	2
31799	1738	87.31	158.22	51.22	6.3	71.45	26.901	20.139	17.445	349	4.23	0	394	445	90	546	46	1582	497	1.284	2.387	21.136	1.14	262	157	104	372	299.8	6.05	0	12.3	54	1317	1415	287	11.45	9.87	0.989	5201	2285	163.1	226	0	15.2	2	1	1	1	2
867	2061.92	77.9	287.04	NA	11.51	67.84	26.19	20.54	16.1	472.34	NA	NA	NA	NA	NA	NA	NA	NA	NA	1.28	1.99	14.08	1.14	260.7	NA	NA	NA	NA	3.84	NA	19.53	NA	942.79	1340.47	244.28	15.04	8.14	1.34	3583.7	2800.53	104.28	10.19	121.46	0.44	2	2	2	2	2
24049	1486	49.52	186.95	66.34	8.6	60.35	17.754	18.443	18.569	190	6.49	0	200	237	41	387	51	515	564	0.972	0.786	21.916	1.142	272	155	117	382	NA	3.04	0	14.1	60.7	190	569	141	9.41	4.29	0.709	2351	1374	127.9	2	58	0	2	1	2	2	2
37804	2029	61.07	273.76	148.7	21.2	79.72	26.629	30.65	15.933	492	2.94	0	280	286	0	82	9	0	365	1.26	1.772	12.073	1.142	409	67	343	456	415.8	2.29	0	10.4	25.8	558	1002	286	12.26	7.15	1.307	2845	3023	93.5	405	74	0	1	2	2	1	2
10884	1137	63.72	124.01	26.8	17.4	44.87	13.03	18.145	6.59	150	2.9	NA	41	163	435	1235	22	4850	358	0.736	1.182	13.973	1.142	261	65	197	306	NA	3.8	NA	20.8	38.4	234	805	183	10.04	11.08	0.792	2090	1891	71.9	176	0	0	1	1	2	1	2
23205	1275	48.07	203.7	80.41	17.1	33.1	10.167	11.914	7.943	65	2.26	0	175	333	624	1568	51	2526	345	0.711	1.407	10.575	1.143	101	25	75	118	NA	2.71	0	19.6	29.5	669	1291	260	7.05	8.2	0.748	1858	2191	42.3	0	0	0	2	2	1	2	2
11154	2562	76.54	359.55	266.87	15.2	98.01	31.642	35.883	20.42	430	4.08	NA	403	479	0	889	5	0	3213	1.729	1.553	21.82	1.143	284	103	180	355	NA	1.91	NA	22.1	92	515	1139	194	13.87	8.39	1.175	3936	1611	86.1	247	248	0	1	2	2	2	2
29012	2449	69.97	313.16	184.67	6.6	103.28	30.312	44.71	19.505	392	6.41	0	112	151	16	232	490	3342	644	1.66	1.638	18.333	1.144	370	178	193	494	NA	5.3	0	183.7	26.2	495	960	207	15.01	7.78	1.431	3749	2392	97.3	179	10	0	2	2	2	2	2
37001	1522	66.02	189.48	70.29	8.1	57.8	16.648	22.981	11.75	292	3.87	0	62	279	23	2558	67	0	577	0.907	0.85	17.606	1.146	298	195	103	434	227	3.51	0	223.6	36.3	435	764	160	11.4	10.76	0.914	2205	1600	83.6	3	23	0	2	1	1	2	2
9984	1834	49.77	245.38	102.81	17.5	79.4	33.854	25.386	9.735	344	6.14	NA	427	492	36	762	59	15708	598	0.814	1.528	8.07	1.146	352	168	182	470	NA	1.6	NA	81.2	33.6	963	1148	237	10.24	6.91	0.977	2796	2337	59.9	257	11	0	1	2	1	2	2
24222	2769	89.16	342.4	172.82	14.6	118.77	42.329	45.367	21.028	627	8.05	0	415	468	48	573	59	15582	870	1.488	2.255	18.298	1.146	274	147	126	377	NA	4.7	0	15.1	36.1	928	1703	213	16.84	14.56	0.908	4618	1801	119.1	261	0	0	1	2	2	2	2
17008	1198	59.19	143.54	49.97	16.8	44.94	12.929	21.016	7.082	158	2.86	NA	60	155	24	975	368	12486	439	1.478	0.954	11.308	1.147	268	41	227	297	NA	0.88	NA	95.1	11.4	229	696	204	7.4	6.23	0.713	1338	1787	84.9	0	0	0	2	2	2	2	2
40409	2368	82.76	347.88	149.29	11.3	73.6	23.475	26.012	16.839	186	7.7	0	403	581	509	1866	15	12901	860	2.031	2.198	20.389	1.147	369	190	181	503	258.7	3.29	0	41.9	124.8	1035	1365	209	13.48	10.65	1.084	4787	2317	124.6	211	5	0	1	2	1	1	2
40133	2105	64.01	251.32	88.79	11.2	96.5	30.004	40.681	21.254	116	8.63	0	428	456	1	307	60	2506	139	0.969	1.135	17.247	1.149	329	234	95	493	176.2	1.41	0	73	43.9	419	725	152	9.55	5.72	0.735	2646	1467	73.4	3	31	0	1	1	1	2	2
25894	1870	59.6	311.6	136.97	11.8	43.58	11.229	18.142	10.148	211	5.64	0	132	172	18	478	21	18432	474	1.45	1.558	19.852	1.149	441	257	184	622	NA	1.12	0	39.1	46.8	391	744	156	13.44	6.55	0.792	2642	1830	97	50	0	0	2	2	1	2	2
18462	1879	46.03	340.79	271.91	2.6	38.99	15.617	11.034	8.581	118	1.67	NA	433	435	0	40	0	0	64	1.132	1.778	17.131	1.149	253	201	52	392	NA	3.58	NA	304.7	9.2	1122	722	111	8.92	6.72	0.983	2360	899	64.2	0	0	0	1	1	1	1	2
14972	1816	54.16	269.81	208.92	14.6	62.38	16.063	24.326	16.261	102	21.74	NA	474	1234	1137	7750	1647	11	3556	0.884	1.896	24.126	1.149	268	61	207	311	NA	2.21	NA	326.4	204.4	1027	1071	399	8.6	7.61	1.457	2003	2143	53.1	290	393	0	2	2	1	2	2
38857	2157	73.89	245.61	53.7	10.6	96.9	28.868	39.073	22.331	142	5.72	0	184	202	1	205	1	9644	328	1.63	2.303	20.685	1.149	332	187	144	463	175.2	2.74	0	13.2	51.3	1051	1350	194	14.8	8.31	0.885	3396	2142	82.9	264	0	0	1	2	1	2	2
5944	1825.44	43.79	315.65	NA	9.27	50.46	15.21	18.15	14.05	64.18	NA	NA	NA	NA	NA	NA	NA	NA	NA	1.3	1	12.23	1.15	257.22	NA	NA	NA	NA	0.81	NA	101.87	NA	316.75	570.66	206.27	7.65	5.07	0.75	2959.87	2474.23	58.89	259.26	25.31	0	1	3	1	1	2
3862	2744.79	111.31	236.8	NA	3.78	150.37	60.59	62.16	14.92	796.67	NA	NA	NA	NA	NA	NA	NA	NA	NA	0.66	1.8	16.27	1.15	133.84	NA	NA	NA	NA	11.05	NA	124.52	NA	1005.32	1626.6	161.28	11.24	17.56	0.91	3102.12	1894.92	155.54	0	0	0	1	2	2	2	2
4158	1255.28	41.67	209.65	NA	14.53	31.46	10.99	11.28	6.77	75.3	NA	NA	NA	NA	NA	NA	NA	NA	NA	0.8	0.89	9.05	1.15	176.63	NA	NA	NA	NA	2.72	NA	116.12	NA	500.41	773.52	172.18	5.3	7.76	0.78	2074.28	2102.07	27.49	159.81	0	0	2	2	3	2	2
25356	1168	60.07	133.56	65.34	3.2	44.43	16.726	15.781	7.878	152	2.55	0	86	88	0	28	0	0	42	2.412	1.382	16.543	1.15	233	78	155	289	NA	2.48	0	5.2	10.6	403	899	151	6.88	7.72	0.75	4087	2063	64.5	441	39	0	1	2	1	1	2
5347	1309.42	67.15	166.65	NA	14.75	42.32	12.89	14.79	10.39	505.92	NA	NA	NA	NA	NA	NA	NA	NA	NA	1.25	1.74	21.76	1.15	327.48	NA	NA	NA	NA	1.6	NA	40.96	NA	469.57	967.83	233.88	11.38	7.34	1.16	2733.01	2154.86	111.23	664.14	0	0	1	2	2	2	2
734	1487.08	44.75	217.12	NA	6.41	50.82	19.87	19.27	8.64	134.28	NA	NA	NA	NA	NA	NA	NA	NA	NA	1.22	1.61	16.94	1.15	259.82	NA	NA	NA	NA	1.99	NA	34.08	NA	669.8	811.49	162.83	15.01	5.1	0.61	2269.26	1601.11	56.54	260.38	0	0	2	2	1	1	2
21142	1002	47.39	85	6.77	7.1	43.92	12.828	21.452	6.411	132	1.64	0	55	77	25	239	3	790	155	1.223	0.952	11.039	1.15	79	3	76	82	NA	1.32	0	19.3	30.4	168	594	121	6.56	8.31	0.707	1760	1758	58.7	131	0	10.5	2	2	1	2	2
2814	1786.57	68.26	255.6	NA	10.71	54.54	13.25	21.6	14.91	493.19	NA	NA	NA	NA	NA	NA	NA	NA	NA	1.55	1.74	17.83	1.15	363.78	NA	NA	NA	NA	5.63	NA	164.23	NA	351.74	847.82	177.75	15.08	6.85	1.37	2341.43	1980.37	92.3	63.7	11.22	0	2	2	2	2	2
1605	1940.82	82.11	194.08	NA	10.7	94.93	43.29	34.65	10.2	246.98	NA	NA	NA	NA	NA	NA	NA	NA	NA	1.25	1.94	21.86	1.15	205.42	NA	NA	NA	NA	2.23	NA	53.61	NA	1080.22	1282.59	182.65	11.03	9.15	1.15	3991.71	1730.94	96.17	208.23	63.55	0	1	2	1	2	2
1581	1284.29	92.34	120.7	NA	7.73	47.25	14.78	16.19	10.62	1042.26	NA	NA	NA	NA	NA	NA	NA	NA	NA	0.88	2.93	11.34	1.15	316.28	NA	NA	NA	NA	7.64	NA	12.47	NA	1552.47	1852.46	232.86	8.79	8.69	0.47	1685.73	2666.53	163.4	1.04	0	0	2	2	2	1	2
21353	2535	78.06	399.36	213.84	19	73.06	23.351	28.355	14.75	366	4.33	0	239	257	13	206	12	1705	501	1.592	1.834	16.274	1.151	328	147	180	431	NA	3.45	0	27.3	24	874	1399	284	15.42	10.5	1.141	2526	2050	121.6	334	0	0	2	1	2	2	2
[truncated: 2,648 more rows]
[truncated: 12 more columns]
